# Supplementary material for: Mesenchymal stromal cells (MSCs) induce ex vivo proliferation and erythroid commitment of cord blood haematopoietic stem cells (CB-CD34+ cells)
Source: PLoS One. 2017 Feb 23;12(2):e0172430. doi: 10.1371/journal.pone.0172430 (PMC5322933; doi:10.1371/journal.pone.0172430)
Supplement: S2 Table — The table reports Hellmark Genes, Oncogenic-linked Genes, Immune-linked Genes and Pathways enriched after co-culture. Each category is reported in a different sheet, where the Gene Set Name, the number of Genes in Gene Set (K), the Description, the number of Genes in Overlap (k), the k/K ratio, the p-value and the FDR q-value are listed. The Gene/Gene set overlap Matrix reports also the Entrez Gene ID, the Gene Symbol and the Description fully detailed. (XLS) [file pone.0172430.s011.xls]

## Sheet: HG_HSC Single Basal vs HSC AD+S
Overlap Results
Collection(s):	H
# overlaps shown:	3
# genesets in collections:	50
# genes in comparison (n):	67
# genes in universe (N):	45956
Gene Set Name	# Genes in Gene Set (K)	Description	# Genes in Overlap (k)	k/K	p-value	FDR q-value
HALLMARK_HEME_METABOLISM	200	Genes involved in metabolism of heme (a cofactor consisting of iron and porphyrin) and erythroblast differentiation.	4	0.02	0.000215	0.00538
HALLMARK_MITOTIC_SPINDLE	200	Genes important for mitotic spindle assembly.	4	0.02	0.000215	0.00538
HALLMARK_TGF_BETA_SIGNALING	54	Genes up-regulated in response to TGFB1 [GeneID=7040].	2	0.037	0.00285	0.0476
Gene/Gene Set Overlap Matrix
Entrez Gene Id	Gene Symbol	Gene Description	HALLMARK_HEME_METABOLISM	HALLMARK_MITOTIC_SPINDLE	HALLMARK_TGF_BETA_SIGNALING
3920	LAMP2	lysosomal-associated membrane protein 2	HALLMARK_HEME_METABOLISM
1182	CLCN3	chloride channel 3	HALLMARK_HEME_METABOLISM
55589	BMP2K	BMP2 inducible kinase	HALLMARK_HEME_METABOLISM
7779	SLC30A1	solute carrier family 30 (zinc transporter), member 1	HALLMARK_HEME_METABOLISM
23022	PALLD	palladin, cytoskeletal associated protein		HALLMARK_MITOTIC_SPINDLE
6654	SOS1	son of sevenless homolog 1 (Drosophila)		HALLMARK_MITOTIC_SPINDLE
9181	ARHGEF2	Rho/Rac guanine nucleotide exchange factor (GEF) 2		HALLMARK_MITOTIC_SPINDLE
9771	RAPGEF5	Rap guanine nucleotide exchange factor (GEF) 5		HALLMARK_MITOTIC_SPINDLE
3397	ID1	inhibitor of DNA binding 1, dominant negative helix-loop-helix protein			HALLMARK_TGF_BETA_SIGNALING
90	ACVR1	activin A receptor, type I			HALLMARK_TGF_BETA_SIGNALING
8900	CCNA1	cyclin A1
10124	ARL4A	ADP-ribosylation factor-like 4A
10874	NMU	neuromedin U
10970	CKAP4	cytoskeleton-associated protein 4
55635	DEPDC1	DEP domain containing 1
290	ANPEP	alanyl (membrane) aminopeptidase
23254	KAZN	kazrin, periplakin interacting protein
23327	NEDD4L	neural precursor cell expressed, developmentally down-regulated 4-like
2119	ETV5	ets variant 5
2058	EPRS	glutamyl-prolyl-tRNA synthetase
100134937	LOC100134937	uncharacterized LOC100134937
112840	WDR89	WD repeat domain 89
119391	GSTO2	glutathione S-transferase omega 2
122481	AK7	adenylate kinase 7
1379	CR1L	complement component (3b/4b) receptor 1-like
148534	TMEM56	transmembrane protein 56
151556	GPR155	G protein-coupled receptor 155
163051	ZNF709	zinc finger protein 709
166379	BBS12	Bardet-Biedl syndrome 12
219654	ZCCHC24	zinc finger, CCHC domain containing 24
220963	SLC16A9	solute carrier family 16, member 9 (monocarboxylic acid transporter 9)
221711	SYCP2L	synaptonemal complex protein 2-like
23205	ACSBG1	acyl-CoA synthetase bubblegum family member 1
23261	CAMTA1	calmodulin binding transcription activator 1
259266	ASPM	asp (abnormal spindle) homolog, microcephaly associated (Drosophila)
284926	LOC284926	uncharacterized LOC284926
3512	IGJ	immunoglobulin J polypeptide, linker protein for immunoglobulin alpha and mu polypeptides
353116	RILPL1	Rab interacting lysosomal protein-like 1
4141	MARS	methionyl-tRNA synthetase
51175	TUBE1	tubulin, epsilon 1
51560	RAB6B	RAB6B, member RAS oncogene family
5361	PLXNA1	plexin A1
54542	RC3H2	ring finger and CCCH-type domains 2
55105	GPATCH2	G patch domain containing 2
55632	G2E3	G2/M-phase specific E3 ubiquitin protein ligase
55740	ENAH	enabled homolog (Drosophila)
56906	THAP10	THAP domain containing 10
57182	ANKRD50	ankyrin repeat domain 50
5738	PTGFRN	prostaglandin F2 receptor negative regulator
58499	ZNF462	zinc finger protein 462
59269	HIVEP3	human immunodeficiency virus type I enhancer binding protein 3
6322	SCML1	sex comb on midleg-like 1 (Drosophila)
64863	METTL4	methyltransferase like 4
6571	SLC18A2	solute carrier family 18 (vesicular monoamine), member 2
66000	TMEM108	transmembrane protein 108
6770	STAR	steroidogenic acute regulatory protein
7174	TPP2	tripeptidyl peptidase II
7703	PCGF2	polycomb group ring finger 2
7707	ZNF148	zinc finger protein 148
79805	VASH2	vasohibin 2
81930	KIF18A	kinesin family member 18A
84133	ZNRF3	zinc and ring finger 3
8526	DGKE	diacylglycerol kinase, epsilon 64kDa
85463	ZC3H12C	zinc finger CCCH-type containing 12C
90139	TSPAN18	tetraspanin 18
93594	WDR67	WD repeat domain 67
9447	AIM2	absent in melanoma 2

## Sheet: Oncogenic_HSC Single Basal vs H
Overlap Results
Collection(s):	C6
# overlaps shown:	7
# genesets in collections:	189
# genes in comparison (n):	67
# genes in universe (N):	45956
Gene Set Name	# Genes in Gene Set (K)	Description	# Genes in Overlap (k)	k/K	p-value	FDR q-value
STK33_SKM_DN	288	Genes down-regulated in SKM-1 cells (AML) after knockdown of STK33 [Gene ID=65975] by RNAi.	6	0.0208	4.16e-06	0.000787
RAF_UP.V1_DN	194	Genes down-regulated in MCF-7 cells (breast cancer) positive for ESR1 [Gene ID=2099] MCF-7 cells (breast cancer) stably over-expressing constitutively active RAF1 [Gene ID=5894] gene.	5	0.0258	9.94e-06	0.00094
STK33_NOMO_UP	294	Genes up-regulated in NOMO-1 cells (AML) after knockdown of STK33 [Gene ID=65975] by RNAi.	5	0.017	7.23e-05	0.00456
EGFR_UP.V1_DN	196	Genes down-regulated in MCF-7 cells (breast cancer) positive for ESR1 [Gene ID=2099] and engineered to express ligand-activatable EGFR [Gene ID=1956].	4	0.0204	0.000199	0.00942
STK33_DN	289	Genes down-regulated in NOMO-1 and SKM-1 cells (AML) after knockdown of STK33 [Gene ID=65975] by RNAi.	4	0.0138	0.00086	0.0244
STK33_NOMO_DN	292	Genes down-regulated in NOMO-1 cells (AML) after knockdown of STK33 [Gene ID=65975] by RNAi.	4	0.0137	0.000893	0.0244
STK33_UP	293	Genes up-regulated in NOMO-1 and SKM-1 cells (AML) after knockdown of STK33 [Gene ID=65975] by RNAi.	4	0.0137	0.000905	0.0244
Gene/Gene Set Overlap Matrix
Entrez Gene Id	Gene Symbol	Gene Description	STK33_SKM_DN	RAF_UP.V1_DN	STK33_NOMO_UP	EGFR_UP.V1_DN	STK33_DN	STK33_NOMO_DN	STK33_UP
290	ANPEP	alanyl (membrane) aminopeptidase	STK33_SKM_DN				STK33_DN	STK33_NOMO_DN
6770	STAR	steroidogenic acute regulatory protein	STK33_SKM_DN				STK33_DN	STK33_NOMO_DN
23254	KAZN	kazrin, periplakin interacting protein	STK33_SKM_DN				STK33_DN	STK33_NOMO_DN
7703	PCGF2	polycomb group ring finger 2	STK33_SKM_DN
9771	RAPGEF5	Rap guanine nucleotide exchange factor (GEF) 5	STK33_SKM_DN
55589	BMP2K	BMP2 inducible kinase	STK33_SKM_DN
55105	GPATCH2	G patch domain containing 2		RAF_UP.V1_DN	STK33_NOMO_UP				STK33_UP
3397	ID1	inhibitor of DNA binding 1, dominant negative helix-loop-helix protein		RAF_UP.V1_DN		EGFR_UP.V1_DN
23022	PALLD	palladin, cytoskeletal associated protein		RAF_UP.V1_DN
23327	NEDD4L	neural precursor cell expressed, developmentally down-regulated 4-like		RAF_UP.V1_DN
55740	ENAH	enabled homolog (Drosophila)		RAF_UP.V1_DN
90	ACVR1	activin A receptor, type I			STK33_NOMO_UP				STK33_UP
166379	BBS12	Bardet-Biedl syndrome 12			STK33_NOMO_UP				STK33_UP
6654	SOS1	son of sevenless homolog 1 (Drosophila)			STK33_NOMO_UP				STK33_UP
5738	PTGFRN	prostaglandin F2 receptor negative regulator			STK33_NOMO_UP
10874	NMU	neuromedin U				EGFR_UP.V1_DN
55635	DEPDC1	DEP domain containing 1				EGFR_UP.V1_DN
10124	ARL4A	ADP-ribosylation factor-like 4A				EGFR_UP.V1_DN
84133	ZNRF3	zinc and ring finger 3					STK33_DN	STK33_NOMO_DN
7779	SLC30A1	solute carrier family 30 (zinc transporter), member 1
81930	KIF18A	kinesin family member 18A
9447	AIM2	absent in melanoma 2
2119	ETV5	ets variant 5
219654	ZCCHC24	zinc finger, CCHC domain containing 24
10970	CKAP4	cytoskeleton-associated protein 4
148534	TMEM56	transmembrane protein 56
151556	GPR155	G protein-coupled receptor 155
5361	PLXNA1	plexin A1
54542	RC3H2	ring finger and CCCH-type domains 2
85463	ZC3H12C	zinc finger CCCH-type containing 12C
93594	WDR67	WD repeat domain 67
8900	CCNA1	cyclin A1
259266	ASPM	asp (abnormal spindle) homolog, microcephaly associated (Drosophila)
8526	DGKE	diacylglycerol kinase, epsilon 64kDa
51560	RAB6B	RAB6B, member RAS oncogene family
6322	SCML1	sex comb on midleg-like 1 (Drosophila)
4141	MARS	methionyl-tRNA synthetase
3512	IGJ	immunoglobulin J polypeptide, linker protein for immunoglobulin alpha and mu polypeptides
56906	THAP10	THAP domain containing 10
59269	HIVEP3	human immunodeficiency virus type I enhancer binding protein 3
23205	ACSBG1	acyl-CoA synthetase bubblegum family member 1
23261	CAMTA1	calmodulin binding transcription activator 1
3920	LAMP2	lysosomal-associated membrane protein 2
55632	G2E3	G2/M-phase specific E3 ubiquitin protein ligase
100134937	LOC100134937	uncharacterized LOC100134937
112840	WDR89	WD repeat domain 89
1182	CLCN3	chloride channel 3
119391	GSTO2	glutathione S-transferase omega 2
122481	AK7	adenylate kinase 7
1379	CR1L	complement component (3b/4b) receptor 1-like
163051	ZNF709	zinc finger protein 709
2058	EPRS	glutamyl-prolyl-tRNA synthetase
220963	SLC16A9	solute carrier family 16, member 9 (monocarboxylic acid transporter 9)
221711	SYCP2L	synaptonemal complex protein 2-like
284926	LOC284926	uncharacterized LOC284926
353116	RILPL1	Rab interacting lysosomal protein-like 1
51175	TUBE1	tubulin, epsilon 1
57182	ANKRD50	ankyrin repeat domain 50
58499	ZNF462	zinc finger protein 462
64863	METTL4	methyltransferase like 4
6571	SLC18A2	solute carrier family 18 (vesicular monoamine), member 2
66000	TMEM108	transmembrane protein 108
7174	TPP2	tripeptidyl peptidase II
7707	ZNF148	zinc finger protein 148
79805	VASH2	vasohibin 2
90139	TSPAN18	tetraspanin 18
9181	ARHGEF2	Rho/Rac guanine nucleotide exchange factor (GEF) 2

## Sheet: Immune_HSC Single Basal vs HSC 
Overlap Results
Collection(s):	C7
# overlaps shown:	26
# genesets in collections:	1910
# genes in comparison (n):	67
# genes in universe (N):	45956
Gene Set Name	# Genes in Gene Set (K)	Description	# Genes in Overlap (k)	k/K	p-value	FDR q-value
GSE15750_DAY6_VS_DAY10_EFF_CD8_TCELL_DN	200	Genes down-regulated in comparison of wild type CD8 effector T cells at day 6 versus those at day 10.	5	0.025	1.15e-05	0.011
GSE20366_EX_VIVO_VS_DEC205_CONVERSION_UP	200	Genes up-regulated in comparison of TregLP versus DEC-Pept Convert (see Table 1S in the paper for details).	5	0.025	1.15e-05	0.011
GSE18791_CTRL_VS_NEWCASTLE_VIRUS_DC_2H_DN	199	Genes down-regulated in comparison of control conventional dendritic cells (cDC) at 0 h versus cDCs infected with Newcastle disease virus (NDV) at 1 h.	4	0.0201	0.000211	0.0158
GSE3982_MAST_CELL_VS_NEUTROPHIL_UP	199	Genes up-regulated in comparison of mast cells versus neutrophils.	4	0.0201	0.000211	0.0158
GSE13484_UNSTIM_VS_12H_YF17D_VACCINE_STIM_PBMC_DN	200	Genes down-regulated in comparison of unstimulated peripheral blood mononuclear cells (PBMC) cultured for 0 h versus PBMC cultured for 12 h with YF17D vaccine.	4	0.02	0.000215	0.0158
GSE13738_TCR_VS_BYSTANDER_ACTIVATED_CD4_TCELL_UP	200	Genes up-regulated in comparison of directly activated CD4 [GeneID=920] T cells versus bystander activated CD4 [GeneID=920] T cells.	4	0.02	0.000215	0.0158
GSE14000_UNSTIM_VS_4H_LPS_DC_TRANSLATED_RNA_DN	200	Genes down-regulated in comparison of polysome bound (translated) mRNA before and 4 h after LPS (TLR4 agonist) stimulation.	4	0.02	0.000215	0.0158
GSE1448_CTRL_VS_ANTI_VBETA5_DP_THYMOCYTE_UP	200	Genes up-regulated in comparison of control CD4 [GeneID=920] CD8 thymocytes versus those after stimulation with anti-Vbeta5 antibodies.	4	0.02	0.000215	0.0158
GSE1460_DP_VS_CD4_THYMOCYTE_UP	200	Genes up-regulated in comparison of CD4 [GeneID=920] CD8 thymocytes versus T cells from cord blood.	4	0.02	0.000215	0.0158
GSE1460_NAIVE_CD4_TCELL_ADULT_BLOOD_VS_THYMIC_STROMAL_CELL_DN	200	Genes down-regulated in naive CD4 [GeneID=920] T cells from adult blood versus thymic stromal cells.	4	0.02	0.000215	0.0158
GSE15930_NAIVE_VS_72H_IN_VITRO_STIM_CD8_TCELL_UP	200	Genes up-regulated in comparison of CD8 T cells at 0 h versus those at 72 h.	4	0.02	0.000215	0.0158
GSE17721_CPG_VS_GARDIQUIMOD_4H_BMDM_UP	200	Genes up-regulated in comparison of dendritic cells (DC) stimulated with CpG DNA (TLR9 agonist) at 4 h versus DC cells stimulated with Gardiquimod (TLR7 agonist) at 4 h.	4	0.02	0.000215	0.0158
GSE20366_TREG_VS_NAIVE_CD4_TCELL_UP	200	Genes up-regulated in comparison of TregLP versus TconvLP (see Table 1S in the paper for details).	4	0.02	0.000215	0.0158
GSE24142_EARLY_THYMIC_PROGENITOR_VS_DN3_THYMOCYTE_FETAL_DN	200	Genes down-regulated in comparison of thymic progenitors versus fetal DN3 thymocytes.	4	0.02	0.000215	0.0158
GSE26669_CTRL_VS_COSTIM_BLOCK_MLR_CD4_TCELL_DN	200	Genes down-regulated in comparison of untreated CD4 [GeneID=920] T cells versus CD4 [GeneID=920] T cells treated with leukocyte costimulatory blockade antibodies.	4	0.02	0.000215	0.0158
GSE29615_DAY3_VS_DAY7_LAIV_FLU_VACCINE_PBMC_UP	200	Genes up-regulated in comparison of peripheral blood mononuclear cells (PBMC) from LAIV influenza vaccinee at day 3 post-vaccination versus those at day 7 post-vaccination.	4	0.02	0.000215	0.0158
GSE30083_SP2_VS_SP3_THYMOCYTE_UP	200	Genes up-regulated in comparison of SP2 thymocytes versus SP3 thymocytes.	4	0.02	0.000215	0.0158
GSE36392_TYPE_2_MYELOID_VS_NEUTROPHIL_IL25_TREATED_LUNG_UP	200	Genes up-regulated in comparison of type 2 myeloid (T2M) cells treated with IL25 [GeneID=64806] versus neutrophils treated with IL25 [GeneID=64806].	4	0.02	0.000215	0.0158
GSE39820_TGFBETA1_IL6_VS_TGFBETA1_IL6_IL23A_TREATED_CD4_TCELL_UP	200	Genes up-regulated in comparison of CD4 [GeneID=920] T cells treated with TGFB1 [GeneID=7040] and IL6 [GeneID=3569] versus those treated with TGFB1 [GeneID=7040], IL6 [GeneID=3569] and IL23A [GeneID=51561].	4	0.02	0.000215	0.0158
GSE3982_DC_VS_NKCELL_UP	200	Genes up-regulated in comparison of dendritic cells (DC) versus NK cells.	4	0.02	0.000215	0.0158
GSE3982_MAST_CELL_VS_EFF_MEMORY_CD4_TCELL_UP	200	Genes up-regulated in comparison of mast cells versus effector memory CD4 [GeneID=920] T cells.	4	0.02	0.000215	0.0158
GSE3982_MAST_CELL_VS_MAC_UP	200	Genes up-regulated in comparison of mast cells versus macrophages.	4	0.02	0.000215	0.0158
GSE7460_CTRL_VS_TGFB_TREATED_ACT_TCONV_DN	200	Genes down-regulated in comparsion of ActCD4 versus ActCD4TGF (see Fig. 1 in the paper for details).	4	0.02	0.000215	0.0158
GSE7852_THYMUS_VS_FAT_TCONV_DN	200	Genes down-regulated in comparison of thymus conventional T cells versus fat tissue conventional T cells.	4	0.02	0.000215	0.0158
GSE9037_CTRL_VS_LPS_4H_STIM_BMDM_UP	200	Genes up-regulated in comparison of untreated macrophages at 4 h versus those treated with LPS (TLR4 agonist) at 4 h.	4	0.02	0.000215	0.0158
GSE9988_ANTI_TREM1_AND_LPS_VS_VEHICLE_TREATED_MONOCYTES_UP	200	Genes up-regulated in comparison of monocytes treated with anti-TREM1 [GeneID=54210] and 5000 ng/ml LPS (TLR4 agonist) versus monocytes treated with vehicle (control).	4	0.02	0.000215	0.0158
Gene/Gene Set Overlap Matrix
Entrez Gene Id	Gene Symbol	Gene Description	GSE15750_DAY6_VS_DAY10_EFF_CD8_TCELL_DN	GSE20366_EX_VIVO_VS_DEC205_CONVERSION_UP	GSE18791_CTRL_VS_NEWCASTLE_VIRUS_DC_2H_DN	GSE3982_MAST_CELL_VS_NEUTROPHIL_UP	GSE13484_UNSTIM_VS_12H_YF17D_VACCINE_STIM_PBMC_DN	GSE13738_TCR_VS_BYSTANDER_ACTIVATED_CD4_TCELL_UP	GSE14000_UNSTIM_VS_4H_LPS_DC_TRANSLATED_RNA_DN	GSE1448_CTRL_VS_ANTI_VBETA5_DP_THYMOCYTE_UP	GSE1460_DP_VS_CD4_THYMOCYTE_UP	GSE1460_NAIVE_CD4_TCELL_ADULT_BLOOD_VS_THYMIC_STROMAL_CELL_DN	GSE15930_NAIVE_VS_72H_IN_VITRO_STIM_CD8_TCELL_UP	GSE17721_CPG_VS_GARDIQUIMOD_4H_BMDM_UP	GSE20366_TREG_VS_NAIVE_CD4_TCELL_UP	GSE24142_EARLY_THYMIC_PROGENITOR_VS_DN3_THYMOCYTE_FETAL_DN	GSE26669_CTRL_VS_COSTIM_BLOCK_MLR_CD4_TCELL_DN	GSE29615_DAY3_VS_DAY7_LAIV_FLU_VACCINE_PBMC_UP	GSE30083_SP2_VS_SP3_THYMOCYTE_UP	GSE36392_TYPE_2_MYELOID_VS_NEUTROPHIL_IL25_TREATED_LUNG_UP	GSE39820_TGFBETA1_IL6_VS_TGFBETA1_IL6_IL23A_TREATED_CD4_TCELL_UP	GSE3982_DC_VS_NKCELL_UP	GSE3982_MAST_CELL_VS_EFF_MEMORY_CD4_TCELL_UP	GSE3982_MAST_CELL_VS_MAC_UP	GSE7460_CTRL_VS_TGFB_TREATED_ACT_TCONV_DN	GSE7852_THYMUS_VS_FAT_TCONV_DN	GSE9037_CTRL_VS_LPS_4H_STIM_BMDM_UP	GSE9988_ANTI_TREM1_AND_LPS_VS_VEHICLE_TREATED_MONOCYTES_UP
6770	STAR	steroidogenic acute regulatory protein	GSE15750_DAY6_VS_DAY10_EFF_CD8_TCELL_DN		GSE18791_CTRL_VS_NEWCASTLE_VIRUS_DC_2H_DN
7779	SLC30A1	solute carrier family 30 (zinc transporter), member 1	GSE15750_DAY6_VS_DAY10_EFF_CD8_TCELL_DN			GSE3982_MAST_CELL_VS_NEUTROPHIL_UP							GSE15930_NAIVE_VS_72H_IN_VITRO_STIM_CD8_TCELL_UP	GSE17721_CPG_VS_GARDIQUIMOD_4H_BMDM_UP			GSE26669_CTRL_VS_COSTIM_BLOCK_MLR_CD4_TCELL_DN
8526	DGKE	diacylglycerol kinase, epsilon 64kDa	GSE15750_DAY6_VS_DAY10_EFF_CD8_TCELL_DN								GSE1460_DP_VS_CD4_THYMOCYTE_UP					GSE24142_EARLY_THYMIC_PROGENITOR_VS_DN3_THYMOCYTE_FETAL_DN										GSE7852_THYMUS_VS_FAT_TCONV_DN
219654	ZCCHC24	zinc finger, CCHC domain containing 24	GSE15750_DAY6_VS_DAY10_EFF_CD8_TCELL_DN									GSE1460_NAIVE_CD4_TCELL_ADULT_BLOOD_VS_THYMIC_STROMAL_CELL_DN											GSE3982_MAST_CELL_VS_EFF_MEMORY_CD4_TCELL_UP	GSE3982_MAST_CELL_VS_MAC_UP	GSE7460_CTRL_VS_TGFB_TREATED_ACT_TCONV_DN
51560	RAB6B	RAB6B, member RAS oncogene family	GSE15750_DAY6_VS_DAY10_EFF_CD8_TCELL_DN													GSE24142_EARLY_THYMIC_PROGENITOR_VS_DN3_THYMOCYTE_FETAL_DN				GSE36392_TYPE_2_MYELOID_VS_NEUTROPHIL_IL25_TREATED_LUNG_UP						GSE7852_THYMUS_VS_FAT_TCONV_DN
9447	AIM2	absent in melanoma 2		GSE20366_EX_VIVO_VS_DEC205_CONVERSION_UP					GSE14000_UNSTIM_VS_4H_LPS_DC_TRANSLATED_RNA_DN								GSE26669_CTRL_VS_COSTIM_BLOCK_MLR_CD4_TCELL_DN
122481	AK7	adenylate kinase 7		GSE20366_EX_VIVO_VS_DEC205_CONVERSION_UP											GSE20366_TREG_VS_NAIVE_CD4_TCELL_UP			GSE29615_DAY3_VS_DAY7_LAIV_FLU_VACCINE_PBMC_UP	GSE30083_SP2_VS_SP3_THYMOCYTE_UP
3512	IGJ	immunoglobulin J polypeptide, linker protein for immunoglobulin alpha and mu polypeptides		GSE20366_EX_VIVO_VS_DEC205_CONVERSION_UP
151556	GPR155	G protein-coupled receptor 155		GSE20366_EX_VIVO_VS_DEC205_CONVERSION_UP
64863	METTL4	methyltransferase like 4		GSE20366_EX_VIVO_VS_DEC205_CONVERSION_UP
85463	ZC3H12C	zinc finger CCCH-type containing 12C			GSE18791_CTRL_VS_NEWCASTLE_VIRUS_DC_2H_DN				GSE14000_UNSTIM_VS_4H_LPS_DC_TRANSLATED_RNA_DN
8900	CCNA1	cyclin A1			GSE18791_CTRL_VS_NEWCASTLE_VIRUS_DC_2H_DN																	GSE3982_DC_VS_NKCELL_UP		GSE3982_MAST_CELL_VS_MAC_UP				GSE9988_ANTI_TREM1_AND_LPS_VS_VEHICLE_TREATED_MONOCYTES_UP
6322	SCML1	sex comb on midleg-like 1 (Drosophila)			GSE18791_CTRL_VS_NEWCASTLE_VIRUS_DC_2H_DN																		GSE3982_MAST_CELL_VS_EFF_MEMORY_CD4_TCELL_UP					GSE9988_ANTI_TREM1_AND_LPS_VS_VEHICLE_TREATED_MONOCYTES_UP
90	ACVR1	activin A receptor, type I				GSE3982_MAST_CELL_VS_NEUTROPHIL_UP								GSE17721_CPG_VS_GARDIQUIMOD_4H_BMDM_UP							GSE39820_TGFBETA1_IL6_VS_TGFBETA1_IL6_IL23A_TREATED_CD4_TCELL_UP
23261	CAMTA1	calmodulin binding transcription activator 1				GSE3982_MAST_CELL_VS_NEUTROPHIL_UP
7174	TPP2	tripeptidyl peptidase II				GSE3982_MAST_CELL_VS_NEUTROPHIL_UP
9771	RAPGEF5	Rap guanine nucleotide exchange factor (GEF) 5					GSE13484_UNSTIM_VS_12H_YF17D_VACCINE_STIM_PBMC_DN				GSE1460_DP_VS_CD4_THYMOCYTE_UP				GSE20366_TREG_VS_NAIVE_CD4_TCELL_UP												GSE9037_CTRL_VS_LPS_4H_STIM_BMDM_UP
290	ANPEP	alanyl (membrane) aminopeptidase					GSE13484_UNSTIM_VS_12H_YF17D_VACCINE_STIM_PBMC_DN															GSE3982_DC_VS_NKCELL_UP
3920	LAMP2	lysosomal-associated membrane protein 2					GSE13484_UNSTIM_VS_12H_YF17D_VACCINE_STIM_PBMC_DN
81930	KIF18A	kinesin family member 18A					GSE13484_UNSTIM_VS_12H_YF17D_VACCINE_STIM_PBMC_DN
5738	PTGFRN	prostaglandin F2 receptor negative regulator						GSE13738_TCR_VS_BYSTANDER_ACTIVATED_CD4_TCELL_UP									GSE26669_CTRL_VS_COSTIM_BLOCK_MLR_CD4_TCELL_DN
9181	ARHGEF2	Rho/Rac guanine nucleotide exchange factor (GEF) 2						GSE13738_TCR_VS_BYSTANDER_ACTIVATED_CD4_TCELL_UP												GSE36392_TYPE_2_MYELOID_VS_NEUTROPHIL_IL25_TREATED_LUNG_UP	GSE39820_TGFBETA1_IL6_VS_TGFBETA1_IL6_IL23A_TREATED_CD4_TCELL_UP
23022	PALLD	palladin, cytoskeletal associated protein						GSE13738_TCR_VS_BYSTANDER_ACTIVATED_CD4_TCELL_UP
119391	GSTO2	glutathione S-transferase omega 2						GSE13738_TCR_VS_BYSTANDER_ACTIVATED_CD4_TCELL_UP
1379	CR1L	complement component (3b/4b) receptor 1-like							GSE14000_UNSTIM_VS_4H_LPS_DC_TRANSLATED_RNA_DN					GSE17721_CPG_VS_GARDIQUIMOD_4H_BMDM_UP
10970	CKAP4	cytoskeleton-associated protein 4							GSE14000_UNSTIM_VS_4H_LPS_DC_TRANSLATED_RNA_DN
23327	NEDD4L	neural precursor cell expressed, developmentally down-regulated 4-like								GSE1448_CTRL_VS_ANTI_VBETA5_DP_THYMOCYTE_UP			GSE15930_NAIVE_VS_72H_IN_VITRO_STIM_CD8_TCELL_UP		GSE20366_TREG_VS_NAIVE_CD4_TCELL_UP	GSE24142_EARLY_THYMIC_PROGENITOR_VS_DN3_THYMOCYTE_FETAL_DN												GSE9988_ANTI_TREM1_AND_LPS_VS_VEHICLE_TREATED_MONOCYTES_UP
1182	CLCN3	chloride channel 3								GSE1448_CTRL_VS_ANTI_VBETA5_DP_THYMOCYTE_UP								GSE29615_DAY3_VS_DAY7_LAIV_FLU_VACCINE_PBMC_UP
3397	ID1	inhibitor of DNA binding 1, dominant negative helix-loop-helix protein								GSE1448_CTRL_VS_ANTI_VBETA5_DP_THYMOCYTE_UP											GSE39820_TGFBETA1_IL6_VS_TGFBETA1_IL6_IL23A_TREATED_CD4_TCELL_UP
259266	ASPM	asp (abnormal spindle) homolog, microcephaly associated (Drosophila)								GSE1448_CTRL_VS_ANTI_VBETA5_DP_THYMOCYTE_UP
10124	ARL4A	ADP-ribosylation factor-like 4A									GSE1460_DP_VS_CD4_THYMOCYTE_UP			GSE17721_CPG_VS_GARDIQUIMOD_4H_BMDM_UP								GSE3982_DC_VS_NKCELL_UP	GSE3982_MAST_CELL_VS_EFF_MEMORY_CD4_TCELL_UP			GSE7852_THYMUS_VS_FAT_TCONV_DN
23205	ACSBG1	acyl-CoA synthetase bubblegum family member 1									GSE1460_DP_VS_CD4_THYMOCYTE_UP														GSE7460_CTRL_VS_TGFB_TREATED_ACT_TCONV_DN
55635	DEPDC1	DEP domain containing 1										GSE1460_NAIVE_CD4_TCELL_ADULT_BLOOD_VS_THYMIC_STROMAL_CELL_DN						GSE29615_DAY3_VS_DAY7_LAIV_FLU_VACCINE_PBMC_UP
5361	PLXNA1	plexin A1										GSE1460_NAIVE_CD4_TCELL_ADULT_BLOOD_VS_THYMIC_STROMAL_CELL_DN
23254	KAZN	kazrin, periplakin interacting protein										GSE1460_NAIVE_CD4_TCELL_ADULT_BLOOD_VS_THYMIC_STROMAL_CELL_DN
55589	BMP2K	BMP2 inducible kinase											GSE15930_NAIVE_VS_72H_IN_VITRO_STIM_CD8_TCELL_UP								GSE39820_TGFBETA1_IL6_VS_TGFBETA1_IL6_IL23A_TREATED_CD4_TCELL_UP			GSE3982_MAST_CELL_VS_MAC_UP		GSE7852_THYMUS_VS_FAT_TCONV_DN
10874	NMU	neuromedin U											GSE15930_NAIVE_VS_72H_IN_VITRO_STIM_CD8_TCELL_UP
2119	ETV5	ets variant 5													GSE20366_TREG_VS_NAIVE_CD4_TCELL_UP				GSE30083_SP2_VS_SP3_THYMOCYTE_UP				GSE3982_MAST_CELL_VS_EFF_MEMORY_CD4_TCELL_UP	GSE3982_MAST_CELL_VS_MAC_UP
59269	HIVEP3	human immunodeficiency virus type I enhancer binding protein 3														GSE24142_EARLY_THYMIC_PROGENITOR_VS_DN3_THYMOCYTE_FETAL_DN			GSE30083_SP2_VS_SP3_THYMOCYTE_UP			GSE3982_DC_VS_NKCELL_UP
54542	RC3H2	ring finger and CCCH-type domains 2															GSE26669_CTRL_VS_COSTIM_BLOCK_MLR_CD4_TCELL_DN
6571	SLC18A2	solute carrier family 18 (vesicular monoamine), member 2																GSE29615_DAY3_VS_DAY7_LAIV_FLU_VACCINE_PBMC_UP		GSE36392_TYPE_2_MYELOID_VS_NEUTROPHIL_IL25_TREATED_LUNG_UP
166379	BBS12	Bardet-Biedl syndrome 12																	GSE30083_SP2_VS_SP3_THYMOCYTE_UP								GSE9037_CTRL_VS_LPS_4H_STIM_BMDM_UP
220963	SLC16A9	solute carrier family 16, member 9 (monocarboxylic acid transporter 9)																		GSE36392_TYPE_2_MYELOID_VS_NEUTROPHIL_IL25_TREATED_LUNG_UP
57182	ANKRD50	ankyrin repeat domain 50																							GSE7460_CTRL_VS_TGFB_TREATED_ACT_TCONV_DN		GSE9037_CTRL_VS_LPS_4H_STIM_BMDM_UP
221711	SYCP2L	synaptonemal complex protein 2-like																							GSE7460_CTRL_VS_TGFB_TREATED_ACT_TCONV_DN
353116	RILPL1	Rab interacting lysosomal protein-like 1																									GSE9037_CTRL_VS_LPS_4H_STIM_BMDM_UP
51175	TUBE1	tubulin, epsilon 1																										GSE9988_ANTI_TREM1_AND_LPS_VS_VEHICLE_TREATED_MONOCYTES_UP
93594	WDR67	WD repeat domain 67
4141	MARS	methionyl-tRNA synthetase
6654	SOS1	son of sevenless homolog 1 (Drosophila)
79805	VASH2	vasohibin 2
7707	ZNF148	zinc finger protein 148
55632	G2E3	G2/M-phase specific E3 ubiquitin protein ligase
2058	EPRS	glutamyl-prolyl-tRNA synthetase
112840	WDR89	WD repeat domain 89
84133	ZNRF3	zinc and ring finger 3
66000	TMEM108	transmembrane protein 108
100134937	LOC100134937	uncharacterized LOC100134937
7703	PCGF2	polycomb group ring finger 2
90139	TSPAN18	tetraspanin 18
56906	THAP10	THAP domain containing 10
58499	ZNF462	zinc finger protein 462
55105	GPATCH2	G patch domain containing 2
148534	TMEM56	transmembrane protein 56
163051	ZNF709	zinc finger protein 709
284926	LOC284926	uncharacterized LOC284926
55740	ENAH	enabled homolog (Drosophila)

## Sheet: Pathways GSEA_HSC Single Basal 
Overlap Results
Collection(s):	C2
# overlaps shown:	47
# genesets in collections:	4725
# genes in comparison (n):	67
# genes in universe (N):	45956
Gene Set Name	# Genes in Gene Set (K)	Description	# Genes in Overlap (k)	k/K	p-value	FDR q-value
DODD_NASOPHARYNGEAL_CARCINOMA_DN	1375	Genes down-regulated in nasopharyngeal carcinoma (NPC) compared to the normal tissue.	15	0.0109	1.03e-09	4.86e-06
GEORGES_TARGETS_OF_MIR192_AND_MIR215	893	Genes down-regulated in HCT116 cells (colon cancer) by expression of MIR192 or MIR215 [GeneID=406967;406997] at 24 h.	11	0.0123	6.69e-08	0.000158
CREIGHTON_ENDOCRINE_THERAPY_RESISTANCE_1	528	The 'group 1 set' of genes associated with acquired endocrine therapy resistance in breast tumors expressing ESR1 and ERBB2 [GeneID=2099;2064].	8	0.0152	1.04e-06	0.00125
HALMOS_CEBPA_TARGETS_UP	52	Genes up-regulated in H358 cells (lung cancer) by inducible expression of CEBPA [GeneID=1050] off plasmid vector.	4	0.0769	1.06e-06	0.00125
HAMAI_APOPTOSIS_VIA_TRAIL_UP	584	Genes up-regulated in T1 cells (primary melanoma, sensitive to TRAIL [GeneID=8743]) compared to G1 cells (metastatic melanoma, resistant to TRAIL).	8	0.0137	2.19e-06	0.00207
HELLER_HDAC_TARGETS_UP	317	Genes up-regulated in at least one of three multiple myeloma (MM) cell lines by TSA [PubChem=5562].	6	0.0189	7.2e-06	0.00509
PEREZ_TP53_TARGETS	1174	Genes up-regulated in the HMEC cells (primary mammary epithelium) upon expression of TP53 [GeneID=7157] off adenoviral vector.	10	0.0085	7.55e-06	0.00509
ZWANG_CLASS_1_TRANSIENTLY_INDUCED_BY_EGF	516	Class I of genes transiently induced by EGF [GeneID =1950] in 184A1 cells (mammary epithelium).	7	0.0136	1.05e-05	0.0062
GOBERT_OLIGODENDROCYTE_DIFFERENTIATION_UP	570	Genes up-regulated during later stage of differentiation of Oli-Neu cells (oligodendroglial precursor) in response to PD174265 [PubChemID=4709].	7	0.0123	1.99e-05	0.0104
KOINUMA_TARGETS_OF_SMAD2_OR_SMAD3	824	Genes with promoters occupied by SMAD2 or SMAD3 [GeneID=4087, 4088] in HaCaT cells (keratinocyte) according to a ChIP-chip analysis.	8	0.0097	2.65e-05	0.0114
GOBERT_OLIGODENDROCYTE_DIFFERENTIATION_DN	1080	Genes down-regulated during differentiation of Oli-Neu cells (oligodendroglial precursor) in response to PD174265 [PubChemID=4709].	9	0.0083	2.67e-05	0.0114
VANTVEER_BREAST_CANCER_METASTASIS_DN	121	Genes whose expression is significantly and negatively correlated with poor breast cancer clinical outcome (defined as developing distant metastases in less than 5 years).	4	0.0331	3.08e-05	0.0121
GARGALOVIC_RESPONSE_TO_OXIDIZED_PHOSPHOLIPIDS_BLUE_UP	136	Genes from the blue module which are up-regulated in HAEC cells (primary aortic endothelium) after exposure to the oxidized 1-palmitoyl-2-arachidonyl-sn-3-glycerophosphorylcholine (oxPAPC).	4	0.0294	4.87e-05	0.0152
SHEDDEN_LUNG_CANCER_POOR_SURVIVAL_A6	456	Cluster 6 of method A: up-regulation of these genes in patients with non-small cell lung cancer (NSCLC) predicts poor survival outcome.	6	0.0132	5.53e-05	0.0152
KIM_WT1_TARGETS_DN	459	Genes down-regulated in UB27 cells (osteosarcoma) at any time point after inducing the expression of a mutant form of WT1 [GeneID=7490].	6	0.0131	5.73e-05	0.0152
HELLER_HDAC_TARGETS_SILENCED_BY_METHYLATION_UP	461	Genes up-regulated in multiple myeloma (MM) cell lines treated with both decitabine [PubChem=451668] TSA [PubChem=5562].	6	0.013	5.87e-05	0.0152
CHANG_CYCLING_GENES	148	Fibroblast serum response genes showing periodic expression during the cell cycle; excluded from the core serum response signature.	4	0.027	6.76e-05	0.0152
BASAKI_YBX1_TARGETS_UP	290	Genes up-regulated in SKOC-3 cells (ovarian cancer) after YB-1 (YBX1) [GeneID=4904] knockdown by RNAi.	5	0.0172	6.78e-05	0.0152
SENGUPTA_NASOPHARYNGEAL_CARCINOMA_UP	294	Genes up-regulated in nsopharyngeal carcinoma relative to the normal tissue.	5	0.017	7.23e-05	0.0152
ACEVEDO_LIVER_CANCER_WITH_H3K27ME3_UP	295	Genes whose promoters display higher levels of histone H3 trimethylation mark at K27 (H3K27me3) in hepatocellular carcinoma (HCC) compared to normal liver.	5	0.0169	7.35e-05	0.0152
KRIGE_RESPONSE_TO_TOSEDOSTAT_6HR_UP	953	Genes up-regulated in HL-60 cells (acute promyelocytic leukemia, APL) after treatment with the aminopeptidase inhibitor tosedostat (CHR-2797) [PubChem=15547703] for 6 h.	8	0.0084	7.35e-05	0.0152
WU_SILENCED_BY_METHYLATION_IN_BLADDER_CANCER	55	Genes silenced by DNA methylation in bladder cancer cell lines.	3	0.0545	7.36e-05	0.0152
LIU_PROSTATE_CANCER_DN	481	Genes down-regulated in prostate cancer samples.	6	0.0125	7.41e-05	0.0152
GROSS_HYPOXIA_VIA_ELK3_DN	156	Genes down-regulated in SEND cells (skin endothelium) at hypoxia with ELK3 [GeneID=2004] knockdown by RNAi.	4	0.0256	8.29e-05	0.0163
RODRIGUES_THYROID_CARCINOMA_ANAPLASTIC_UP	722	Genes up-regulated in anaplastic thyroid carcinoma (ATC) compared to normal thyroid tissue.	7	0.0097	8.82e-05	0.0165
BOYLAN_MULTIPLE_MYELOMA_C_DN	59	Genes down-regulated in group C of tumors arising from overexpression of BCL2L1 and MYC [GeneID=598;4609] in plasma cells.	3	0.0508	9.08e-05	0.0165
SCHAEFFER_PROSTATE_DEVELOPMENT_6HR_DN	514	Genes down-regulated in the urogenital sinus (UGS) of day E16 females exposed to the androgen dihydrotestosterone [PubChem=10635] for 6 h.	6	0.0117	0.000107	0.0186
NUYTTEN_EZH2_TARGETS_UP	1037	Genes up-regulated in PC3 cells (prostate cancer) after knockdown of EZH2 [GeneID=2146] by RNAi.	8	0.0077	0.000132	0.0211
LOPEZ_MESOTHELIOMA_SURVIVAL_DN	12	Top genes associated with unfavorable survival after surgery of patients with epithelioid mesothelioma.	2	0.1667	0.000137	0.0211
LIAO_METASTASIS	539	Genes up-regulated in the samples with intrahepatic metastatic hepatocellular carcinoma (HCC) vs primary HCC.	6	0.0111	0.000138	0.0211
BASSO_CD40_SIGNALING_DN	68	Gene down-regulated by CD40 [GeneID=958] signaling in Ramos cells (EBV negative Burkitt lymphoma).	3	0.0441	0.000139	0.0211
ZHOU_INFLAMMATORY_RESPONSE_FIMA_UP	544	Genes up-regulated in macrophages by P.gingivalis FimA pathogen.	6	0.011	0.000145	0.0214
FUJII_YBX1_TARGETS_DN	202	Genes down-regulated in MCF-7 cells (breast cancer) after knockdown of YBX1 [GeneID=4904] by RNAi.	4	0.0198	0.000224	0.0312
BOYLAN_MULTIPLE_MYELOMA_PCA3_UP	80	Top up-regulated genes from principal component 3 (PCA3) which captures variation among different plasma cell tumors arising from overexpression of BCL2L1 and MYC [GeneID=598;4609].	3	0.0375	0.000225	0.0312
BILD_CTNNB1_ONCOGENIC_SIGNATURE	82	Genes selected in supervised analyses to discriminate cells expressing activated beta-catenin (CTNNB1) [GeneID=1499] oncogene from control cells expressing GFP.	3	0.0366	0.000242	0.0317
CAIRO_HEPATOBLASTOMA_UP	207	Genes up-regulated in hepatoblastoma samples compared to normal liver tissue.	4	0.0193	0.000245	0.0317
DACOSTA_UV_RESPONSE_VIA_ERCC3_DN	855	Genes down-regulated in fibroblasts expressing mutant forms of ERCC3 [GeneID=2071] after UV irradiation.	7	0.0082	0.000248	0.0317
TIEN_INTESTINE_PROBIOTICS_2HR_DN	88	Genes down-regulated in Caco-2 cells (intestinal epithelium) after coculture with the probiotic bacteria L. casei for 2h.	3	0.0341	0.000297	0.037
SENGUPTA_NASOPHARYNGEAL_CARCINOMA_WITH_LMP1_UP	408	Genes up-regulated in nasopharyngeal carcinoma (NPC) positive for LMP1 [GeneID=9260], a latent gene of Epstein-Barr virus (EBV).	5	0.0123	0.000331	0.0395
FOSTER_TOLERANT_MACROPHAGE_DN	409	Class NT (non-tolerizeable) genes: induced during the first LPS stimulation and induced at equal or greater degree in tolerant macrophages.	5	0.0122	0.000335	0.0395
PHONG_TNF_RESPONSE_VIA_P38_COMPLETE	227	Genes whose expression changes in Calu-6 cells (lung cancer) by TNF [GeneID=7124] were blocked completely by p38 inhibitor LY479754.	4	0.0176	0.000348	0.0396
GENTLES_LEUKEMIC_STEM_CELL_DN	19	Genes down-regulated in LSC (leukemic stem) cells compared to LPC (leukemia progenitor) cells from AML (acute myeloid leukemia) tumor samples.	2	0.1053	0.000352	0.0396
SCHAEFFER_PROSTATE_DEVELOPMENT_48HR_DN	428	Genes down-regulated in the urogenital sinus (UGS) of day E16 females exposed to the androgen dihydrotestosterone [PubChem=10635] for 48 h.	5	0.0117	0.000411	0.0452
LEE_INTRATHYMIC_T_PROGENITOR	21	Genes enriched in the intrathymic T progenitor (ITTP) cells compared to all other T lymphocyte differentiation stages.	2	0.0952	0.000432	0.0454
RICKMAN_HEAD_AND_NECK_CANCER_A	100	Cluster a: genes identifying an intrinsic group in head and neck squamous cell carcinoma (HNSCC).	3	0.03	0.000433	0.0454
CHICAS_RB1_TARGETS_GROWING	243	Genes up-regulated in growing IMR90 cells (fibroblast) after knockdown of RB1 [GeneID=5925] by RNAi.	4	0.0165	0.00045	0.0462
BLUM_RESPONSE_TO_SALIRASIB_UP	245	Selected genes up-regulated in response to the Ras inhibitor salirasib [PubChem=5469318] in a panel of cancer cell lines with constantly active HRAS [GeneID=3265].	4	0.0163	0.000464	0.0467
Gene/Gene Set Overlap Matrix
Entrez Gene Id	Gene Symbol	Gene Description	DODD_NASOPHARYNGEAL_CARCINOMA_DN	GEORGES_TARGETS_OF_MIR192_AND_MIR215	CREIGHTON_ENDOCRINE_THERAPY_RESISTANCE_1	HALMOS_CEBPA_TARGETS_UP	HAMAI_APOPTOSIS_VIA_TRAIL_UP	HELLER_HDAC_TARGETS_UP	PEREZ_TP53_TARGETS	ZWANG_CLASS_1_TRANSIENTLY_INDUCED_BY_EGF	GOBERT_OLIGODENDROCYTE_DIFFERENTIATION_UP	KOINUMA_TARGETS_OF_SMAD2_OR_SMAD3	GOBERT_OLIGODENDROCYTE_DIFFERENTIATION_DN	VANTVEER_BREAST_CANCER_METASTASIS_DN	GARGALOVIC_RESPONSE_TO_OXIDIZED_PHOSPHOLIPIDS_BLUE_UP	SHEDDEN_LUNG_CANCER_POOR_SURVIVAL_A6	KIM_WT1_TARGETS_DN	HELLER_HDAC_TARGETS_SILENCED_BY_METHYLATION_UP	CHANG_CYCLING_GENES	BASAKI_YBX1_TARGETS_UP	SENGUPTA_NASOPHARYNGEAL_CARCINOMA_UP	ACEVEDO_LIVER_CANCER_WITH_H3K27ME3_UP	KRIGE_RESPONSE_TO_TOSEDOSTAT_6HR_UP	WU_SILENCED_BY_METHYLATION_IN_BLADDER_CANCER	LIU_PROSTATE_CANCER_DN	GROSS_HYPOXIA_VIA_ELK3_DN	RODRIGUES_THYROID_CARCINOMA_ANAPLASTIC_UP	BOYLAN_MULTIPLE_MYELOMA_C_DN	SCHAEFFER_PROSTATE_DEVELOPMENT_6HR_DN	NUYTTEN_EZH2_TARGETS_UP	LOPEZ_MESOTHELIOMA_SURVIVAL_DN	LIAO_METASTASIS	BASSO_CD40_SIGNALING_DN	ZHOU_INFLAMMATORY_RESPONSE_FIMA_UP	FUJII_YBX1_TARGETS_DN	BOYLAN_MULTIPLE_MYELOMA_PCA3_UP	BILD_CTNNB1_ONCOGENIC_SIGNATURE	CAIRO_HEPATOBLASTOMA_UP	DACOSTA_UV_RESPONSE_VIA_ERCC3_DN	TIEN_INTESTINE_PROBIOTICS_2HR_DN	SENGUPTA_NASOPHARYNGEAL_CARCINOMA_WITH_LMP1_UP	FOSTER_TOLERANT_MACROPHAGE_DN	PHONG_TNF_RESPONSE_VIA_P38_COMPLETE	GENTLES_LEUKEMIC_STEM_CELL_DN	SCHAEFFER_PROSTATE_DEVELOPMENT_48HR_DN	LEE_INTRATHYMIC_T_PROGENITOR	RICKMAN_HEAD_AND_NECK_CANCER_A	CHICAS_RB1_TARGETS_GROWING	BLUM_RESPONSE_TO_SALIRASIB_UP
259266	ASPM	asp (abnormal spindle) homolog, microcephaly associated (Drosophila)	DODD_NASOPHARYNGEAL_CARCINOMA_DN	GEORGES_TARGETS_OF_MIR192_AND_MIR215	CREIGHTON_ENDOCRINE_THERAPY_RESISTANCE_1		HAMAI_APOPTOSIS_VIA_TRAIL_UP				GOBERT_OLIGODENDROCYTE_DIFFERENTIATION_UP			VANTVEER_BREAST_CANCER_METASTASIS_DN		SHEDDEN_LUNG_CANCER_POOR_SURVIVAL_A6	KIM_WT1_TARGETS_DN			BASAKI_YBX1_TARGETS_UP							RODRIGUES_THYROID_CARCINOMA_ANAPLASTIC_UP								FUJII_YBX1_TARGETS_DN						SENGUPTA_NASOPHARYNGEAL_CARCINOMA_WITH_LMP1_UP							CHICAS_RB1_TARGETS_GROWING
10970	CKAP4	cytoskeleton-associated protein 4	DODD_NASOPHARYNGEAL_CARCINOMA_DN	GEORGES_TARGETS_OF_MIR192_AND_MIR215		HALMOS_CEBPA_TARGETS_UP															SENGUPTA_NASOPHARYNGEAL_CARCINOMA_UP									NUYTTEN_EZH2_TARGETS_UP		LIAO_METASTASIS						CAIRO_HEPATOBLASTOMA_UP		TIEN_INTESTINE_PROBIOTICS_2HR_DN
55635	DEPDC1	DEP domain containing 1	DODD_NASOPHARYNGEAL_CARCINOMA_DN	GEORGES_TARGETS_OF_MIR192_AND_MIR215			HAMAI_APOPTOSIS_VIA_TRAIL_UP				GOBERT_OLIGODENDROCYTE_DIFFERENTIATION_UP			VANTVEER_BREAST_CANCER_METASTASIS_DN		SHEDDEN_LUNG_CANCER_POOR_SURVIVAL_A6			CHANG_CYCLING_GENES	BASAKI_YBX1_TARGETS_UP							RODRIGUES_THYROID_CARCINOMA_ANAPLASTIC_UP								FUJII_YBX1_TARGETS_DN													CHICAS_RB1_TARGETS_GROWING
81930	KIF18A	kinesin family member 18A	DODD_NASOPHARYNGEAL_CARCINOMA_DN	GEORGES_TARGETS_OF_MIR192_AND_MIR215			HAMAI_APOPTOSIS_VIA_TRAIL_UP				GOBERT_OLIGODENDROCYTE_DIFFERENTIATION_UP					SHEDDEN_LUNG_CANCER_POOR_SURVIVAL_A6	KIM_WT1_TARGETS_DN										RODRIGUES_THYROID_CARCINOMA_ANAPLASTIC_UP
79805	VASH2	vasohibin 2	DODD_NASOPHARYNGEAL_CARCINOMA_DN	GEORGES_TARGETS_OF_MIR192_AND_MIR215					PEREZ_TP53_TARGETS												SENGUPTA_NASOPHARYNGEAL_CARCINOMA_UP																				SENGUPTA_NASOPHARYNGEAL_CARCINOMA_WITH_LMP1_UP						RICKMAN_HEAD_AND_NECK_CANCER_A
23261	CAMTA1	calmodulin binding transcription activator 1	DODD_NASOPHARYNGEAL_CARCINOMA_DN		CREIGHTON_ENDOCRINE_THERAPY_RESISTANCE_1			HELLER_HDAC_TARGETS_UP	PEREZ_TP53_TARGETS									HELLER_HDAC_TARGETS_SILENCED_BY_METHYLATION_UP		BASAKI_YBX1_TARGETS_UP
3920	LAMP2	lysosomal-associated membrane protein 2	DODD_NASOPHARYNGEAL_CARCINOMA_DN		CREIGHTON_ENDOCRINE_THERAPY_RESISTANCE_1																					GROSS_HYPOXIA_VIA_ELK3_DN				NUYTTEN_EZH2_TARGETS_UP
6322	SCML1	sex comb on midleg-like 1 (Drosophila)	DODD_NASOPHARYNGEAL_CARCINOMA_DN				HAMAI_APOPTOSIS_VIA_TRAIL_UP	HELLER_HDAC_TARGETS_UP											CHANG_CYCLING_GENES		SENGUPTA_NASOPHARYNGEAL_CARCINOMA_UP																BILD_CTNNB1_ONCOGENIC_SIGNATURE
2058	EPRS	glutamyl-prolyl-tRNA synthetase	DODD_NASOPHARYNGEAL_CARCINOMA_DN				HAMAI_APOPTOSIS_VIA_TRAIL_UP																			GROSS_HYPOXIA_VIA_ELK3_DN	RODRIGUES_THYROID_CARCINOMA_ANAPLASTIC_UP										BILD_CTNNB1_ONCOGENIC_SIGNATURE				SENGUPTA_NASOPHARYNGEAL_CARCINOMA_WITH_LMP1_UP								BLUM_RESPONSE_TO_SALIRASIB_UP
84133	ZNRF3	zinc and ring finger 3	DODD_NASOPHARYNGEAL_CARCINOMA_DN												GARGALOVIC_RESPONSE_TO_OXIDIZED_PHOSPHOLIPIDS_BLUE_UP						SENGUPTA_NASOPHARYNGEAL_CARCINOMA_UP																					FOSTER_TOLERANT_MACROPHAGE_DN
4141	MARS	methionyl-tRNA synthetase	DODD_NASOPHARYNGEAL_CARCINOMA_DN														KIM_WT1_TARGETS_DN			BASAKI_YBX1_TARGETS_UP			KRIGE_RESPONSE_TO_TOSEDOSTAT_6HR_UP									LIAO_METASTASIS																	BLUM_RESPONSE_TO_SALIRASIB_UP
6770	STAR	steroidogenic acute regulatory protein	DODD_NASOPHARYNGEAL_CARCINOMA_DN																		SENGUPTA_NASOPHARYNGEAL_CARCINOMA_UP																							GENTLES_LEUKEMIC_STEM_CELL_DN			RICKMAN_HEAD_AND_NECK_CANCER_A
5361	PLXNA1	plexin A1	DODD_NASOPHARYNGEAL_CARCINOMA_DN																											NUYTTEN_EZH2_TARGETS_UP		LIAO_METASTASIS								TIEN_INTESTINE_PROBIOTICS_2HR_DN
353116	RILPL1	Rab interacting lysosomal protein-like 1	DODD_NASOPHARYNGEAL_CARCINOMA_DN																																							FOSTER_TOLERANT_MACROPHAGE_DN
55105	GPATCH2	G patch domain containing 2	DODD_NASOPHARYNGEAL_CARCINOMA_DN
55589	BMP2K	BMP2 inducible kinase		GEORGES_TARGETS_OF_MIR192_AND_MIR215		HALMOS_CEBPA_TARGETS_UP		HELLER_HDAC_TARGETS_UP		ZWANG_CLASS_1_TRANSIENTLY_INDUCED_BY_EGF								HELLER_HDAC_TARGETS_SILENCED_BY_METHYLATION_UP					KRIGE_RESPONSE_TO_TOSEDOSTAT_6HR_UP																DACOSTA_UV_RESPONSE_VIA_ERCC3_DN		SENGUPTA_NASOPHARYNGEAL_CARCINOMA_WITH_LMP1_UP				SCHAEFFER_PROSTATE_DEVELOPMENT_48HR_DN
93594	WDR67	WD repeat domain 67		GEORGES_TARGETS_OF_MIR192_AND_MIR215					PEREZ_TP53_TARGETS		GOBERT_OLIGODENDROCYTE_DIFFERENTIATION_UP					SHEDDEN_LUNG_CANCER_POOR_SURVIVAL_A6	KIM_WT1_TARGETS_DN																						DACOSTA_UV_RESPONSE_VIA_ERCC3_DN
3397	ID1	inhibitor of DNA binding 1, dominant negative helix-loop-helix protein		GEORGES_TARGETS_OF_MIR192_AND_MIR215						ZWANG_CLASS_1_TRANSIENTLY_INDUCED_BY_EGF	GOBERT_OLIGODENDROCYTE_DIFFERENTIATION_UP	KOINUMA_TARGETS_OF_SMAD2_OR_SMAD3					KIM_WT1_TARGETS_DN	HELLER_HDAC_TARGETS_SILENCED_BY_METHYLATION_UP							LIU_PROSTATE_CANCER_DN				SCHAEFFER_PROSTATE_DEVELOPMENT_6HR_DN				BASSO_CD40_SIGNALING_DN						DACOSTA_UV_RESPONSE_VIA_ERCC3_DN
10874	NMU	neuromedin U		GEORGES_TARGETS_OF_MIR192_AND_MIR215										VANTVEER_BREAST_CANCER_METASTASIS_DN		SHEDDEN_LUNG_CANCER_POOR_SURVIVAL_A6				BASAKI_YBX1_TARGETS_UP
85463	ZC3H12C	zinc finger CCCH-type containing 12C		GEORGES_TARGETS_OF_MIR192_AND_MIR215											GARGALOVIC_RESPONSE_TO_OXIDIZED_PHOSPHOLIPIDS_BLUE_UP															NUYTTEN_EZH2_TARGETS_UP				ZHOU_INFLAMMATORY_RESPONSE_FIMA_UP
55632	G2E3	G2/M-phase specific E3 ubiquitin protein ligase		GEORGES_TARGETS_OF_MIR192_AND_MIR215															CHANG_CYCLING_GENES								RODRIGUES_THYROID_CARCINOMA_ANAPLASTIC_UP														SENGUPTA_NASOPHARYNGEAL_CARCINOMA_WITH_LMP1_UP
10124	ARL4A	ADP-ribosylation factor-like 4A			CREIGHTON_ENDOCRINE_THERAPY_RESISTANCE_1	HALMOS_CEBPA_TARGETS_UP						KOINUMA_TARGETS_OF_SMAD2_OR_SMAD3	GOBERT_OLIGODENDROCYTE_DIFFERENTIATION_DN				KIM_WT1_TARGETS_DN		CHANG_CYCLING_GENES				KRIGE_RESPONSE_TO_TOSEDOSTAT_6HR_UP															CAIRO_HEPATOBLASTOMA_UP				FOSTER_TOLERANT_MACROPHAGE_DN						CHICAS_RB1_TARGETS_GROWING
23022	PALLD	palladin, cytoskeletal associated protein			CREIGHTON_ENDOCRINE_THERAPY_RESISTANCE_1		HAMAI_APOPTOSIS_VIA_TRAIL_UP			ZWANG_CLASS_1_TRANSIENTLY_INDUCED_BY_EGF	GOBERT_OLIGODENDROCYTE_DIFFERENTIATION_UP											ACEVEDO_LIVER_CANCER_WITH_H3K27ME3_UP			LIU_PROSTATE_CANCER_DN				SCHAEFFER_PROSTATE_DEVELOPMENT_6HR_DN									CAIRO_HEPATOBLASTOMA_UP							SCHAEFFER_PROSTATE_DEVELOPMENT_48HR_DN
219654	ZCCHC24	zinc finger, CCHC domain containing 24			CREIGHTON_ENDOCRINE_THERAPY_RESISTANCE_1			HELLER_HDAC_TARGETS_UP	PEREZ_TP53_TARGETS														KRIGE_RESPONSE_TO_TOSEDOSTAT_6HR_UP	WU_SILENCED_BY_METHYLATION_IN_BLADDER_CANCER																			PHONG_TNF_RESPONSE_VIA_P38_COMPLETE
9181	ARHGEF2	Rho/Rac guanine nucleotide exchange factor (GEF) 2			CREIGHTON_ENDOCRINE_THERAPY_RESISTANCE_1					ZWANG_CLASS_1_TRANSIENTLY_INDUCED_BY_EGF																			SCHAEFFER_PROSTATE_DEVELOPMENT_6HR_DN			LIAO_METASTASIS																	BLUM_RESPONSE_TO_SALIRASIB_UP
112840	WDR89	WD repeat domain 89			CREIGHTON_ENDOCRINE_THERAPY_RESISTANCE_1							KOINUMA_TARGETS_OF_SMAD2_OR_SMAD3
7779	SLC30A1	solute carrier family 30 (zinc transporter), member 1				HALMOS_CEBPA_TARGETS_UP							GOBERT_OLIGODENDROCYTE_DIFFERENTIATION_DN															BOYLAN_MULTIPLE_MYELOMA_C_DN								BOYLAN_MULTIPLE_MYELOMA_PCA3_UP						FOSTER_TOLERANT_MACROPHAGE_DN
55740	ENAH	enabled homolog (Drosophila)					HAMAI_APOPTOSIS_VIA_TRAIL_UP	HELLER_HDAC_TARGETS_UP				KOINUMA_TARGETS_OF_SMAD2_OR_SMAD3						HELLER_HDAC_TARGETS_SILENCED_BY_METHYLATION_UP					KRIGE_RESPONSE_TO_TOSEDOSTAT_6HR_UP		LIU_PROSTATE_CANCER_DN			BOYLAN_MULTIPLE_MYELOMA_C_DN			LOPEZ_MESOTHELIOMA_SURVIVAL_DN	LIAO_METASTASIS			FUJII_YBX1_TARGETS_DN	BOYLAN_MULTIPLE_MYELOMA_PCA3_UP							PHONG_TNF_RESPONSE_VIA_P38_COMPLETE
7707	ZNF148	zinc finger protein 148					HAMAI_APOPTOSIS_VIA_TRAIL_UP					KOINUMA_TARGETS_OF_SMAD2_OR_SMAD3																											DACOSTA_UV_RESPONSE_VIA_ERCC3_DN
23205	ACSBG1	acyl-CoA synthetase bubblegum family member 1						HELLER_HDAC_TARGETS_UP	PEREZ_TP53_TARGETS				GOBERT_OLIGODENDROCYTE_DIFFERENTIATION_DN					HELLER_HDAC_TARGETS_SILENCED_BY_METHYLATION_UP
8900	CCNA1	cyclin A1							PEREZ_TP53_TARGETS	ZWANG_CLASS_1_TRANSIENTLY_INDUCED_BY_EGF								HELLER_HDAC_TARGETS_SILENCED_BY_METHYLATION_UP													LOPEZ_MESOTHELIOMA_SURVIVAL_DN			ZHOU_INFLAMMATORY_RESPONSE_FIMA_UP										GENTLES_LEUKEMIC_STEM_CELL_DN
9771	RAPGEF5	Rap guanine nucleotide exchange factor (GEF) 5							PEREZ_TP53_TARGETS	ZWANG_CLASS_1_TRANSIENTLY_INDUCED_BY_EGF																							BASSO_CD40_SIGNALING_DN	ZHOU_INFLAMMATORY_RESPONSE_FIMA_UP
23254	KAZN	kazrin, periplakin interacting protein							PEREZ_TP53_TARGETS				GOBERT_OLIGODENDROCYTE_DIFFERENTIATION_DN																								BILD_CTNNB1_ONCOGENIC_SIGNATURE		DACOSTA_UV_RESPONSE_VIA_ERCC3_DN						SCHAEFFER_PROSTATE_DEVELOPMENT_48HR_DN
151556	GPR155	G protein-coupled receptor 155							PEREZ_TP53_TARGETS																LIU_PROSTATE_CANCER_DN					NUYTTEN_EZH2_TARGETS_UP
90	ACVR1	activin A receptor, type I							PEREZ_TP53_TARGETS																														DACOSTA_UV_RESPONSE_VIA_ERCC3_DN										BLUM_RESPONSE_TO_SALIRASIB_UP
23327	NEDD4L	neural precursor cell expressed, developmentally down-regulated 4-like								ZWANG_CLASS_1_TRANSIENTLY_INDUCED_BY_EGF		KOINUMA_TARGETS_OF_SMAD2_OR_SMAD3	GOBERT_OLIGODENDROCYTE_DIFFERENTIATION_DN													GROSS_HYPOXIA_VIA_ELK3_DN								ZHOU_INFLAMMATORY_RESPONSE_FIMA_UP
54542	RC3H2	ring finger and CCCH-type domains 2									GOBERT_OLIGODENDROCYTE_DIFFERENTIATION_UP					SHEDDEN_LUNG_CANCER_POOR_SURVIVAL_A6											RODRIGUES_THYROID_CARCINOMA_ANAPLASTIC_UP		SCHAEFFER_PROSTATE_DEVELOPMENT_6HR_DN									CAIRO_HEPATOBLASTOMA_UP
5738	PTGFRN	prostaglandin F2 receptor negative regulator										KOINUMA_TARGETS_OF_SMAD2_OR_SMAD3																	SCHAEFFER_PROSTATE_DEVELOPMENT_6HR_DN			LIAO_METASTASIS
58499	ZNF462	zinc finger protein 462										KOINUMA_TARGETS_OF_SMAD2_OR_SMAD3																	SCHAEFFER_PROSTATE_DEVELOPMENT_6HR_DN
51175	TUBE1	tubulin, epsilon 1											GOBERT_OLIGODENDROCYTE_DIFFERENTIATION_DN										KRIGE_RESPONSE_TO_TOSEDOSTAT_6HR_UP
1182	CLCN3	chloride channel 3											GOBERT_OLIGODENDROCYTE_DIFFERENTIATION_DN																						FUJII_YBX1_TARGETS_DN
66000	TMEM108	transmembrane protein 108											GOBERT_OLIGODENDROCYTE_DIFFERENTIATION_DN																																		RICKMAN_HEAD_AND_NECK_CANCER_A
7174	TPP2	tripeptidyl peptidase II											GOBERT_OLIGODENDROCYTE_DIFFERENTIATION_DN
51560	RAB6B	RAB6B, member RAS oncogene family												VANTVEER_BREAST_CANCER_METASTASIS_DN																				ZHOU_INFLAMMATORY_RESPONSE_FIMA_UP
2119	ETV5	ets variant 5													GARGALOVIC_RESPONSE_TO_OXIDIZED_PHOSPHOLIPIDS_BLUE_UP								KRIGE_RESPONSE_TO_TOSEDOSTAT_6HR_UP				RODRIGUES_THYROID_CARCINOMA_ANAPLASTIC_UP																PHONG_TNF_RESPONSE_VIA_P38_COMPLETE
6654	SOS1	son of sevenless homolog 1 (Drosophila)													GARGALOVIC_RESPONSE_TO_OXIDIZED_PHOSPHOLIPIDS_BLUE_UP																								DACOSTA_UV_RESPONSE_VIA_ERCC3_DN	TIEN_INTESTINE_PROBIOTICS_2HR_DN			PHONG_TNF_RESPONSE_VIA_P38_COMPLETE
9447	AIM2	absent in melanoma 2																				ACEVEDO_LIVER_CANCER_WITH_H3K27ME3_UP								NUYTTEN_EZH2_TARGETS_UP												FOSTER_TOLERANT_MACROPHAGE_DN
220963	SLC16A9	solute carrier family 16, member 9 (monocarboxylic acid transporter 9)																				ACEVEDO_LIVER_CANCER_WITH_H3K27ME3_UP
1379	CR1L	complement component (3b/4b) receptor 1-like																				ACEVEDO_LIVER_CANCER_WITH_H3K27ME3_UP
221711	SYCP2L	synaptonemal complex protein 2-like																				ACEVEDO_LIVER_CANCER_WITH_H3K27ME3_UP
64863	METTL4	methyltransferase like 4																					KRIGE_RESPONSE_TO_TOSEDOSTAT_6HR_UP
290	ANPEP	alanyl (membrane) aminopeptidase																						WU_SILENCED_BY_METHYLATION_IN_BLADDER_CANCER		GROSS_HYPOXIA_VIA_ELK3_DN				NUYTTEN_EZH2_TARGETS_UP															SCHAEFFER_PROSTATE_DEVELOPMENT_48HR_DN			CHICAS_RB1_TARGETS_GROWING
3512	IGJ	immunoglobulin J polypeptide, linker protein for immunoglobulin alpha and mu polypeptides																						WU_SILENCED_BY_METHYLATION_IN_BLADDER_CANCER									BASSO_CD40_SIGNALING_DN													LEE_INTRATHYMIC_T_PROGENITOR
90139	TSPAN18	tetraspanin 18																							LIU_PROSTATE_CANCER_DN																				SCHAEFFER_PROSTATE_DEVELOPMENT_48HR_DN
6571	SLC18A2	solute carrier family 18 (vesicular monoamine), member 2																							LIU_PROSTATE_CANCER_DN
122481	AK7	adenylate kinase 7																										BOYLAN_MULTIPLE_MYELOMA_C_DN								BOYLAN_MULTIPLE_MYELOMA_PCA3_UP
59269	HIVEP3	human immunodeficiency virus type I enhancer binding protein 3																												NUYTTEN_EZH2_TARGETS_UP																LEE_INTRATHYMIC_T_PROGENITOR
57182	ANKRD50	ankyrin repeat domain 50																																ZHOU_INFLAMMATORY_RESPONSE_FIMA_UP
148534	TMEM56	transmembrane protein 56
7703	PCGF2	polycomb group ring finger 2
8526	DGKE	diacylglycerol kinase, epsilon 64kDa
119391	GSTO2	glutathione S-transferase omega 2
166379	BBS12	Bardet-Biedl syndrome 12
56906	THAP10	THAP domain containing 10
163051	ZNF709	zinc finger protein 709
284926	LOC284926	uncharacterized LOC284926
100134937	LOC100134937	uncharacterized LOC100134937
