# Supplementary material for: Mesenchymal stromal cells (MSCs) induce ex vivo proliferation and erythroid commitment of cord blood haematopoietic stem cells (CB-CD34+ cells)
Source: PLoS One. 2017 Feb 23;12(2):e0172430. doi: 10.1371/journal.pone.0172430 (PMC5322933; doi:10.1371/journal.pone.0172430)
Supplement: S4 Table — The table reports Hellmark Genes, Oncogenic-linked Genes, Immune-linked Genes and Pathways enriched after co-culturing. Each category is reported in a different sheet, where the Gene Set Name, the number of Genes in Gene Set (K), the Description, the number of Genes in Overlap (k), the k/K ratio, the p-value and the FDR q-value are listed. The Gene/Gene set overlap Matrix reports also the Entrez Gene ID, the Gene Symbol and the Description fully detailed. (XLS) [file pone.0172430.s013.xls]

## Sheet: HG_MSC Single Basal vs MSC AD B
Overlap Results
Collection(s):	H
# overlaps shown:	42
# genesets in collections:	50
# genes in comparison (n):	549
# genes in universe (N):	45956
Gene Set Name	# Genes in Gene Set (K)	Description	# Genes in Overlap (k)	k/K	p-value	FDR q-value
HALLMARK_TNFA_SIGNALING_VIA_NFKB	200	Genes regulated by NF-kB in response to TNF [GeneID=7124].	46	0.23	4.62e-45	2.31e-43
HALLMARK_G2M_CHECKPOINT	200	Genes involved in the G2/M checkpoint, as in progression through the cell division cycle.	42	0.21	1.95e-39	4.86e-38
HALLMARK_E2F_TARGETS	200	Genes encoding cell cycle related targets of E2F transcription factors.	37	0.185	1.02e-32	1.7e-31
HALLMARK_EPITHELIAL_MESENCHYMAL_TRANSITION	200	Genes defining epithelial-mesenchymal transition, as in wound healing, fibrosis and metastasis.	36	0.18	2.03e-31	2.53e-30
HALLMARK_INFLAMMATORY_RESPONSE	200	Genes defining inflammatory response.	32	0.16	2.23e-26	2.23e-25
HALLMARK_KRAS_SIGNALING_UP	200	Genes up-regulated by KRAS activation.	28	0.14	1.32e-21	1.1e-20
HALLMARK_HYPOXIA	200	Genes up-regulated in response to low oxygen levels (hypoxia).	27	0.135	1.86e-20	1.33e-19
HALLMARK_INTERFERON_GAMMA_RESPONSE	200	Genes up-regulated in response to IFNG [GeneID=3458].	25	0.125	3.23e-18	1.8e-17
HALLMARK_MITOTIC_SPINDLE	200	Genes important for mitotic spindle assembly.	25	0.125	3.23e-18	1.8e-17
HALLMARK_IL2_STAT5_SIGNALING	200	Genes up-regulated by STAT5 in response to IL2 stimulation.	23	0.115	4.65e-16	2.32e-15
HALLMARK_ESTROGEN_RESPONSE_EARLY	200	Genes defining early response to estrogen.	21	0.105	5.48e-14	2.49e-13
HALLMARK_MTORC1_SIGNALING	200	Genes up-regulated through activation of mTORC1 complex.	20	0.1	5.5e-13	2.29e-12
HALLMARK_COMPLEMENT	200	Genes encoding components of the complement system, which is part of the innate immune system.	17	0.085	3.94e-10	1.52e-09
HALLMARK_COAGULATION	138	Genes encoding components of blood coagulation system; also up-regulated in platelets.	14	0.1014	1.39e-09	4.97e-09
HALLMARK_UV_RESPONSE_DN	144	Genes down-regulated in response to ultraviolet (UV) radiation.	14	0.0972	2.44e-09	8.13e-09
HALLMARK_IL6_JAK_STAT3_SIGNALING	87	Genes up-regulated by IL6 [GeneID=3569] via STAT3 [GeneID=6774], e.g., during acute phase response.	11	0.1264	7.91e-09	2.47e-08
HALLMARK_APOPTOSIS	161	Genes mediating programmed cell death (apoptosis) by activation of caspases.	13	0.0807	8.37e-08	2.46e-07
HALLMARK_GLYCOLYSIS	200	Genes encoding proteins involved in glycolysis and gluconeogenesis.	14	0.07	1.59e-07	4.41e-07
HALLMARK_TGF_BETA_SIGNALING	54	Genes up-regulated in response to TGFB1 [GeneID=7040].	8	0.1481	2.53e-07	6.66e-07
HALLMARK_ALLOGRAFT_REJECTION	200	Genes up-regulated during transplant rejection.	13	0.065	1.02e-06	2.42e-06
HALLMARK_ESTROGEN_RESPONSE_LATE	200	Genes defining late response to estrogen.	13	0.065	1.02e-06	2.42e-06
HALLMARK_UV_RESPONSE_UP	158	Genes up-regulated in response to ultraviolet (UV) radiation.	11	0.0696	3.55e-06	7.96e-06
HALLMARK_ANDROGEN_RESPONSE	101	Genes defining response to androgens.	9	0.0891	3.66e-06	7.96e-06
HALLMARK_SPERMATOGENESIS	135	Genes up-regulated during production of male gametes (sperm), as in spermatogenesis.	10	0.0741	5.66e-06	1.18e-05
HALLMARK_CHOLESTEROL_HOMEOSTASIS	74	Genes involved in cholesterol homeostasis.	7	0.0946	3.01e-05	6.03e-05
HALLMARK_MYC_TARGETS_V1	200	A subgroup of genes regulated by MYC - version 1 (v1).	11	0.055	3.27e-05	6.05e-05
HALLMARK_MYOGENESIS	200	Genes involved in development of skeletal muscle (myogenesis).	11	0.055	3.27e-05	6.05e-05
HALLMARK_ANGIOGENESIS	36	Genes up-regulated during formation of blood vessels (angiogenesis).	5	0.1389	6.63e-05	0.000118
HALLMARK_INTERFERON_ALPHA_RESPONSE	97	Genes up-regulated in response to alpha interferon proteins.	7	0.0722	0.00017	0.000293
HALLMARK_HEME_METABOLISM	200	Genes involved in metabolism of heme (a cofactor consisting of iron and porphyrin) and erythroblast differentiation.	9	0.045	0.00073	0.00114
HALLMARK_P53_PATHWAY	200	Genes involved in p53 pathways and networks.	9	0.045	0.00073	0.00114
HALLMARK_XENOBIOTIC_METABOLISM	200	Genes encoding proteins involved in processing of drugs and other xenobiotics.	9	0.045	0.00073	0.00114
HALLMARK_WNT_BETA_CATENIN_SIGNALING	42	Genes up-regulated by activation of WNT signaling through accumulation of beta catenin CTNNB1 [GeneID=1499].	4	0.0952	0.00157	0.00238
HALLMARK_UNFOLDED_PROTEIN_RESPONSE	113	Genes up-regulated during unfolded protein response, a cellular stress response related to the endoplasmic reticulum.	6	0.0531	0.00243	0.00358
HALLMARK_REACTIVE_OXIGEN_SPECIES_PATHWAY	49	Genes up-regulated by reactive oxigen species (ROS).	4	0.0816	0.00279	0.00399
HALLMARK_NOTCH_SIGNALING	32	Genes up-regulated by activation of Notch signaling.	3	0.0938	0.0065	0.00903
HALLMARK_DNA_REPAIR	150	Genes involved in DNA repair.	6	0.04	0.00955	0.0129
HALLMARK_ADIPOGENESIS	200	Genes up-regulated during adipocyte differentiation (adipogenesis).	7	0.035	0.0106	0.014
HALLMARK_APICAL_SURFACE	44	Genes encoding proteins over-represented on the apical surface of epithelial cells, e.g., important for cell polarity (apical area).	3	0.0682	0.0156	0.02
HALLMARK_APICAL_JUNCTION	200	Genes encoding components of apical junction complex.	6	0.03	0.0338	0.0422
HALLMARK_PI3K_AKT_MTOR_SIGNALING	105	Genes up-regulated by activation of the PI3K/AKT/mTOR pathway.	4	0.0381	0.0375	0.0457
HALLMARK_FATTY_ACID_METABOLISM	158	Genes encoding proteins involved in metabolism of fatty acids.	5	0.0316	0.0418	0.0497
Gene/Gene Set Overlap Matrix
Entrez Gene Id	Gene Symbol	Gene Description	HALLMARK_TNFA_SIGNALING_VIA_NFKB	HALLMARK_G2M_CHECKPOINT	HALLMARK_E2F_TARGETS	HALLMARK_EPITHELIAL_MESENCHYMAL_TRANSITION	HALLMARK_INFLAMMATORY_RESPONSE	HALLMARK_KRAS_SIGNALING_UP	HALLMARK_HYPOXIA	HALLMARK_INTERFERON_GAMMA_RESPONSE	HALLMARK_MITOTIC_SPINDLE	HALLMARK_IL2_STAT5_SIGNALING	HALLMARK_ESTROGEN_RESPONSE_EARLY	HALLMARK_MTORC1_SIGNALING	HALLMARK_COMPLEMENT	HALLMARK_COAGULATION	HALLMARK_UV_RESPONSE_DN	HALLMARK_IL6_JAK_STAT3_SIGNALING	HALLMARK_APOPTOSIS	HALLMARK_GLYCOLYSIS	HALLMARK_TGF_BETA_SIGNALING	HALLMARK_ALLOGRAFT_REJECTION	HALLMARK_ESTROGEN_RESPONSE_LATE	HALLMARK_UV_RESPONSE_UP	HALLMARK_ANDROGEN_RESPONSE	HALLMARK_SPERMATOGENESIS	HALLMARK_CHOLESTEROL_HOMEOSTASIS	HALLMARK_MYC_TARGETS_V1	HALLMARK_MYOGENESIS	HALLMARK_ANGIOGENESIS	HALLMARK_INTERFERON_ALPHA_RESPONSE	HALLMARK_HEME_METABOLISM	HALLMARK_P53_PATHWAY	HALLMARK_XENOBIOTIC_METABOLISM	HALLMARK_WNT_BETA_CATENIN_SIGNALING	HALLMARK_UNFOLDED_PROTEIN_RESPONSE	HALLMARK_REACTIVE_OXIGEN_SPECIES_PATHWAY	HALLMARK_NOTCH_SIGNALING	HALLMARK_DNA_REPAIR	HALLMARK_ADIPOGENESIS	HALLMARK_APICAL_SURFACE	HALLMARK_APICAL_JUNCTION	HALLMARK_PI3K_AKT_MTOR_SIGNALING	HALLMARK_FATTY_ACID_METABOLISM
5329	PLAUR	plasminogen activator, urokinase receptor	HALLMARK_TNFA_SIGNALING_VIA_NFKB			HALLMARK_EPITHELIAL_MESENCHYMAL_TRANSITION	HALLMARK_INFLAMMATORY_RESPONSE	HALLMARK_KRAS_SIGNALING_UP	HALLMARK_HYPOXIA						HALLMARK_COMPLEMENT												HALLMARK_CHOLESTEROL_HOMEOSTASIS														HALLMARK_APICAL_SURFACE
3569	IL6	interleukin 6 (interferon, beta 2)	HALLMARK_TNFA_SIGNALING_VIA_NFKB			HALLMARK_EPITHELIAL_MESENCHYMAL_TRANSITION	HALLMARK_INFLAMMATORY_RESPONSE		HALLMARK_HYPOXIA	HALLMARK_INTERFERON_GAMMA_RESPONSE					HALLMARK_COMPLEMENT			HALLMARK_IL6_JAK_STAT3_SIGNALING	HALLMARK_APOPTOSIS			HALLMARK_ALLOGRAFT_REJECTION		HALLMARK_UV_RESPONSE_UP
5054	SERPINE1	serpin peptidase inhibitor, clade E (nexin, plasminogen activator inhibitor type 1), member 1	HALLMARK_TNFA_SIGNALING_VIA_NFKB			HALLMARK_EPITHELIAL_MESENCHYMAL_TRANSITION	HALLMARK_INFLAMMATORY_RESPONSE		HALLMARK_HYPOXIA						HALLMARK_COMPLEMENT	HALLMARK_COAGULATION	HALLMARK_UV_RESPONSE_DN				HALLMARK_TGF_BETA_SIGNALING													HALLMARK_XENOBIOTIC_METABOLISM
6372	CXCL6	chemokine (C-X-C motif) ligand 6 (granulocyte chemotactic protein 2)	HALLMARK_TNFA_SIGNALING_VIA_NFKB			HALLMARK_EPITHELIAL_MESENCHYMAL_TRANSITION	HALLMARK_INFLAMMATORY_RESPONSE																							HALLMARK_ANGIOGENESIS
7128	TNFAIP3	tumor necrosis factor, alpha-induced protein 3	HALLMARK_TNFA_SIGNALING_VIA_NFKB			HALLMARK_EPITHELIAL_MESENCHYMAL_TRANSITION		HALLMARK_KRAS_SIGNALING_UP	HALLMARK_HYPOXIA	HALLMARK_INTERFERON_GAMMA_RESPONSE					HALLMARK_COMPLEMENT
7422	VEGFA	vascular endothelial growth factor A	HALLMARK_TNFA_SIGNALING_VIA_NFKB			HALLMARK_EPITHELIAL_MESENCHYMAL_TRANSITION			HALLMARK_HYPOXIA											HALLMARK_GLYCOLYSIS										HALLMARK_ANGIOGENESIS						HALLMARK_UNFOLDED_PROTEIN_RESPONSE
960	CD44	CD44 molecule (Indian blood group)	HALLMARK_TNFA_SIGNALING_VIA_NFKB			HALLMARK_EPITHELIAL_MESENCHYMAL_TRANSITION						HALLMARK_IL2_STAT5_SIGNALING	HALLMARK_ESTROGEN_RESPONSE_EARLY					HALLMARK_IL6_JAK_STAT3_SIGNALING	HALLMARK_APOPTOSIS	HALLMARK_GLYCOLYSIS			HALLMARK_ESTROGEN_RESPONSE_LATE
3371	TNC	tenascin C	HALLMARK_TNFA_SIGNALING_VIA_NFKB			HALLMARK_EPITHELIAL_MESENCHYMAL_TRANSITION
3976	LIF	leukemia inhibitory factor (cholinergic differentiation factor)	HALLMARK_TNFA_SIGNALING_VIA_NFKB				HALLMARK_INFLAMMATORY_RESPONSE	HALLMARK_KRAS_SIGNALING_UP				HALLMARK_IL2_STAT5_SIGNALING										HALLMARK_ALLOGRAFT_REJECTION											HALLMARK_P53_PATHWAY
3553	IL1B	interleukin 1, beta	HALLMARK_TNFA_SIGNALING_VIA_NFKB				HALLMARK_INFLAMMATORY_RESPONSE	HALLMARK_KRAS_SIGNALING_UP										HALLMARK_IL6_JAK_STAT3_SIGNALING	HALLMARK_APOPTOSIS			HALLMARK_ALLOGRAFT_REJECTION
3575	IL7R	interleukin 7 receptor	HALLMARK_TNFA_SIGNALING_VIA_NFKB				HALLMARK_INFLAMMATORY_RESPONSE	HALLMARK_KRAS_SIGNALING_UP
6364	CCL20	chemokine (C-C motif) ligand 20	HALLMARK_TNFA_SIGNALING_VIA_NFKB				HALLMARK_INFLAMMATORY_RESPONSE	HALLMARK_KRAS_SIGNALING_UP
1316	KLF6	Kruppel-like factor 6	HALLMARK_TNFA_SIGNALING_VIA_NFKB				HALLMARK_INFLAMMATORY_RESPONSE		HALLMARK_HYPOXIA			HALLMARK_IL2_STAT5_SIGNALING
10135	NAMPT	nicotinamide phosphoribosyltransferase	HALLMARK_TNFA_SIGNALING_VIA_NFKB				HALLMARK_INFLAMMATORY_RESPONSE			HALLMARK_INTERFERON_GAMMA_RESPONSE				HALLMARK_MTORC1_SIGNALING
3659	IRF1	interferon regulatory factor 1	HALLMARK_TNFA_SIGNALING_VIA_NFKB				HALLMARK_INFLAMMATORY_RESPONSE			HALLMARK_INTERFERON_GAMMA_RESPONSE					HALLMARK_COMPLEMENT			HALLMARK_IL6_JAK_STAT3_SIGNALING	HALLMARK_APOPTOSIS					HALLMARK_UV_RESPONSE_UP							HALLMARK_INTERFERON_ALPHA_RESPONSE
6352	CCL5	chemokine (C-C motif) ligand 5	HALLMARK_TNFA_SIGNALING_VIA_NFKB				HALLMARK_INFLAMMATORY_RESPONSE			HALLMARK_INTERFERON_GAMMA_RESPONSE					HALLMARK_COMPLEMENT							HALLMARK_ALLOGRAFT_REJECTION
3383	ICAM1	intercellular adhesion molecule 1	HALLMARK_TNFA_SIGNALING_VIA_NFKB				HALLMARK_INFLAMMATORY_RESPONSE			HALLMARK_INTERFERON_GAMMA_RESPONSE												HALLMARK_ALLOGRAFT_REJECTION		HALLMARK_UV_RESPONSE_UP																		HALLMARK_APICAL_JUNCTION
6347	CCL2	chemokine (C-C motif) ligand 2	HALLMARK_TNFA_SIGNALING_VIA_NFKB				HALLMARK_INFLAMMATORY_RESPONSE			HALLMARK_INTERFERON_GAMMA_RESPONSE												HALLMARK_ALLOGRAFT_REJECTION														HALLMARK_UNFOLDED_PROTEIN_RESPONSE
4792	NFKBIA	nuclear factor of kappa light polypeptide gene enhancer in B-cells inhibitor, alpha	HALLMARK_TNFA_SIGNALING_VIA_NFKB				HALLMARK_INFLAMMATORY_RESPONSE			HALLMARK_INTERFERON_GAMMA_RESPONSE														HALLMARK_UV_RESPONSE_UP
5142	PDE4B	phosphodiesterase 4B, cAMP-specific	HALLMARK_TNFA_SIGNALING_VIA_NFKB				HALLMARK_INFLAMMATORY_RESPONSE			HALLMARK_INTERFERON_GAMMA_RESPONSE																													HALLMARK_DNA_REPAIR
7097	TLR2	toll-like receptor 2	HALLMARK_TNFA_SIGNALING_VIA_NFKB				HALLMARK_INFLAMMATORY_RESPONSE											HALLMARK_IL6_JAK_STAT3_SIGNALING				HALLMARK_ALLOGRAFT_REJECTION
5743	PTGS2	prostaglandin-endoperoxide synthase 2 (prostaglandin G/H synthase and cyclooxygenase)	HALLMARK_TNFA_SIGNALING_VIA_NFKB					HALLMARK_KRAS_SIGNALING_UP		HALLMARK_INTERFERON_GAMMA_RESPONSE
330	BIRC3	baculoviral IAP repeat containing 3	HALLMARK_TNFA_SIGNALING_VIA_NFKB					HALLMARK_KRAS_SIGNALING_UP											HALLMARK_APOPTOSIS
10221	TRIB1	tribbles homolog 1 (Drosophila)	HALLMARK_TNFA_SIGNALING_VIA_NFKB					HALLMARK_KRAS_SIGNALING_UP
9945	GFPT2	glutamine-fructose-6-phosphate transaminase 2	HALLMARK_TNFA_SIGNALING_VIA_NFKB					HALLMARK_KRAS_SIGNALING_UP
694	BTG1	B-cell translocation gene 1, anti-proliferative	HALLMARK_TNFA_SIGNALING_VIA_NFKB						HALLMARK_HYPOXIA	HALLMARK_INTERFERON_GAMMA_RESPONSE														HALLMARK_UV_RESPONSE_UP									HALLMARK_P53_PATHWAY
8553	BHLHE40	basic helix-loop-helix family, member e40	HALLMARK_TNFA_SIGNALING_VIA_NFKB						HALLMARK_HYPOXIA			HALLMARK_IL2_STAT5_SIGNALING	HALLMARK_ESTROGEN_RESPONSE_EARLY	HALLMARK_MTORC1_SIGNALING			HALLMARK_UV_RESPONSE_DN												HALLMARK_MYOGENESIS
6515	SLC2A3	solute carrier family 2 (facilitated glucose transporter), member 3	HALLMARK_TNFA_SIGNALING_VIA_NFKB						HALLMARK_HYPOXIA			HALLMARK_IL2_STAT5_SIGNALING		HALLMARK_MTORC1_SIGNALING
23764	MAFF	v-maf musculoaponeurotic fibrosarcoma oncogene homolog F (avian)	HALLMARK_TNFA_SIGNALING_VIA_NFKB						HALLMARK_HYPOXIA			HALLMARK_IL2_STAT5_SIGNALING			HALLMARK_COMPLEMENT	HALLMARK_COAGULATION
25976	TIPARP	TCDD-inducible poly(ADP-ribose) polymerase	HALLMARK_TNFA_SIGNALING_VIA_NFKB						HALLMARK_HYPOXIA				HALLMARK_ESTROGEN_RESPONSE_EARLY
1326	MAP3K8	mitogen-activated protein kinase kinase kinase 8	HALLMARK_TNFA_SIGNALING_VIA_NFKB									HALLMARK_IL2_STAT5_SIGNALING						HALLMARK_IL6_JAK_STAT3_SIGNALING
22822	PHLDA1	pleckstrin homology-like domain, family A, member 1	HALLMARK_TNFA_SIGNALING_VIA_NFKB									HALLMARK_IL2_STAT5_SIGNALING
3280	HES1	hairy and enhancer of split 1, (Drosophila)	HALLMARK_TNFA_SIGNALING_VIA_NFKB										HALLMARK_ESTROGEN_RESPONSE_EARLY																									HALLMARK_NOTCH_SIGNALING
5341	PLEK	pleckstrin	HALLMARK_TNFA_SIGNALING_VIA_NFKB												HALLMARK_COMPLEMENT	HALLMARK_COAGULATION
1847	DUSP5	dual specificity phosphatase 5	HALLMARK_TNFA_SIGNALING_VIA_NFKB												HALLMARK_COMPLEMENT
8613	PPAP2B	phosphatidic acid phosphatase type 2B	HALLMARK_TNFA_SIGNALING_VIA_NFKB														HALLMARK_UV_RESPONSE_DN
2921	CXCL3	chemokine (C-X-C motif) ligand 3	HALLMARK_TNFA_SIGNALING_VIA_NFKB															HALLMARK_IL6_JAK_STAT3_SIGNALING
7050	TGIF1	TGFB-induced factor homeobox 1	HALLMARK_TNFA_SIGNALING_VIA_NFKB																		HALLMARK_TGF_BETA_SIGNALING
2920	CXCL2	chemokine (C-X-C motif) ligand 2	HALLMARK_TNFA_SIGNALING_VIA_NFKB																					HALLMARK_UV_RESPONSE_UP
2114	ETS2	v-ets erythroblastosis virus E26 oncogene homolog 2 (avian)	HALLMARK_TNFA_SIGNALING_VIA_NFKB																															HALLMARK_XENOBIOTIC_METABOLISM
4929	NR4A2	nuclear receptor subfamily 4, group A, member 2	HALLMARK_TNFA_SIGNALING_VIA_NFKB
5187	PER1	period homolog 1 (Drosophila)	HALLMARK_TNFA_SIGNALING_VIA_NFKB
57018	CCNL1	cyclin L1	HALLMARK_TNFA_SIGNALING_VIA_NFKB
687	KLF9	Kruppel-like factor 9	HALLMARK_TNFA_SIGNALING_VIA_NFKB
8013	NR4A3	nuclear receptor subfamily 4, group A, member 3	HALLMARK_TNFA_SIGNALING_VIA_NFKB
80149	ZC3H12A	zinc finger CCCH-type containing 12A	HALLMARK_TNFA_SIGNALING_VIA_NFKB
6790	AURKA	aurora kinase A		HALLMARK_G2M_CHECKPOINT	HALLMARK_E2F_TARGETS						HALLMARK_MITOTIC_SPINDLE			HALLMARK_MTORC1_SIGNALING						HALLMARK_GLYCOLYSIS						HALLMARK_SPERMATOGENESIS
7153	TOP2A	topoisomerase (DNA) II alpha 170kDa		HALLMARK_G2M_CHECKPOINT	HALLMARK_E2F_TARGETS						HALLMARK_MITOTIC_SPINDLE								HALLMARK_APOPTOSIS				HALLMARK_ESTROGEN_RESPONSE_LATE
983	CDK1	cyclin-dependent kinase 1		HALLMARK_G2M_CHECKPOINT	HALLMARK_E2F_TARGETS						HALLMARK_MITOTIC_SPINDLE									HALLMARK_GLYCOLYSIS						HALLMARK_SPERMATOGENESIS																	HALLMARK_PI3K_AKT_MTOR_SIGNALING
11004	KIF2C	kinesin family member 2C		HALLMARK_G2M_CHECKPOINT	HALLMARK_E2F_TARGETS						HALLMARK_MITOTIC_SPINDLE															HALLMARK_SPERMATOGENESIS
9133	CCNB2	cyclin B2		HALLMARK_G2M_CHECKPOINT	HALLMARK_E2F_TARGETS						HALLMARK_MITOTIC_SPINDLE															HALLMARK_SPERMATOGENESIS
1062	CENPE	centromere protein E, 312kDa		HALLMARK_G2M_CHECKPOINT	HALLMARK_E2F_TARGETS						HALLMARK_MITOTIC_SPINDLE
24137	KIF4A	kinesin family member 4A		HALLMARK_G2M_CHECKPOINT	HALLMARK_E2F_TARGETS						HALLMARK_MITOTIC_SPINDLE
29127	RACGAP1	Rac GTPase activating protein 1		HALLMARK_G2M_CHECKPOINT	HALLMARK_E2F_TARGETS						HALLMARK_MITOTIC_SPINDLE
332	BIRC5	baculoviral IAP repeat containing 5		HALLMARK_G2M_CHECKPOINT	HALLMARK_E2F_TARGETS						HALLMARK_MITOTIC_SPINDLE
4001	LMNB1	lamin B1		HALLMARK_G2M_CHECKPOINT	HALLMARK_E2F_TARGETS						HALLMARK_MITOTIC_SPINDLE
3161	HMMR	hyaluronan-mediated motility receptor (RHAMM)		HALLMARK_G2M_CHECKPOINT	HALLMARK_E2F_TARGETS															HALLMARK_GLYCOLYSIS
991	CDC20	cell division cycle 20 homolog (S. cerevisiae)		HALLMARK_G2M_CHECKPOINT	HALLMARK_E2F_TARGETS																		HALLMARK_ESTROGEN_RESPONSE_LATE					HALLMARK_MYC_TARGETS_V1
1033	CDKN3	cyclin-dependent kinase inhibitor 3		HALLMARK_G2M_CHECKPOINT	HALLMARK_E2F_TARGETS																					HALLMARK_SPERMATOGENESIS
4174	MCM5	minichromosome maintenance complex component 5		HALLMARK_G2M_CHECKPOINT	HALLMARK_E2F_TARGETS																							HALLMARK_MYC_TARGETS_V1
2935	GSPT1	G1 to S phase transition 1		HALLMARK_G2M_CHECKPOINT	HALLMARK_E2F_TARGETS																							HALLMARK_MYC_TARGETS_V1
3184	HNRNPD	heterogeneous nuclear ribonucleoprotein D (AU-rich element RNA binding protein 1, 37kDa)		HALLMARK_G2M_CHECKPOINT	HALLMARK_E2F_TARGETS																							HALLMARK_MYC_TARGETS_V1
4085	MAD2L1	MAD2 mitotic arrest deficient-like 1 (yeast)		HALLMARK_G2M_CHECKPOINT	HALLMARK_E2F_TARGETS																							HALLMARK_MYC_TARGETS_V1
1164	CKS2	CDC28 protein kinase regulatory subunit 2		HALLMARK_G2M_CHECKPOINT	HALLMARK_E2F_TARGETS
23594	ORC6	origin recognition complex, subunit 6		HALLMARK_G2M_CHECKPOINT	HALLMARK_E2F_TARGETS
3159	HMGA1	high mobility group AT-hook 1		HALLMARK_G2M_CHECKPOINT	HALLMARK_E2F_TARGETS
4288	MKI67	antigen identified by monoclonal antibody Ki-67		HALLMARK_G2M_CHECKPOINT	HALLMARK_E2F_TARGETS
9212	AURKB	aurora kinase B		HALLMARK_G2M_CHECKPOINT	HALLMARK_E2F_TARGETS
9232	PTTG1	pituitary tumor-transforming 1		HALLMARK_G2M_CHECKPOINT	HALLMARK_E2F_TARGETS
4502	MT2A	metallothionein 2A		HALLMARK_G2M_CHECKPOINT					HALLMARK_HYPOXIA	HALLMARK_INTERFERON_GAMMA_RESPONSE																								HALLMARK_XENOBIOTIC_METABOLISM
699	BUB1	budding uninhibited by benzimidazoles 1 homolog (yeast)		HALLMARK_G2M_CHECKPOINT							HALLMARK_MITOTIC_SPINDLE			HALLMARK_MTORC1_SIGNALING												HALLMARK_SPERMATOGENESIS
4751	NEK2	NIMA (never in mitosis gene a)-related kinase 2		HALLMARK_G2M_CHECKPOINT							HALLMARK_MITOTIC_SPINDLE															HALLMARK_SPERMATOGENESIS
7272	TTK	TTK protein kinase		HALLMARK_G2M_CHECKPOINT							HALLMARK_MITOTIC_SPINDLE															HALLMARK_SPERMATOGENESIS
10403	NDC80	NDC80 homolog, kinetochore complex component (S. cerevisiae)		HALLMARK_G2M_CHECKPOINT							HALLMARK_MITOTIC_SPINDLE
1063	CENPF	centromere protein F, 350/400kDa (mitosin)		HALLMARK_G2M_CHECKPOINT							HALLMARK_MITOTIC_SPINDLE
22974	TPX2	TPX2, microtubule-associated, homolog (Xenopus laevis)		HALLMARK_G2M_CHECKPOINT							HALLMARK_MITOTIC_SPINDLE
3832	KIF11	kinesin family member 11		HALLMARK_G2M_CHECKPOINT							HALLMARK_MITOTIC_SPINDLE
51203	NUSAP1	nucleolar and spindle associated protein 1		HALLMARK_G2M_CHECKPOINT							HALLMARK_MITOTIC_SPINDLE
56992	KIF15	kinesin family member 15		HALLMARK_G2M_CHECKPOINT							HALLMARK_MITOTIC_SPINDLE
9055	PRC1	protein regulator of cytokinesis 1		HALLMARK_G2M_CHECKPOINT							HALLMARK_MITOTIC_SPINDLE
51659	GINS2	GINS complex subunit 2 (Psf2 homolog)		HALLMARK_G2M_CHECKPOINT																			HALLMARK_ESTROGEN_RESPONSE_LATE
8318	CDC45	cell division cycle 45 homolog (S. cerevisiae)		HALLMARK_G2M_CHECKPOINT																								HALLMARK_MYC_TARGETS_V1
890	CCNA2	cyclin A2		HALLMARK_G2M_CHECKPOINT																								HALLMARK_MYC_TARGETS_V1
1756	DMD	dystrophin		HALLMARK_G2M_CHECKPOINT																									HALLMARK_MYOGENESIS
11065	UBE2C	ubiquitin-conjugating enzyme E2C		HALLMARK_G2M_CHECKPOINT
26255	PTTG3P	pituitary tumor-transforming 3, pseudogene		HALLMARK_G2M_CHECKPOINT
57082	CASC5	cancer susceptibility candidate 5		HALLMARK_G2M_CHECKPOINT
81539	SLC38A1	solute carrier family 38, member 1		HALLMARK_G2M_CHECKPOINT
9787	DLGAP5	discs, large (Drosophila) homolog-associated protein 5			HALLMARK_E2F_TARGETS						HALLMARK_MITOTIC_SPINDLE
6241	RRM2	ribonucleotide reductase M2			HALLMARK_E2F_TARGETS									HALLMARK_MTORC1_SIGNALING
55635	DEPDC1	DEP domain containing 1			HALLMARK_E2F_TARGETS															HALLMARK_GLYCOLYSIS
10615	SPAG5	sperm associated antigen 5			HALLMARK_E2F_TARGETS
10635	RAD51AP1	RAD51 associated protein 1			HALLMARK_E2F_TARGETS
3070	HELLS	helicase, lymphoid-specific			HALLMARK_E2F_TARGETS
55143	CDCA8	cell division cycle associated 8			HALLMARK_E2F_TARGETS
57405	SPC25	SPC25, NDC80 kinetochore complex component, homolog (S. cerevisiae)			HALLMARK_E2F_TARGETS
701	BUB1B	budding uninhibited by benzimidazoles 1 homolog beta (yeast)			HALLMARK_E2F_TARGETS
7083	TK1	thymidine kinase 1, soluble			HALLMARK_E2F_TARGETS
79733	E2F8	E2F transcription factor 8			HALLMARK_E2F_TARGETS
9319	TRIP13	thyroid hormone receptor interactor 13			HALLMARK_E2F_TARGETS
9833	MELK	maternal embryonic leucine zipper kinase			HALLMARK_E2F_TARGETS
9837	GINS1	GINS complex subunit 1 (Psf1 homolog)			HALLMARK_E2F_TARGETS
3690	ITGB3	integrin, beta 3 (platelet glycoprotein IIIa, antigen CD61)				HALLMARK_EPITHELIAL_MESENCHYMAL_TRANSITION	HALLMARK_INFLAMMATORY_RESPONSE									HALLMARK_COAGULATION	HALLMARK_UV_RESPONSE_DN	HALLMARK_IL6_JAK_STAT3_SIGNALING
3576	IL8	interleukin 8				HALLMARK_EPITHELIAL_MESENCHYMAL_TRANSITION	HALLMARK_INFLAMMATORY_RESPONSE
7052	TGM2	transglutaminase 2 (C polypeptide, protein-glutamine-gamma-glutamyltransferase)				HALLMARK_EPITHELIAL_MESENCHYMAL_TRANSITION			HALLMARK_HYPOXIA			HALLMARK_IL2_STAT5_SIGNALING	HALLMARK_ESTROGEN_RESPONSE_EARLY
2026	ENO2	enolase 2 (gamma, neuronal)				HALLMARK_EPITHELIAL_MESENCHYMAL_TRANSITION			HALLMARK_HYPOXIA										HALLMARK_APOPTOSIS	HALLMARK_GLYCOLYSIS				HALLMARK_UV_RESPONSE_UP																				HALLMARK_FATTY_ACID_METABOLISM
667	DST	dystonin				HALLMARK_EPITHELIAL_MESENCHYMAL_TRANSITION					HALLMARK_MITOTIC_SPINDLE
4907	NT5E	5'-nucleotidase, ecto (CD73)				HALLMARK_EPITHELIAL_MESENCHYMAL_TRANSITION						HALLMARK_IL2_STAT5_SIGNALING								HALLMARK_GLYCOLYSIS
7980	TFPI2	tissue factor pathway inhibitor 2				HALLMARK_EPITHELIAL_MESENCHYMAL_TRANSITION									HALLMARK_COMPLEMENT	HALLMARK_COAGULATION							HALLMARK_ESTROGEN_RESPONSE_LATE
7078	TIMP3	TIMP metallopeptidase inhibitor 3				HALLMARK_EPITHELIAL_MESENCHYMAL_TRANSITION										HALLMARK_COAGULATION			HALLMARK_APOPTOSIS
7057	THBS1	thrombospondin 1				HALLMARK_EPITHELIAL_MESENCHYMAL_TRANSITION										HALLMARK_COAGULATION					HALLMARK_TGF_BETA_SIGNALING
4312	MMP1	matrix metallopeptidase 1 (interstitial collagenase)				HALLMARK_EPITHELIAL_MESENCHYMAL_TRANSITION										HALLMARK_COAGULATION
4314	MMP3	matrix metallopeptidase 3 (stromelysin 1, progelatinase)				HALLMARK_EPITHELIAL_MESENCHYMAL_TRANSITION										HALLMARK_COAGULATION
5159	PDGFRB	platelet-derived growth factor receptor, beta polypeptide				HALLMARK_EPITHELIAL_MESENCHYMAL_TRANSITION											HALLMARK_UV_RESPONSE_DN		HALLMARK_APOPTOSIS
10516	FBLN5	fibulin 5				HALLMARK_EPITHELIAL_MESENCHYMAL_TRANSITION											HALLMARK_UV_RESPONSE_DN
5768	QSOX1	quiescin Q6 sulfhydryl oxidase 1				HALLMARK_EPITHELIAL_MESENCHYMAL_TRANSITION														HALLMARK_GLYCOLYSIS
4232	MEST	mesoderm specific transcript homolog (mouse)				HALLMARK_EPITHELIAL_MESENCHYMAL_TRANSITION																	HALLMARK_ESTROGEN_RESPONSE_LATE
6445	SGCG	sarcoglycan, gamma (35kDa dystrophin-associated glycoprotein)				HALLMARK_EPITHELIAL_MESENCHYMAL_TRANSITION																							HALLMARK_MYOGENESIS
8325	FZD8	frizzled family receptor 8				HALLMARK_EPITHELIAL_MESENCHYMAL_TRANSITION																													HALLMARK_WNT_BETA_CATENIN_SIGNALING
23705	CADM1	cell adhesion molecule 1				HALLMARK_EPITHELIAL_MESENCHYMAL_TRANSITION
1294	COL7A1	collagen, type VII, alpha 1				HALLMARK_EPITHELIAL_MESENCHYMAL_TRANSITION
1809	DPYSL3	dihydropyrimidinase-like 3				HALLMARK_EPITHELIAL_MESENCHYMAL_TRANSITION
1842	ECM2	extracellular matrix protein 2, female organ and adipocyte specific				HALLMARK_EPITHELIAL_MESENCHYMAL_TRANSITION
2006	ELN	elastin				HALLMARK_EPITHELIAL_MESENCHYMAL_TRANSITION
25890	ABI3BP	ABI family, member 3 (NESH) binding protein				HALLMARK_EPITHELIAL_MESENCHYMAL_TRANSITION
4148	MATN3	matrilin 3				HALLMARK_EPITHELIAL_MESENCHYMAL_TRANSITION
6422	SFRP1	secreted frizzled-related protein 1				HALLMARK_EPITHELIAL_MESENCHYMAL_TRANSITION
800	CALD1	caldesmon 1				HALLMARK_EPITHELIAL_MESENCHYMAL_TRANSITION
8076	MFAP5	microfibrillar associated protein 5				HALLMARK_EPITHELIAL_MESENCHYMAL_TRANSITION
9235	IL32	interleukin 32				HALLMARK_EPITHELIAL_MESENCHYMAL_TRANSITION
1240	CMKLR1	chemokine-like receptor 1					HALLMARK_INFLAMMATORY_RESPONSE	HALLMARK_KRAS_SIGNALING_UP		HALLMARK_INTERFERON_GAMMA_RESPONSE
2069	EREG	epiregulin					HALLMARK_INFLAMMATORY_RESPONSE	HALLMARK_KRAS_SIGNALING_UP											HALLMARK_APOPTOSIS			HALLMARK_ALLOGRAFT_REJECTION
131566	DCBLD2	discoidin, CUB and LCCL domain containing 2					HALLMARK_INFLAMMATORY_RESPONSE	HALLMARK_KRAS_SIGNALING_UP																																	HALLMARK_APICAL_SURFACE
7162	TPBG	trophoblast glycoprotein					HALLMARK_INFLAMMATORY_RESPONSE		HALLMARK_HYPOXIA				HALLMARK_ESTROGEN_RESPONSE_EARLY							HALLMARK_GLYCOLYSIS			HALLMARK_ESTROGEN_RESPONSE_LATE
684	BST2	bone marrow stromal cell antigen 2					HALLMARK_INFLAMMATORY_RESPONSE			HALLMARK_INTERFERON_GAMMA_RESPONSE																					HALLMARK_INTERFERON_ALPHA_RESPONSE
8809	IL18R1	interleukin 18 receptor 1					HALLMARK_INFLAMMATORY_RESPONSE					HALLMARK_IL2_STAT5_SIGNALING						HALLMARK_IL6_JAK_STAT3_SIGNALING
5732	PTGER2	prostaglandin E receptor 2 (subtype EP2), 53kDa					HALLMARK_INFLAMMATORY_RESPONSE					HALLMARK_IL2_STAT5_SIGNALING
962	CD48	CD48 molecule					HALLMARK_INFLAMMATORY_RESPONSE					HALLMARK_IL2_STAT5_SIGNALING
3732	CD82	CD82 molecule					HALLMARK_INFLAMMATORY_RESPONSE																										HALLMARK_P53_PATHWAY
10203	CALCRL	calcitonin receptor-like					HALLMARK_INFLAMMATORY_RESPONSE
10630	PDPN	podoplanin					HALLMARK_INFLAMMATORY_RESPONSE
4693	NDP	Norrie disease (pseudoglioma)					HALLMARK_INFLAMMATORY_RESPONSE
623	BDKRB1	bradykinin receptor B1					HALLMARK_INFLAMMATORY_RESPONSE
30001	ERO1L	ERO1-like (S. cerevisiae)						HALLMARK_KRAS_SIGNALING_UP	HALLMARK_HYPOXIA					HALLMARK_MTORC1_SIGNALING						HALLMARK_GLYCOLYSIS																HALLMARK_UNFOLDED_PROTEIN_RESPONSE
629	CFB	complement factor B						HALLMARK_KRAS_SIGNALING_UP		HALLMARK_INTERFERON_GAMMA_RESPONSE					HALLMARK_COMPLEMENT	HALLMARK_COAGULATION																		HALLMARK_XENOBIOTIC_METABOLISM
1794	DOCK2	dedicator of cytokinesis 2						HALLMARK_KRAS_SIGNALING_UP			HALLMARK_MITOTIC_SPINDLE
2012	EMP1	epithelial membrane protein 1						HALLMARK_KRAS_SIGNALING_UP				HALLMARK_IL2_STAT5_SIGNALING							HALLMARK_APOPTOSIS
1363	CPE	carboxypeptidase E						HALLMARK_KRAS_SIGNALING_UP															HALLMARK_ESTROGEN_RESPONSE_LATE
3290	HSD11B1	hydroxysteroid (11-beta) dehydrogenase 1						HALLMARK_KRAS_SIGNALING_UP																										HALLMARK_XENOBIOTIC_METABOLISM
10253	SPRY2	sprouty homolog 2 (Drosophila)						HALLMARK_KRAS_SIGNALING_UP
10320	IKZF1	IKAROS family zinc finger 1 (Ikaros)						HALLMARK_KRAS_SIGNALING_UP
23136	EPB41L3	erythrocyte membrane protein band 4.1-like 3						HALLMARK_KRAS_SIGNALING_UP
25907	TMEM158	transmembrane protein 158 (gene/pseudogene)						HALLMARK_KRAS_SIGNALING_UP
3936	LCP1	lymphocyte cytosolic protein 1 (L-plastin)						HALLMARK_KRAS_SIGNALING_UP
5473	PPBP	pro-platelet basic protein (chemokine (C-X-C motif) ligand 7)						HALLMARK_KRAS_SIGNALING_UP
6616	SNAP25	synaptosomal-associated protein, 25kDa						HALLMARK_KRAS_SIGNALING_UP
7462	LAT2	linker for activation of T cells family, member 2						HALLMARK_KRAS_SIGNALING_UP
7805	LAPTM5	lysosomal protein transmembrane 5						HALLMARK_KRAS_SIGNALING_UP
771	CA12	carbonic anhydrase XII							HALLMARK_HYPOXIA				HALLMARK_ESTROGEN_RESPONSE_EARLY										HALLMARK_ESTROGEN_RESPONSE_LATE
6781	STC1	stanniocalcin 1							HALLMARK_HYPOXIA					HALLMARK_MTORC1_SIGNALING						HALLMARK_GLYCOLYSIS										HALLMARK_ANGIOGENESIS
1356	CP	ceruloplasmin (ferroxidase)							HALLMARK_HYPOXIA						HALLMARK_COMPLEMENT
4493	MT1E	metallothionein 1E							HALLMARK_HYPOXIA								HALLMARK_UV_RESPONSE_DN
5224	PGAM2	phosphoglycerate mutase 2 (muscle)							HALLMARK_HYPOXIA											HALLMARK_GLYCOLYSIS									HALLMARK_MYOGENESIS
6518	SLC2A5	solute carrier family 2 (facilitated glucose/fructose transporter), member 5							HALLMARK_HYPOXIA																	HALLMARK_SPERMATOGENESIS
230	ALDOC	aldolase C, fructose-bisphosphate							HALLMARK_HYPOXIA																		HALLMARK_CHOLESTEROL_HOMEOSTASIS
5507	PPP1R3C	protein phosphatase 1, regulatory subunit 3C							HALLMARK_HYPOXIA																				HALLMARK_MYOGENESIS
3516	RBPJ	recombination signal binding protein for immunoglobulin kappa J region							HALLMARK_HYPOXIA																										HALLMARK_WNT_BETA_CATENIN_SIGNALING
272	AMPD3	adenosine monophosphate deaminase 3							HALLMARK_HYPOXIA
51316	PLAC8	placenta-specific 8							HALLMARK_HYPOXIA
4860	PNP	purine nucleoside phosphorylase								HALLMARK_INTERFERON_GAMMA_RESPONSE		HALLMARK_IL2_STAT5_SIGNALING		HALLMARK_MTORC1_SIGNALING																									HALLMARK_DNA_REPAIR
5698	PSMB9	proteasome (prosome, macropain) subunit, beta type, 9 (large multifunctional peptidase 2)								HALLMARK_INTERFERON_GAMMA_RESPONSE					HALLMARK_COMPLEMENT																HALLMARK_INTERFERON_ALPHA_RESPONSE
1439	CSF2RB	colony stimulating factor 2 receptor, beta, low-affinity (granulocyte-macrophage)								HALLMARK_INTERFERON_GAMMA_RESPONSE								HALLMARK_IL6_JAK_STAT3_SIGNALING
567	B2M	beta-2-microglobulin								HALLMARK_INTERFERON_GAMMA_RESPONSE												HALLMARK_ALLOGRAFT_REJECTION			HALLMARK_ANDROGEN_RESPONSE						HALLMARK_INTERFERON_ALPHA_RESPONSE
129607	CMPK2	cytidine monophosphate (UMP-CMP) kinase 2, mitochondrial								HALLMARK_INTERFERON_GAMMA_RESPONSE																					HALLMARK_INTERFERON_ALPHA_RESPONSE								HALLMARK_DNA_REPAIR
94240	EPSTI1	epithelial stromal interaction 1 (breast)								HALLMARK_INTERFERON_GAMMA_RESPONSE																					HALLMARK_INTERFERON_ALPHA_RESPONSE
9830	TRIM14	tripartite motif containing 14								HALLMARK_INTERFERON_GAMMA_RESPONSE																					HALLMARK_INTERFERON_ALPHA_RESPONSE
8673	VAMP8	vesicle-associated membrane protein 8 (endobrevin)								HALLMARK_INTERFERON_GAMMA_RESPONSE																							HALLMARK_P53_PATHWAY
3434	IFIT1	interferon-induced protein with tetratricopeptide repeats 1								HALLMARK_INTERFERON_GAMMA_RESPONSE																										HALLMARK_UNFOLDED_PROTEIN_RESPONSE
3106	HLA-B	major histocompatibility complex, class I, B								HALLMARK_INTERFERON_GAMMA_RESPONSE
54443	ANLN	anillin, actin binding protein									HALLMARK_MITOTIC_SPINDLE
6249	CLIP1	CAP-GLY domain containing linker protein 1									HALLMARK_MITOTIC_SPINDLE
26018	LRIG1	leucine-rich repeats and immunoglobulin-like domains 1										HALLMARK_IL2_STAT5_SIGNALING	HALLMARK_ESTROGEN_RESPONSE_EARLY
8611	PPAP2A	phosphatidic acid phosphatase type 2A										HALLMARK_IL2_STAT5_SIGNALING													HALLMARK_ANDROGEN_RESPONSE
80760	ITIH5	inter-alpha-trypsin inhibitor heavy chain family, member 5										HALLMARK_IL2_STAT5_SIGNALING																												HALLMARK_ADIPOGENESIS
1291	COL6A1	collagen, type VI, alpha 1										HALLMARK_IL2_STAT5_SIGNALING
64116	SLC39A8	solute carrier family 39 (zinc transporter), member 8										HALLMARK_IL2_STAT5_SIGNALING
64866	CDCP1	CUB domain containing protein 1										HALLMARK_IL2_STAT5_SIGNALING
8530	CST7	cystatin F (leukocystatin)										HALLMARK_IL2_STAT5_SIGNALING
8728	ADAM19	ADAM metallopeptidase domain 19										HALLMARK_IL2_STAT5_SIGNALING
11098	PRSS23	protease, serine, 23											HALLMARK_ESTROGEN_RESPONSE_EARLY			HALLMARK_COAGULATION							HALLMARK_ESTROGEN_RESPONSE_LATE
5366	PMAIP1	phorbol-12-myristate-13-acetate-induced protein 1											HALLMARK_ESTROGEN_RESPONSE_EARLY						HALLMARK_APOPTOSIS
3880	KRT19	keratin 19											HALLMARK_ESTROGEN_RESPONSE_EARLY										HALLMARK_ESTROGEN_RESPONSE_LATE		HALLMARK_ANDROGEN_RESPONSE
4602	MYB	v-myb myeloblastosis viral oncogene homolog (avian)											HALLMARK_ESTROGEN_RESPONSE_EARLY										HALLMARK_ESTROGEN_RESPONSE_LATE
89797	NAV2	neuron navigator 2											HALLMARK_ESTROGEN_RESPONSE_EARLY																HALLMARK_MYOGENESIS
23286	WWC1	WW and C2 domain containing 1											HALLMARK_ESTROGEN_RESPONSE_EARLY
54898	ELOVL2	ELOVL fatty acid elongase 2											HALLMARK_ESTROGEN_RESPONSE_EARLY
55638	SYBU	syntabulin (syntaxin-interacting)											HALLMARK_ESTROGEN_RESPONSE_EARLY
64798	DEPTOR	DEP domain containing MTOR-interacting protein											HALLMARK_ESTROGEN_RESPONSE_EARLY
7357	UGCG	UDP-glucose ceramide glucosyltransferase											HALLMARK_ESTROGEN_RESPONSE_EARLY
744	MPPED2	metallophosphoesterase domain containing 2											HALLMARK_ESTROGEN_RESPONSE_EARLY
79083	MLPH	melanophilin											HALLMARK_ESTROGEN_RESPONSE_EARLY
79875	THSD4	thrombospondin, type I, domain containing 4											HALLMARK_ESTROGEN_RESPONSE_EARLY
1075	CTSC	cathepsin C												HALLMARK_MTORC1_SIGNALING	HALLMARK_COMPLEMENT
3638	INSIG1	insulin induced gene 1												HALLMARK_MTORC1_SIGNALING			HALLMARK_UV_RESPONSE_DN								HALLMARK_ANDROGEN_RESPONSE																	HALLMARK_APICAL_JUNCTION
7323	UBE2D3	ubiquitin-conjugating enzyme E2D 3												HALLMARK_MTORC1_SIGNALING							HALLMARK_TGF_BETA_SIGNALING																						HALLMARK_PI3K_AKT_MTOR_SIGNALING
6319	SCD	stearoyl-CoA desaturase (delta-9-desaturase)												HALLMARK_MTORC1_SIGNALING											HALLMARK_ANDROGEN_RESPONSE		HALLMARK_CHOLESTEROL_HOMEOSTASIS		HALLMARK_MYOGENESIS
3157	HMGCS1	3-hydroxy-3-methylglutaryl-CoA synthase 1 (soluble)												HALLMARK_MTORC1_SIGNALING											HALLMARK_ANDROGEN_RESPONSE		HALLMARK_CHOLESTEROL_HOMEOSTASIS																	HALLMARK_FATTY_ACID_METABOLISM
134429	STARD4	StAR-related lipid transfer (START) domain containing 4												HALLMARK_MTORC1_SIGNALING													HALLMARK_CHOLESTEROL_HOMEOSTASIS
23657	SLC7A11	solute carrier family 7 (anionic amino acid transporter light chain, xc- system), member 11												HALLMARK_MTORC1_SIGNALING																		HALLMARK_HEME_METABOLISM	HALLMARK_P53_PATHWAY
29968	PSAT1	phosphoserine aminotransferase 1												HALLMARK_MTORC1_SIGNALING																						HALLMARK_UNFOLDED_PROTEIN_RESPONSE
79071	ELOVL6	ELOVL fatty acid elongase 6												HALLMARK_MTORC1_SIGNALING																										HALLMARK_ADIPOGENESIS
11151	CORO1A	coronin, actin binding protein, 1A												HALLMARK_MTORC1_SIGNALING
51569	UFM1	ubiquitin-fold modifier 1												HALLMARK_MTORC1_SIGNALING
718	C3	complement component 3													HALLMARK_COMPLEMENT	HALLMARK_COAGULATION																HALLMARK_HEME_METABOLISM								HALLMARK_ADIPOGENESIS
1508	CTSB	cathepsin B													HALLMARK_COMPLEMENT	HALLMARK_COAGULATION																HALLMARK_HEME_METABOLISM
1368	CPM	carboxypeptidase M													HALLMARK_COMPLEMENT
5196	PF4	platelet factor 4														HALLMARK_COAGULATION		HALLMARK_IL6_JAK_STAT3_SIGNALING				HALLMARK_ALLOGRAFT_REJECTION								HALLMARK_ANGIOGENESIS
10659	CELF2	CUGBP, Elav-like family member 2															HALLMARK_UV_RESPONSE_DN
23345	SYNE1	spectrin repeat containing, nuclear envelope 1															HALLMARK_UV_RESPONSE_DN
3778	KCNMA1	potassium large conductance calcium-activated channel, subfamily M, alpha member 1															HALLMARK_UV_RESPONSE_DN
3815	KIT	v-kit Hardy-Zuckerman 4 feline sarcoma viral oncogene homolog															HALLMARK_UV_RESPONSE_DN
4325	MMP16	matrix metallopeptidase 16 (membrane-inserted)															HALLMARK_UV_RESPONSE_DN
5332	PLCB4	phospholipase C, beta 4															HALLMARK_UV_RESPONSE_DN
1499	CTNNB1	catenin (cadherin-associated protein), beta 1, 88kDa																	HALLMARK_APOPTOSIS		HALLMARK_TGF_BETA_SIGNALING						HALLMARK_CHOLESTEROL_HOMEOSTASIS								HALLMARK_WNT_BETA_CATENIN_SIGNALING
6676	SPAG4	sperm associated antigen 4																		HALLMARK_GLYCOLYSIS
3399	ID3	inhibitor of DNA binding 3, dominant negative helix-loop-helix protein																			HALLMARK_TGF_BETA_SIGNALING
7046	TGFBR1	transforming growth factor, beta receptor 1																			HALLMARK_TGF_BETA_SIGNALING
9241	NOG	noggin																			HALLMARK_TGF_BETA_SIGNALING
5788	PTPRC	protein tyrosine phosphatase, receptor type, C																				HALLMARK_ALLOGRAFT_REJECTION																				HALLMARK_APICAL_JUNCTION
1991	ELANE	elastase, neutrophil expressed																				HALLMARK_ALLOGRAFT_REJECTION
4689	NCF4	neutrophil cytosolic factor 4, 40kDa																				HALLMARK_ALLOGRAFT_REJECTION
56521	DNAJC12	DnaJ (Hsp40) homolog, subfamily C, member 12																					HALLMARK_ESTROGEN_RESPONSE_LATE
2052	EPHX1	epoxide hydrolase 1, microsomal (xenobiotic)																						HALLMARK_UV_RESPONSE_UP									HALLMARK_P53_PATHWAY	HALLMARK_XENOBIOTIC_METABOLISM										HALLMARK_FATTY_ACID_METABOLISM
6236	RRAD	Ras-related associated with diabetes																						HALLMARK_UV_RESPONSE_UP									HALLMARK_P53_PATHWAY
5334	PLCL1	phospholipase C-like 1																						HALLMARK_UV_RESPONSE_UP
8836	GGH	gamma-glutamyl hydrolase (conjugase, folylpolygammaglutamyl hydrolase)																						HALLMARK_UV_RESPONSE_UP
6414	SEPP1	selenoprotein P, plasma, 1																							HALLMARK_ANDROGEN_RESPONSE
10788	IQGAP2	IQ motif containing GTPase activating protein 2																							HALLMARK_ANDROGEN_RESPONSE
55839	CENPN	centromere protein N																							HALLMARK_ANDROGEN_RESPONSE
23397	NCAPH	non-SMC condensin I complex, subunit H																								HALLMARK_SPERMATOGENESIS
39	ACAT2	acetyl-CoA acetyltransferase 2																									HALLMARK_CHOLESTEROL_HOMEOSTASIS																	HALLMARK_FATTY_ACID_METABOLISM
7298	TYMS	thymidylate synthetase																										HALLMARK_MYC_TARGETS_V1											HALLMARK_DNA_REPAIR
3178	HNRNPA1	heterogeneous nuclear ribonucleoprotein A1																										HALLMARK_MYC_TARGETS_V1
6428	SRSF3	serine/arginine-rich splicing factor 3																										HALLMARK_MYC_TARGETS_V1
8662	EIF3B	eukaryotic translation initiation factor 3, subunit B																										HALLMARK_MYC_TARGETS_V1
1728	NQO1	NAD(P)H dehydrogenase, quinone 1																											HALLMARK_MYOGENESIS					HALLMARK_XENOBIOTIC_METABOLISM			HALLMARK_REACTIVE_OXIGEN_SPECIES_PATHWAY
3479	IGF1	insulin-like growth factor 1 (somatomedin C)																											HALLMARK_MYOGENESIS					HALLMARK_XENOBIOTIC_METABOLISM
1306	COL15A1	collagen, type XV, alpha 1																											HALLMARK_MYOGENESIS											HALLMARK_ADIPOGENESIS
2273	FHL1	four and a half LIM domains 1																											HALLMARK_MYOGENESIS
4043	LRPAP1	low density lipoprotein receptor-related protein associated protein 1																												HALLMARK_ANGIOGENESIS
7351	UCP2	uncoupling protein 2 (mitochondrial, proton carrier)																														HALLMARK_HEME_METABOLISM								HALLMARK_ADIPOGENESIS
4005	LMO2	LIM domain only 2 (rhombotin-like 1)																														HALLMARK_HEME_METABOLISM
3043	HBB	hemoglobin, beta																														HALLMARK_HEME_METABOLISM
3045	HBD	hemoglobin, delta																														HALLMARK_HEME_METABOLISM
6005	RHAG	Rh-associated glycoprotein																														HALLMARK_HEME_METABOLISM
6622	SNCA	synuclein, alpha (non A4 component of amyloid precursor)																														HALLMARK_HEME_METABOLISM
4071	TM4SF1	transmembrane 4 L six family member 1																															HALLMARK_P53_PATHWAY
8626	TP63	tumor protein p63																															HALLMARK_P53_PATHWAY
4864	NPC1	Niemann-Pick disease, type C1																																HALLMARK_XENOBIOTIC_METABOLISM
8650	NUMB	numb homolog (Drosophila)																																	HALLMARK_WNT_BETA_CATENIN_SIGNALING
2521	FUS	fused in sarcoma																																		HALLMARK_UNFOLDED_PROTEIN_RESPONSE
4155	MBP	myelin basic protein																																			HALLMARK_REACTIVE_OXIGEN_SPECIES_PATHWAY
4353	MPO	myeloperoxidase																																			HALLMARK_REACTIVE_OXIGEN_SPECIES_PATHWAY
57466	SCAF4	SR-related CTD-associated factor 4																																			HALLMARK_REACTIVE_OXIGEN_SPECIES_PATHWAY
10402	ST3GAL6	ST3 beta-galactoside alpha-2,3-sialyltransferase 6																																				HALLMARK_NOTCH_SIGNALING
6934	TCF7L2	transcription factor 7-like 2 (T-cell specific, HMG-box)																																				HALLMARK_NOTCH_SIGNALING
11130	ZWINT	ZW10 interactor																																					HALLMARK_DNA_REPAIR
5888	RAD51	RAD51 homolog (S. cerevisiae)																																					HALLMARK_DNA_REPAIR
3910	LAMA4	laminin, alpha 4																																						HALLMARK_ADIPOGENESIS
4958	OMD	osteomodulin																																						HALLMARK_ADIPOGENESIS
55959	SULF2	sulfatase 2																																							HALLMARK_APICAL_SURFACE
5010	CLDN11	claudin 11																																								HALLMARK_APICAL_JUNCTION
5880	RAC2	ras-related C3 botulinum toxin substrate 2 (rho family, small GTP binding protein Rac2)																																								HALLMARK_APICAL_JUNCTION
7059	THBS3	thrombospondin 3																																								HALLMARK_APICAL_JUNCTION
375	ARF1	ADP-ribosylation factor 1																																									HALLMARK_PI3K_AKT_MTOR_SIGNALING
5608	MAP2K6	mitogen-activated protein kinase kinase 6																																									HALLMARK_PI3K_AKT_MTOR_SIGNALING
7503	XIST	X (inactive)-specific transcript (non-protein coding)																																										HALLMARK_FATTY_ACID_METABOLISM
9023	CH25H	cholesterol 25-hydroxylase
481	ATP1B1	ATPase, Na+/K+ transporting, beta 1 polypeptide
100130938	LOC100130938	uncharacterized LOC100130938
100133941	CD24	CD24 molecule
10231	RCAN2	regulator of calcineurin 2
10848	PPP1R13L	protein phosphatase 1, regulatory subunit 13 like
1102	RCBTB2	regulator of chromosome condensation (RCC1) and BTB (POZ) domain containing protein 2
11075	STMN2	stathmin-like 2
11082	ESM1	endothelial cell-specific molecule 1
1116	CHI3L1	chitinase 3-like 1 (cartilage glycoprotein-39)
1117	CHI3L2	chitinase 3-like 2
11174	ADAMTS6	ADAM metallopeptidase with thrombospondin type 1 motif, 6
11213	IRAK3	interleukin-1 receptor-associated kinase 3
11226	GALNT6	UDP-N-acetyl-alpha-D-galactosamine:polypeptide N-acetylgalactosaminyltransferase 6 (GalNAc-T6)
11240	PADI2	peptidyl arginine deiminase, type II
11339	OIP5	Opa interacting protein 5
11341	SCRG1	stimulator of chondrogenesis 1
114224	PRO2852	uncharacterized protein PRO2852
114884	OSBPL10	oxysterol binding protein-like 10
114899	C1QTNF3	C1q and tumor necrosis factor related protein 3
115123	MARCH3	membrane-associated ring finger (C3HC4) 3
116028	RMI2	RMI2, RecQ mediated genome instability 2, homolog (S. cerevisiae)
116442	RAB39B	RAB39B, member RAS oncogene family
1178	CLC	Charcot-Leyden crystal protein
1183	CLCN4	chloride channel 4
118460	EXOSC6	exosome component 6
118788	PIK3AP1	phosphoinositide-3-kinase adaptor protein 1
119548	PNLIPRP3	pancreatic lipase-related protein 3
119587	CPXM2	carboxypeptidase X (M14 family), member 2
120114	FAT3	FAT tumor suppressor homolog 3 (Drosophila)
125476	INO80C	INO80 complex subunit C
126820	WDR63	WD repeat domain 63
1305	COL13A1	collagen, type XIII, alpha 1
130872	AHSA2	AHA1, activator of heat shock 90kDa protein ATPase homolog 2 (yeast)
1359	CPA3	carboxypeptidase A3 (mast cell)
1396	CRIP1	cysteine-rich protein 1 (intestinal)
140876	FAM65C	family with sequence similarity 65, member C
143686	SESN3	sestrin 3
144455	E2F7	E2F transcription factor 7
145474	LOC145474	uncharacterized LOC145474
147372	CCBE1	collagen and calcium binding EGF domains 1
148113	CILP2	cartilage intermediate layer protein 2
150468	CKAP2L	cytoskeleton associated protein 2-like
150737	TTC30B	tetratricopeptide repeat domain 30B
1511	CTSG	cathepsin G
151354	FAM84A	family with sequence similarity 84, member A
151613	TTC14	tetratricopeptide repeat domain 14
152815	THAP6	THAP domain containing 6
153769	PPP1R39	protein phosphatase 1, regulatory subunit 39
154091	SLC2A12	solute carrier family 2 (facilitated glucose transporter), member 12
154215	NKAIN2	Na+/K+ transporting ATPase interacting 2
154664	ABCA13	ATP-binding cassette, sub-family A (ABC1), member 13
157313	CDCA2	cell division cycle associated 2
157638	FAM84B	family with sequence similarity 84, member B
158158	RASEF	RAS and EF-hand domain containing
158295	MGC24103	uncharacterized MGC24103
1612	DAPK1	death-associated protein kinase 1
166785	MMAA	methylmalonic aciduria (cobalamin deficiency) cblA type
1789	DNMT3B	DNA (cytosine-5-)-methyltransferase 3 beta
1805	DPT	dermatopontin
195828	ZNF367	zinc finger protein 367
199	AIF1	allograft inflammatory factor 1
200916	RPL22L1	ribosomal protein L22-like 1
201562	PTPLB	protein tyrosine phosphatase-like (proline instead of catalytic arginine), member b
2042	EPHA3	EPH receptor A3
2123	EVI2A	ecotropic viral integration site 2A
2138	EYA1	eyes absent homolog 1 (Drosophila)
219348	PLAC9	placenta-specific 9
2196	FAT2	FAT tumor suppressor homolog 2 (Drosophila)
219699	UNC5B	unc-5 homolog B (C. elegans)
221037	JMJD1C	jumonji domain containing 1C
221091	LRRN4CL	LRRN4 C-terminal like
2250	FGF5	fibroblast growth factor 5
2252	FGF7	fibroblast growth factor 7
22801	ITGA11	integrin, alpha 11
22998	LIMCH1	LIM and calponin homology domains 1
23093	TTLL5	tubulin tyrosine ligase-like family, member 5
23213	SULF1	sulfatase 1
23301	EHBP1	EH domain binding protein 1
2334	AFF2	AF4/FMR2 family, member 2
23767	FLRT3	fibronectin leucine rich transmembrane protein 3
2487	FRZB	frizzled-related protein
256691	MAMDC2	MAM domain containing 2
259266	ASPM	asp (abnormal spindle) homolog, microcephaly associated (Drosophila)
25961	NUDT13	nudix (nucleoside diphosphate linked moiety X)-type motif 13
26002	MOXD1	monooxygenase, DBH-like 1
26047	CNTNAP2	contactin associated protein-like 2
26147	PHF19	PHD finger protein 19
26157	GIMAP2	GTPase, IMAP family member 2
261729	STEAP2	STEAP family member 2, metalloreductase
26289	AK5	adenylate kinase 5
26872	STEAP1	six transmembrane epithelial antigen of the prostate 1
2690	GHR	growth hormone receptor
27286	SRPX2	sushi-repeat containing protein, X-linked 2
27306	HPGDS	hematopoietic prostaglandin D synthase
283897	C16orf54	chromosome 16 open reading frame 54
284266	SIGLEC15	sialic acid binding Ig-like lectin 15
285704	RGMB	RGM domain family, member B
288	ANK3	ankyrin 3, node of Ranvier (ankyrin G)
29015	SLC43A3	solute carrier family 43, member 3
29128	UHRF1	ubiquitin-like with PHD and ring finger domains 1
29798	C2orf27A	chromosome 2 open reading frame 27A
3038	HAS3	hyaluronan synthase 3
3067	HDC	histidine decarboxylase
3191	HNRNPL	heterogeneous nuclear ribonucleoprotein L
338773	TMEM119	transmembrane protein 119
340719	NANOS1	nanos homolog 1 (Drosophila)
344887	LOC344887	NmrA-like family domain containing 1 pseudogene
349136	WDR86	WD repeat domain 86
3674	ITGA2B	integrin, alpha 2b (platelet glycoprotein IIb of IIb/IIIa complex, antigen CD41)
373	TRIM23	tripartite motif containing 23
374819	LRRC37A3	leucine rich repeat containing 37, member A3
375387	LRRC33	leucine rich repeat containing 33
3776	KCNK2	potassium channel, subfamily K, member 2
3861	KRT14	keratin 14
3868	KRT16	keratin 16
387103	CENPW	centromere protein W
387357	THEMIS	thymocyte selection associated
387914	SHISA2	shisa homolog 2 (Xenopus laevis)
3883	KRT33A	keratin 33A
3899	AFF3	AF4/FMR2 family, member 3
3929	LBP	lipopolysaccharide binding protein
397	ARHGDIB	Rho GDP dissociation inhibitor (GDI) beta
402778	IFITM10	interferon induced transmembrane protein 10
4045	LSAMP	limbic system-associated membrane protein
4223	MEOX2	mesenchyme homeobox 2
4239	MFAP4	microfibrillar-associated protein 4
4311	MME	membrane metallo-endopeptidase
4332	MNDA	myeloid cell nuclear differentiation antigen
441054	C4orf47	chromosome 4 open reading frame 47
4494	MT1F	metallothionein 1F
4495	MT1G	metallothionein 1G
4496	MT1H	metallothionein 1H
4501	MT1X	metallothionein 1X
4651	MYO10	myosin X
4666	NACA	nascent polypeptide-associated complex alpha subunit
4675	NAP1L3	nucleosome assembly protein 1-like 3
4818	NKG7	natural killer cell group 7 sequence
4828	NMB	neuromedin B
4915	NTRK2	neurotrophic tyrosine kinase, receptor, type 2
4920	ROR2	receptor tyrosine kinase-like orphan receptor 2
5064	PALM	paralemmin
50999	TMED5	transmembrane emp24 protein transport domain containing 5
51306	FAM13B	family with sequence similarity 13, member B
5136	PDE1A	phosphodiesterase 1A, calmodulin-dependent
5137	PDE1C	phosphodiesterase 1C, calmodulin-dependent 70kDa
5144	PDE4D	phosphodiesterase 4D, cAMP-specific
51514	DTL	denticleless homolog (Drosophila)
51616	TAF9B	TAF9B RNA polymerase II, TATA box binding protein (TBP)-associated factor, 31kDa
51655	RASD1	RAS, dexamethasone-induced 1
51778	MYOZ2	myozenin 2
5210	PFKFB4	6-phosphofructo-2-kinase/fructose-2,6-biphosphatase 4
5337	PLD1	phospholipase D1, phosphatidylcholine-specific
5362	PLXNA2	plexin A2
5427	POLE2	polymerase (DNA directed), epsilon 2 (p59 subunit)
54332	GDAP1	ganglioside-induced differentiation-associated protein 1
54469	ZFAND6	zinc finger, AN1-type domain 6
54478	FAM64A	family with sequence similarity 64, member A
54510	PCDH18	protocadherin 18
5452	POU2F2	POU class 2 homeobox 2
5480	PPIC	peptidylprolyl isomerase C (cyclophilin C)
54997	TESC	tescalcin
55022	PID1	phosphotyrosine interaction domain containing 1
55089	SLC38A4	solute carrier family 38, member 4
55165	CEP55	centrosomal protein 55kDa
55215	FANCI	Fanconi anemia, complementation group I
55355	HJURP	Holliday junction recognition protein
55388	MCM10	minichromosome maintenance complex component 10
5549	PRELP	proline/arginine-rich end leucine-rich repeat protein
55711	FAR2	fatty acyl CoA reductase 2
55752	SEPT11	septin 11
55771	PRR11	proline rich 11
55784	MCTP2	multiple C2 domains, transmembrane 2
55789	DEPDC1B	DEP domain containing 1B
55843	ARHGAP15	Rho GTPase activating protein 15
55859	BEX1	brain expressed, X-linked 1
55968	NSFL1C	NSFL1 (p97) cofactor (p47)
56675	NRIP3	nuclear receptor interacting protein 3
56890	MDM1	Mdm1 nuclear protein homolog (mouse)
56938	ARNTL2	aryl hydrocarbon receptor nuclear translocator-like 2
56999	ADAMTS9	ADAM metallopeptidase with thrombospondin type 1 motif, 9
57194	ATP10A	ATPase, class V, type 10A
57336	ZNF287	zinc finger protein 287
57514	ARHGAP31	Rho GTPase activating protein 31
57562	KIAA1377	KIAA1377
57568	SIPA1L2	signal-induced proliferation-associated 1 like 2
57600	FNIP2	folliculin interacting protein 2
57690	TNRC6C	trinucleotide repeat containing 6C
57724	EPG5	ectopic P-granules autophagy protein 5 homolog (C. elegans)
5865	RAB3B	RAB3B, member RAS oncogene family
5874	RAB27B	RAB27B, member RAS oncogene family
5997	RGS2	regulator of G-protein signaling 2, 24kDa
6036	RNASE2	ribonuclease, RNase A family, 2 (liver, eosinophil-derived neurotoxin)
6039	RNASE6	ribonuclease, RNase A family, k6
6228	RPS23	ribosomal protein S23
6286	S100P	S100 calcium binding protein P
6326	SCN2A	sodium channel, voltage-gated, type II, alpha subunit
64092	SAMSN1	SAM domain, SH3 domain and nuclear localization signals 1
64093	SMOC1	SPARC related modular calcium binding 1
64094	SMOC2	SPARC related modular calcium binding 2
641	BLM	Bloom syndrome, RecQ helicase-like
64151	NCAPG	non-SMC condensin I complex, subunit G
64231	MS4A6A	membrane-spanning 4-domains, subfamily A, member 6A
64407	RGS18	regulator of G-protein signaling 18
64651	CSRNP1	cysteine-serine-rich nuclear protein 1
647190	RPS16P5	ribosomal protein S16 pseudogene 5
64946	CENPH	centromere protein H
6563	SLC14A1	solute carrier family 14 (urea transporter), member 1 (Kidd blood group)
6920	TCEA3	transcription elongation factor A (SII), 3
6926	TBX3	T-box 3
7110	TMF1	TATA element modulatory factor 1
727910	TLCD2	TLC domain containing 2
79148	MMP28	matrix metallopeptidase 28
79633	FAT4	FAT tumor suppressor homolog 4 (Drosophila)
79682	MLF1IP	MLF1 interacting protein
79718	TBL1XR1	transducin (beta)-like 1 X-linked receptor 1
79772	MCTP1	multiple C2 domains, transmembrane 1
79801	SHCBP1	SHC SH2-domain binding protein 1
79822	ARHGAP28	Rho GTPase activating protein 28
80144	FRAS1	Fraser syndrome 1
8092	ALX1	ALX homeobox 1
81578	COL21A1	collagen, type XXI, alpha 1
81620	CDT1	chromatin licensing and DNA replication factor 1
81850	KRTAP1-3	keratin associated protein 1-3
81851	KRTAP1-1	keratin associated protein 1-1
81930	KIF18A	kinesin family member 18A
81931	ZNF93	zinc finger protein 93
8334	HIST1H2AC	histone cluster 1, H2ac
83540	NUF2	NUF2, NDC80 kinetochore complex component, homolog (S. cerevisiae)
83591	THAP2	THAP domain containing, apoptosis associated protein 2
83690	CRISPLD1	cysteine-rich secretory protein LCCL domain containing 1
83879	CDCA7	cell division cycle associated 7
83895	KRTAP1-5	keratin associated protein 1-5
83990	BRIP1	BRCA1 interacting protein C-terminal helicase 1
84057	MND1	meiotic nuclear divisions 1 homolog (S. cerevisiae)
84417	C2orf40	chromosome 2 open reading frame 40
84419	C15orf48	chromosome 15 open reading frame 48
84669	USP32	ubiquitin specific peptidase 32
84727	SPSB2	splA/ryanodine receptor domain and SOCS box containing 2
84870	RSPO3	R-spondin 3
84898	PLXDC2	plexin domain containing 2
84899	TMTC4	transmembrane and tetratricopeptide repeat containing 4
8507	ENC1	ectodermal-neural cortex 1 (with BTB-like domain)
8522	GAS7	growth arrest-specific 7
85450	ITPRIP	inositol 1,4,5-trisphosphate receptor interacting protein
8601	RGS20	regulator of G-protein signaling 20
8654	PDE5A	phosphodiesterase 5A, cGMP-specific
8832	CD84	CD84 molecule
891	CCNB1	cyclin B1
90007	MIDN	midnolin
90102	PHLDB2	pleckstrin homology-like domain, family B, member 2
9068	ANGPTL1	angiopoietin-like 1
90853	SPOCD1	SPOC domain containing 1
9205	ZMYM5	zinc finger, MYM-type 5
9208	LRRFIP1	leucine rich repeat (in FLII) interacting protein 1
92737	DNER	delta/notch-like EGF repeat containing
92745	SLC38A5	solute carrier family 38, member 5
932	MS4A3	membrane-spanning 4-domains, subfamily A, member 3 (hematopoietic cell-specific)
9352	TXNL1	thioredoxin-like 1
9388	LIPG	lipase, endothelial
9404	LPXN	leupaxin
94121	SYTL4	synaptotagmin-like 4
9452	ITM2A	integral membrane protein 2A
9509	ADAMTS2	ADAM metallopeptidase with thrombospondin type 1 motif, 2
9535	GMFG	glia maturation factor, gamma
9582	APOBEC3B	apolipoprotein B mRNA editing enzyme, catalytic polypeptide-like 3B
9603	NFE2L3	nuclear factor (erythroid-derived 2)-like 3
963	CD53	CD53 molecule
9768	KIAA0101	KIAA0101
9774	BCLAF1	BCL2-associated transcription factor 1
9783	RIMS3	regulating synaptic membrane exocytosis 3
9928	KIF14	kinesin family member 14

## Sheet: Oncopath_MSC Single Basal vs MS
Overlap Results
Collection(s):	C6
# overlaps shown:	50
# genesets in collections:	189
# genes in comparison (n):	549
# genes in universe (N):	45956
Gene Set Name	# Genes in Gene Set (K)	Description	# Genes in Overlap (k)	k/K	p-value	FDR q-value
VEGF_A_UP.V1_DN	193	Genes down-regulated in HUVEC cells (endothelium) by treatment with VEGFA [Gene ID=7422].	30	0.1554	2e-24	3.79e-22
KRAS.DF.V1_UP	193	Genes up-regulated in epithelial lung cancer cell lines over-expressing an oncogenic form of KRAS [Gene ID=3845] gene.	28	0.1451	4.89e-22	4.62e-20
CSR_LATE_UP.V1_UP	172	Genes up-regulated in late serum response of CRL 2091 cells (foreskin fibroblasts).	25	0.1453	7.75e-20	4.89e-18
STK33_NOMO_UP	294	Genes up-regulated in NOMO-1 cells (AML) after knockdown of STK33 [Gene ID=65975] by RNAi.	30	0.102	4.68e-19	2.21e-17
SNF5_DN.V1_UP	177	Genes up-regulated in MEF cells (embryonic fibroblasts) with knockout of SNF5 [Gene ID=6598] gene.	24	0.1356	2.24e-18	8.48e-17
STK33_UP	293	Genes up-regulated in NOMO-1 and SKM-1 cells (AML) after knockdown of STK33 [Gene ID=65975] by RNAi.	29	0.099	4.21e-18	1.32e-16
HINATA_NFKB_IMMU_INF	17	Immune or inflammatory genes induced by NF-kappaB in primary keratinocytes and fibroblasts.	11	0.6471	7.43e-18	2e-16
KRAS.600_UP.V1_UP	287	Genes up-regulated in four lineages of epithelial cell lines over-expressing an oncogenic form of KRAS [Gene ID=3845] gene.	28	0.0976	2.33e-17	5.5e-16
BMI1_DN_MEL18_DN.V1_UP	145	Genes up-regulated in DAOY cells (medulloblastoma) upon knockdown of BMI1 and PCGF2 [Gene ID=648, 7703] genes by RNAi.	21	0.1448	7.6e-17	1.44e-15
KRAS.LUNG.BREAST_UP.V1_UP	145	Genes up-regulated in epithelial lung and breast cancer cell lines over-expressing an oncogenic form of KRAS [Gene ID=3845] gene.	21	0.1448	7.6e-17	1.44e-15
KRAS.600.LUNG.BREAST_UP.V1_UP	288	Genes up-regulated in epithelial lung and breast cancer cell lines over-expressing an oncogenic form of KRAS [Gene ID=3845] gene.	27	0.0938	2.38e-16	3.85e-15
HOXA9_DN.V1_DN	195	Genes down-regulated in MOLM-14 cells (AML) with knockdown of HOXA9 [Gene ID=3205] gene by RNAi vs controls.	23	0.1179	2.65e-16	3.85e-15
PRC2_EZH2_UP.V1_UP	195	Genes up-regulated in TIG3 cells (fibroblasts) upon knockdown of EZH2 [Gene ID=2146] gene.	23	0.1179	2.65e-16	3.85e-15
RPS14_DN.V1_UP	192	Genes up-regulated in CD34+ hematopoietic progenitor cells after knockdown of RPS14 [Gene ID=6208] by RNAi.	22	0.1146	2.19e-15	2.95e-14
ATF2_S_UP.V1_DN	187	Genes down-regulated in myometrial cells over-expressing a shortened splice form of ATF2 [Gene ID=1386] gene.	21	0.1123	1.43e-14	1.8e-13
GCNP_SHH_UP_LATE.V1_UP	183	Genes up-regulated in granule cell neuron precursors (GCNPs) after stimulation with Shh for 24h.	20	0.1093	1.02e-13	1.21e-12
MEL18_DN.V1_UP	141	Genes up-regulated in DAOY cells (medulloblastoma) upon knockdown of PCGF2 [Gene ID=7703] gene by RNAi.	18	0.1277	1.17e-13	1.3e-12
RPS14_DN.V1_DN	187	Genes down-regulated in CD34+ hematopoietic progenitor cells after knockdown of RPS14 [Gene ID=6208] by RNAi.	20	0.107	1.54e-13	1.62e-12
BMI1_DN.V1_UP	147	Genes up-regulated in DAOY cells (medulloblastoma) upon knockdown of BMI1 [Gene ID=648] gene by RNAi.	18	0.1224	2.44e-13	2.43e-12
CAMP_UP.V1_DN	200	Genes down-regulated in primary thyrocyte cultures in response to cAMP signaling pathway activation by thyrotropin (TSH).	20	0.1	5.5e-13	5.2e-12
TBK1.DF_UP	290	Genes up-regulated in epithelial lung cancer cell lines upon over-expression of an oncogenic form of KRAS [Gene ID=3845] gene and knockdown of TBK1 [Gene ID=29110] gene by RNAi.	23	0.0793	1.35e-12	1.21e-11
ATF2_UP.V1_DN	187	Genes down-regulated in myometrial cells over-expressing ATF2 [Gene ID=1386] gene.	19	0.1016	1.58e-12	1.35e-11
STK33_SKM_UP	290	Genes up-regulated in SKM-1 cells (AML) after knockdown of STK33 [Gene ID=65975] by RNAi.	22	0.0759	9.98e-12	8.2e-11
KRAS.KIDNEY_UP.V1_UP	145	Genes up-regulated in epithelial kidney cancer cell lines over-expressing an oncogenic form of KRAS [Gene ID=3845] gene.	16	0.1103	2.6e-11	2.05e-10
KRAS.300_UP.V1_UP	146	Genes up-regulated in four lineages of epithelial cell lines over-expressing an oncogenic form of KRAS [Gene ID=3845] gene.	16	0.1096	2.89e-11	2.13e-10
CSR_LATE_UP.V1_DN	170	Genes down-regulated in late serum response of CRL 2091 cells (foreskin fibroblasts).	17	0.1	3.04e-11	2.13e-10
MTOR_UP.V1_UP	170	Genes up-regulated by everolimus [PubChem = 6442177] in prostate tissue.	17	0.1	3.04e-11	2.13e-10
LTE2_UP.V1_DN	196	Genes down-regulated in MCF-7 cells (breast cancer) positive for ESR1 [Gene ID=2099] MCF-7 cells (breast cancer) and long-term adapted for estrogen-independent growth.	18	0.0918	3.34e-11	2.25e-10
CORDENONSI_YAP_CONSERVED_SIGNATURE	57	YAP conserved signature.	11	0.193	7.19e-11	4.69e-10
NRL_DN.V1_DN	134	Genes down-regulated in retina cells from NRL [Gene ID=4901] knockout mice.	15	0.1119	8.85e-11	5.58e-10
RB_P107_DN.V1_UP	140	Genes up-regulated in primary keratinocytes from RB1 and RBL1 [Gene ID=5925, 5933] skin specific knockout mice.	15	0.1071	1.66e-10	1.01e-09
LEF1_UP.V1_DN	190	Genes down-regulated in DLD1 cells (colon carcinoma) over-expressing LEF1 [Gene ID=51176].	17	0.0895	1.77e-10	1.05e-09
PRC2_EDD_UP.V1_UP	193	Genes up-regulated in TIG3 cells (fibroblasts) upon knockdown of EED [Gene ID=8726] gene.	17	0.0881	2.26e-10	1.3e-09
P53_DN.V1_UP	194	Genes up-regulated in NCI-60 panel of cell lines with mutated TP53 [Gene ID=7157].	17	0.0876	2.45e-10	1.36e-09
EGFR_UP.V1_DN	196	Genes down-regulated in MCF-7 cells (breast cancer) positive for ESR1 [Gene ID=2099] and engineered to express ligand-activatable EGFR [Gene ID=1956].	17	0.0867	2.88e-10	1.55e-09
MEL18_DN.V1_DN	148	Genes down-regulated in DAOY cells (medulloblastoma) upon knockdown of PCGF2 [Gene ID=7703] gene by RNAi.	15	0.1014	3.65e-10	1.92e-09
KRAS.LUNG_UP.V1_UP	141	Genes up-regulated in epithelial lung cancer cell lines over-expressing an oncogenic form of KRAS [Gene ID=3845] gene.	14	0.0993	1.85e-09	9.44e-09
PRC2_EZH2_UP.V1_DN	194	Genes down-regulated in TIG3 cells (fibroblasts) upon knockdown of EZH2 [Gene ID=2146] gene.	16	0.0825	2e-09	9.71e-09
RAF_UP.V1_DN	194	Genes down-regulated in MCF-7 cells (breast cancer) positive for ESR1 [Gene ID=2099] MCF-7 cells (breast cancer) stably over-expressing constitutively active RAF1 [Gene ID=5894] gene.	16	0.0825	2e-09	9.71e-09
ERB2_UP.V1_DN	197	Genes down-regulated in MCF-7 cells (breast cancer) positive for ESR1 [Gene ID=2099] and engineered to express ligand-activatable ERBB2 [Gene ID=2064].	16	0.0812	2.5e-09	1.18e-08
ESC_V6.5_UP_EARLY.V1_DN	172	Genes down-regulated during early stages of differentiation of embryoid bodies from V6.5 embryonic stem cells.	15	0.0872	2.98e-09	1.37e-08
SRC_UP.V1_DN	179	Genes down-regulated in primary epithelial breast cancer cell culture over-expressing SRC [Gene ID=6714] gene.	15	0.0838	5.14e-09	2.31e-08
NFE2L2.V2	481	Genes up-regulated in MEF cells (embryonic fibroblasts) with knockout of NFE2L2 [Gene ID=4780] gene.	24	0.0499	5.89e-09	2.59e-08
RB_P130_DN.V1_UP	133	Genes up-regulated in primary keratinocytes from RB1 and RBL2 [Gene ID=5925, 5934] skin specific knockout mice.	13	0.0977	8.49e-09	3.65e-08
E2F1_UP.V1_UP	189	Genes up-regulated in mouse fibroblasts over-expressing E2F1 [Gene ID=1869] gene.	15	0.0794	1.08e-08	4.52e-08
P53_DN.V1_DN	192	Genes down-regulated in NCI-60 panel of cell lines with mutated TP53 [Gene ID=7157].	15	0.0781	1.33e-08	5.47e-08
ATF2_S_UP.V1_UP	193	Genes up-regulated in myometrial cells over-expressing a shortened splice form of ATF2 [Gene ID=1386] gene.	15	0.0777	1.43e-08	5.63e-08
EGFR_UP.V1_UP	193	Genes up-regulated in MCF-7 cells (breast cancer) positive for ESR1 [Gene ID=2099] and engineered to express ligand-activatable EGFR [Gene ID=1956].	15	0.0777	1.43e-08	5.63e-08
KRAS.BREAST_UP.V1_UP	146	Genes up-regulated in epithelial breast cancer cell lines over-expressing an oncogenic form of KRAS [Gene ID=3845] gene.	13	0.089	2.62e-08	1.01e-07
P53_DN.V2_UP	148	Genes up-regulated in HEK293 cells (kidney fibroblasts) upon knockdown of TP53 [Gene ID=7157] gene by RNAi.	13	0.0878	3.08e-08	1.17e-07
Gene/Gene Set Overlap Matrix
Entrez Gene Id	Gene Symbol	Gene Description	VEGF_A_UP.V1_DN	KRAS.DF.V1_UP	CSR_LATE_UP.V1_UP	STK33_NOMO_UP	SNF5_DN.V1_UP	STK33_UP	HINATA_NFKB_IMMU_INF	KRAS.600_UP.V1_UP	BMI1_DN_MEL18_DN.V1_UP	KRAS.LUNG.BREAST_UP.V1_UP	KRAS.600.LUNG.BREAST_UP.V1_UP	HOXA9_DN.V1_DN	PRC2_EZH2_UP.V1_UP	RPS14_DN.V1_UP	ATF2_S_UP.V1_DN	GCNP_SHH_UP_LATE.V1_UP	MEL18_DN.V1_UP	RPS14_DN.V1_DN	BMI1_DN.V1_UP	CAMP_UP.V1_DN	TBK1.DF_UP	ATF2_UP.V1_DN	STK33_SKM_UP	KRAS.KIDNEY_UP.V1_UP	KRAS.300_UP.V1_UP	CSR_LATE_UP.V1_DN	MTOR_UP.V1_UP	LTE2_UP.V1_DN	CORDENONSI_YAP_CONSERVED_SIGNATURE	NRL_DN.V1_DN	RB_P107_DN.V1_UP	LEF1_UP.V1_DN	PRC2_EDD_UP.V1_UP	P53_DN.V1_UP	EGFR_UP.V1_DN	MEL18_DN.V1_DN	KRAS.LUNG_UP.V1_UP	PRC2_EZH2_UP.V1_DN	RAF_UP.V1_DN	ERB2_UP.V1_DN	ESC_V6.5_UP_EARLY.V1_DN	SRC_UP.V1_DN	NFE2L2.V2	RB_P130_DN.V1_UP	E2F1_UP.V1_UP	P53_DN.V1_DN	ATF2_S_UP.V1_UP
5997	RGS2	regulator of G-protein signaling 2, 24kDa	VEGF_A_UP.V1_DN	KRAS.DF.V1_UP		STK33_NOMO_UP		STK33_UP									ATF2_S_UP.V1_DN								STK33_SKM_UP													MEL18_DN.V1_DN
9787	DLGAP5	discs, large (Drosophila) homolog-associated protein 5	VEGF_A_UP.V1_DN	KRAS.DF.V1_UP											PRC2_EZH2_UP.V1_UP			GCNP_SHH_UP_LATE.V1_UP		RPS14_DN.V1_DN																											E2F1_UP.V1_UP
26872	STEAP1	six transmembrane epithelial antigen of the prostate 1	VEGF_A_UP.V1_DN	KRAS.DF.V1_UP																			TBK1.DF_UP						MTOR_UP.V1_UP
6241	RRM2	ribonucleotide reductase M2	VEGF_A_UP.V1_DN		CSR_LATE_UP.V1_UP													GCNP_SHH_UP_LATE.V1_UP											MTOR_UP.V1_UP				RB_P107_DN.V1_UP												NFE2L2.V2
332	BIRC5	baculoviral IAP repeat containing 5	VEGF_A_UP.V1_DN		CSR_LATE_UP.V1_UP																										CORDENONSI_YAP_CONSERVED_SIGNATURE															RB_P130_DN.V1_UP
4501	MT1X	metallothionein 1X	VEGF_A_UP.V1_DN		CSR_LATE_UP.V1_UP
699	BUB1	budding uninhibited by benzimidazoles 1 homolog (yeast)	VEGF_A_UP.V1_DN				SNF5_DN.V1_UP								PRC2_EZH2_UP.V1_UP																																E2F1_UP.V1_UP
4232	MEST	mesoderm specific transcript homolog (mouse)	VEGF_A_UP.V1_DN				SNF5_DN.V1_UP																													P53_DN.V1_UP
3569	IL6	interleukin 6 (interferon, beta 2)	VEGF_A_UP.V1_DN						HINATA_NFKB_IMMU_INF
8318	CDC45	cell division cycle 45 homolog (S. cerevisiae)	VEGF_A_UP.V1_DN											HOXA9_DN.V1_DN	PRC2_EZH2_UP.V1_UP																		RB_P107_DN.V1_UP		PRC2_EDD_UP.V1_UP										NFE2L2.V2
3161	HMMR	hyaluronan-mediated motility receptor (RHAMM)	VEGF_A_UP.V1_DN												PRC2_EZH2_UP.V1_UP																CORDENONSI_YAP_CONSERVED_SIGNATURE
7272	TTK	TTK protein kinase	VEGF_A_UP.V1_DN												PRC2_EZH2_UP.V1_UP																											ERB2_UP.V1_DN
4001	LMNB1	lamin B1	VEGF_A_UP.V1_DN												PRC2_EZH2_UP.V1_UP																																E2F1_UP.V1_UP
1164	CKS2	CDC28 protein kinase regulatory subunit 2	VEGF_A_UP.V1_DN															GCNP_SHH_UP_LATE.V1_UP
1062	CENPE	centromere protein E, 312kDa	VEGF_A_UP.V1_DN																	RPS14_DN.V1_DN																						ERB2_UP.V1_DN
9133	CCNB2	cyclin B2	VEGF_A_UP.V1_DN																	RPS14_DN.V1_DN																										RB_P130_DN.V1_UP
9208	LRRFIP1	leucine rich repeat (in FLII) interacting protein 1	VEGF_A_UP.V1_DN																			CAMP_UP.V1_DN
5334	PLCL1	phospholipase C-like 1	VEGF_A_UP.V1_DN																							KRAS.KIDNEY_UP.V1_UP
4085	MAD2L1	MAD2 mitotic arrest deficient-like 1 (yeast)	VEGF_A_UP.V1_DN																														RB_P107_DN.V1_UP									ERB2_UP.V1_DN
701	BUB1B	budding uninhibited by benzimidazoles 1 homolog beta (yeast)	VEGF_A_UP.V1_DN																																PRC2_EDD_UP.V1_UP
10403	NDC80	NDC80 homolog, kinetochore complex component (S. cerevisiae)	VEGF_A_UP.V1_DN																																	P53_DN.V1_UP
3832	KIF11	kinesin family member 11	VEGF_A_UP.V1_DN																																		EGFR_UP.V1_DN
1033	CDKN3	cyclin-dependent kinase inhibitor 3	VEGF_A_UP.V1_DN																																														ATF2_S_UP.V1_UP
1359	CPA3	carboxypeptidase A3 (mast cell)	VEGF_A_UP.V1_DN
687	KLF9	Kruppel-like factor 9	VEGF_A_UP.V1_DN
9774	BCLAF1	BCL2-associated transcription factor 1	VEGF_A_UP.V1_DN
10615	SPAG5	sperm associated antigen 5	VEGF_A_UP.V1_DN
3690	ITGB3	integrin, beta 3 (platelet glycoprotein IIIa, antigen CD61)	VEGF_A_UP.V1_DN
5865	RAB3B	RAB3B, member RAS oncogene family	VEGF_A_UP.V1_DN
891	CCNB1	cyclin B1	VEGF_A_UP.V1_DN
2921	CXCL3	chemokine (C-X-C motif) ligand 3		KRAS.DF.V1_UP		STK33_NOMO_UP		STK33_UP	HINATA_NFKB_IMMU_INF	KRAS.600_UP.V1_UP		KRAS.LUNG.BREAST_UP.V1_UP	KRAS.600.LUNG.BREAST_UP.V1_UP														KRAS.300_UP.V1_UP
4312	MMP1	matrix metallopeptidase 1 (interstitial collagenase)		KRAS.DF.V1_UP		STK33_NOMO_UP		STK33_UP		KRAS.600_UP.V1_UP		KRAS.LUNG.BREAST_UP.V1_UP	KRAS.600.LUNG.BREAST_UP.V1_UP														KRAS.300_UP.V1_UP									P53_DN.V1_UP			KRAS.LUNG_UP.V1_UP					SRC_UP.V1_DN					ATF2_S_UP.V1_UP
55022	PID1	phosphotyrosine interaction domain containing 1		KRAS.DF.V1_UP		STK33_NOMO_UP		STK33_UP								RPS14_DN.V1_UP	ATF2_S_UP.V1_DN						TBK1.DF_UP	ATF2_UP.V1_DN	STK33_SKM_UP													MEL18_DN.V1_DN
6364	CCL20	chemokine (C-C motif) ligand 20		KRAS.DF.V1_UP		STK33_NOMO_UP			HINATA_NFKB_IMMU_INF			KRAS.LUNG.BREAST_UP.V1_UP	KRAS.600.LUNG.BREAST_UP.V1_UP								BMI1_DN.V1_UP													LEF1_UP.V1_DN					KRAS.LUNG_UP.V1_UP
3576	IL8	interleukin 8		KRAS.DF.V1_UP			SNF5_DN.V1_UP		HINATA_NFKB_IMMU_INF		BMI1_DN_MEL18_DN.V1_UP	KRAS.LUNG.BREAST_UP.V1_UP	KRAS.600.LUNG.BREAST_UP.V1_UP			RPS14_DN.V1_UP							TBK1.DF_UP																KRAS.LUNG_UP.V1_UP	PRC2_EZH2_UP.V1_DN									ATF2_S_UP.V1_UP
9212	AURKB	aurora kinase B		KRAS.DF.V1_UP			SNF5_DN.V1_UP								PRC2_EZH2_UP.V1_UP			GCNP_SHH_UP_LATE.V1_UP																												RB_P130_DN.V1_UP	E2F1_UP.V1_UP
3434	IFIT1	interferon-induced protein with tetratricopeptide repeats 1		KRAS.DF.V1_UP			SNF5_DN.V1_UP								PRC2_EZH2_UP.V1_UP														MTOR_UP.V1_UP	LTE2_UP.V1_DN								MEL18_DN.V1_DN				ERB2_UP.V1_DN		SRC_UP.V1_DN
7980	TFPI2	tissue factor pathway inhibitor 2		KRAS.DF.V1_UP				STK33_UP																	STK33_SKM_UP					LTE2_UP.V1_DN												ERB2_UP.V1_DN						P53_DN.V1_DN
10253	SPRY2	sprouty homolog 2 (Drosophila)		KRAS.DF.V1_UP						KRAS.600_UP.V1_UP		KRAS.LUNG.BREAST_UP.V1_UP	KRAS.600.LUNG.BREAST_UP.V1_UP	HOXA9_DN.V1_DN													KRAS.300_UP.V1_UP									P53_DN.V1_UP
25907	TMEM158	transmembrane protein 158 (gene/pseudogene)		KRAS.DF.V1_UP						KRAS.600_UP.V1_UP			KRAS.600.LUNG.BREAST_UP.V1_UP																			NRL_DN.V1_DN							KRAS.LUNG_UP.V1_UP
9945	GFPT2	glutamine-fructose-6-phosphate transaminase 2		KRAS.DF.V1_UP							BMI1_DN_MEL18_DN.V1_UP								MEL18_DN.V1_UP		BMI1_DN.V1_UP																			PRC2_EZH2_UP.V1_DN
79733	E2F8	E2F transcription factor 8		KRAS.DF.V1_UP										HOXA9_DN.V1_DN				GCNP_SHH_UP_LATE.V1_UP		RPS14_DN.V1_DN													RB_P107_DN.V1_UP				EGFR_UP.V1_DN							SRC_UP.V1_DN			E2F1_UP.V1_UP
230	ALDOC	aldolase C, fructose-bisphosphate		KRAS.DF.V1_UP										HOXA9_DN.V1_DN															MTOR_UP.V1_UP
11151	CORO1A	coronin, actin binding protein, 1A		KRAS.DF.V1_UP											PRC2_EZH2_UP.V1_UP								TBK1.DF_UP												PRC2_EDD_UP.V1_UP
6236	RRAD	Ras-related associated with diabetes		KRAS.DF.V1_UP																		CAMP_UP.V1_DN
10630	PDPN	podoplanin		KRAS.DF.V1_UP																				ATF2_UP.V1_DN
4071	TM4SF1	transmembrane 4 L six family member 1		KRAS.DF.V1_UP																										LTE2_UP.V1_DN				LEF1_UP.V1_DN							RAF_UP.V1_DN	ERB2_UP.V1_DN	ESC_V6.5_UP_EARLY.V1_DN
5054	SERPINE1	serpin peptidase inhibitor, clade E (nexin, plasminogen activator inhibitor type 1), member 1		KRAS.DF.V1_UP																											CORDENONSI_YAP_CONSERVED_SIGNATURE												ESC_V6.5_UP_EARLY.V1_DN
5880	RAC2	ras-related C3 botulinum toxin substrate 2 (rho family, small GTP binding protein Rac2)		KRAS.DF.V1_UP																														LEF1_UP.V1_DN
6286	S100P	S100 calcium binding protein P		KRAS.DF.V1_UP																																P53_DN.V1_UP
11226	GALNT6	UDP-N-acetyl-alpha-D-galactosamine:polypeptide N-acetylgalactosaminyltransferase 6 (GalNAc-T6)		KRAS.DF.V1_UP																																													ATF2_S_UP.V1_UP
7097	TLR2	toll-like receptor 2		KRAS.DF.V1_UP
6676	SPAG4	sperm associated antigen 4		KRAS.DF.V1_UP
23767	FLRT3	fibronectin leucine rich transmembrane protein 3		KRAS.DF.V1_UP
55711	FAR2	fatty acyl CoA reductase 2		KRAS.DF.V1_UP
6372	CXCL6	chemokine (C-X-C motif) ligand 6 (granulocyte chemotactic protein 2)			CSR_LATE_UP.V1_UP	STK33_NOMO_UP			HINATA_NFKB_IMMU_INF
3575	IL7R	interleukin 7 receptor			CSR_LATE_UP.V1_UP	STK33_NOMO_UP					BMI1_DN_MEL18_DN.V1_UP								MEL18_DN.V1_UP		BMI1_DN.V1_UP	CAMP_UP.V1_DN																						SRC_UP.V1_DN
11065	UBE2C	ubiquitin-conjugating enzyme E2C			CSR_LATE_UP.V1_UP		SNF5_DN.V1_UP																						MTOR_UP.V1_UP																	RB_P130_DN.V1_UP
55859	BEX1	brain expressed, X-linked 1			CSR_LATE_UP.V1_UP					KRAS.600_UP.V1_UP																	KRAS.300_UP.V1_UP
4494	MT1F	metallothionein 1F			CSR_LATE_UP.V1_UP						BMI1_DN_MEL18_DN.V1_UP								MEL18_DN.V1_UP
7078	TIMP3	TIMP metallopeptidase inhibitor 3			CSR_LATE_UP.V1_UP						BMI1_DN_MEL18_DN.V1_UP										BMI1_DN.V1_UP
4495	MT1G	metallothionein 1G			CSR_LATE_UP.V1_UP									HOXA9_DN.V1_DN
9319	TRIP13	thyroid hormone receptor interactor 13			CSR_LATE_UP.V1_UP													GCNP_SHH_UP_LATE.V1_UP		RPS14_DN.V1_DN
983	CDK1	cyclin-dependent kinase 1			CSR_LATE_UP.V1_UP													GCNP_SHH_UP_LATE.V1_UP											MTOR_UP.V1_UP																	RB_P130_DN.V1_UP
51659	GINS2	GINS complex subunit 2 (Psf2 homolog)			CSR_LATE_UP.V1_UP															RPS14_DN.V1_DN
4314	MMP3	matrix metallopeptidase 3 (stromelysin 1, progelatinase)			CSR_LATE_UP.V1_UP																BMI1_DN.V1_UP																							SRC_UP.V1_DN
29128	UHRF1	ubiquitin-like with PHD and ring finger domains 1			CSR_LATE_UP.V1_UP																								MTOR_UP.V1_UP															SRC_UP.V1_DN
79801	SHCBP1	SHC SH2-domain binding protein 1			CSR_LATE_UP.V1_UP																										CORDENONSI_YAP_CONSERVED_SIGNATURE
55143	CDCA8	cell division cycle associated 8			CSR_LATE_UP.V1_UP																														PRC2_EDD_UP.V1_UP
195828	ZNF367	zinc finger protein 367			CSR_LATE_UP.V1_UP																																								NFE2L2.V2
4496	MT1H	metallothionein 1H			CSR_LATE_UP.V1_UP
54443	ANLN	anillin, actin binding protein			CSR_LATE_UP.V1_UP
4502	MT2A	metallothionein 2A			CSR_LATE_UP.V1_UP
4828	NMB	neuromedin B			CSR_LATE_UP.V1_UP
11130	ZWINT	ZW10 interactor			CSR_LATE_UP.V1_UP
83540	NUF2	NUF2, NDC80 kinetochore complex component, homolog (S. cerevisiae)			CSR_LATE_UP.V1_UP
8662	EIF3B	eukaryotic translation initiation factor 3, subunit B			CSR_LATE_UP.V1_UP
2920	CXCL2	chemokine (C-X-C motif) ligand 2				STK33_NOMO_UP		STK33_UP	HINATA_NFKB_IMMU_INF			KRAS.LUNG.BREAST_UP.V1_UP	KRAS.600.LUNG.BREAST_UP.V1_UP										TBK1.DF_UP											LEF1_UP.V1_DN
3553	IL1B	interleukin 1, beta				STK33_NOMO_UP		STK33_UP	HINATA_NFKB_IMMU_INF				KRAS.600.LUNG.BREAST_UP.V1_UP			RPS14_DN.V1_UP									STK33_SKM_UP			CSR_LATE_UP.V1_DN
3383	ICAM1	intercellular adhesion molecule 1				STK33_NOMO_UP		STK33_UP	HINATA_NFKB_IMMU_INF
6781	STC1	stanniocalcin 1				STK33_NOMO_UP		STK33_UP		KRAS.600_UP.V1_UP		KRAS.LUNG.BREAST_UP.V1_UP	KRAS.600.LUNG.BREAST_UP.V1_UP														KRAS.300_UP.V1_UP
5473	PPBP	pro-platelet basic protein (chemokine (C-X-C motif) ligand 7)				STK33_NOMO_UP		STK33_UP		KRAS.600_UP.V1_UP		KRAS.LUNG.BREAST_UP.V1_UP	KRAS.600.LUNG.BREAST_UP.V1_UP														KRAS.300_UP.V1_UP
2012	EMP1	epithelial membrane protein 1				STK33_NOMO_UP		STK33_UP		KRAS.600_UP.V1_UP						RPS14_DN.V1_UP										KRAS.KIDNEY_UP.V1_UP																	ESC_V6.5_UP_EARLY.V1_DN
1612	DAPK1	death-associated protein kinase 1				STK33_NOMO_UP		STK33_UP									ATF2_S_UP.V1_DN																	LEF1_UP.V1_DN
1847	DUSP5	dual specificity phosphatase 5				STK33_NOMO_UP		STK33_UP															TBK1.DF_UP		STK33_SKM_UP
10135	NAMPT	nicotinamide phosphoribosyltransferase				STK33_NOMO_UP		STK33_UP																	STK33_SKM_UP																							P53_DN.V1_DN
22822	PHLDA1	pleckstrin homology-like domain, family A, member 1				STK33_NOMO_UP		STK33_UP																	STK33_SKM_UP
1316	KLF6	Kruppel-like factor 6				STK33_NOMO_UP		STK33_UP																	STK33_SKM_UP
90007	MIDN	midnolin				STK33_NOMO_UP		STK33_UP																	STK33_SKM_UP
373	TRIM23	tripartite motif containing 23				STK33_NOMO_UP		STK33_UP																	STK33_SKM_UP
150737	TTC30B	tetratricopeptide repeat domain 30B				STK33_NOMO_UP		STK33_UP																	STK33_SKM_UP
57568	SIPA1L2	signal-induced proliferation-associated 1 like 2				STK33_NOMO_UP		STK33_UP																	STK33_SKM_UP
23764	MAFF	v-maf musculoaponeurotic fibrosarcoma oncogene homolog F (avian)				STK33_NOMO_UP		STK33_UP																												P53_DN.V1_UP
51778	MYOZ2	myozenin 2				STK33_NOMO_UP		STK33_UP																																						RB_P130_DN.V1_UP
7050	TGIF1	TGFB-induced factor homeobox 1				STK33_NOMO_UP		STK33_UP
64651	CSRNP1	cysteine-serine-rich nuclear protein 1				STK33_NOMO_UP		STK33_UP
84419	C15orf48	chromosome 15 open reading frame 48				STK33_NOMO_UP		STK33_UP
3290	HSD11B1	hydroxysteroid (11-beta) dehydrogenase 1				STK33_NOMO_UP				KRAS.600_UP.V1_UP		KRAS.LUNG.BREAST_UP.V1_UP	KRAS.600.LUNG.BREAST_UP.V1_UP										TBK1.DF_UP				KRAS.300_UP.V1_UP												KRAS.LUNG_UP.V1_UP
23705	CADM1	cell adhesion molecule 1				STK33_NOMO_UP																															EGFR_UP.V1_DN
1326	MAP3K8	mitogen-activated protein kinase kinase kinase 8				STK33_NOMO_UP
2123	EVI2A	ecotropic viral integration site 2A					SNF5_DN.V1_UP			KRAS.600_UP.V1_UP			KRAS.600.LUNG.BREAST_UP.V1_UP			RPS14_DN.V1_UP											KRAS.300_UP.V1_UP												KRAS.LUNG_UP.V1_UP
3936	LCP1	lymphocyte cytosolic protein 1 (L-plastin)					SNF5_DN.V1_UP				BMI1_DN_MEL18_DN.V1_UP								MEL18_DN.V1_UP		BMI1_DN.V1_UP
6515	SLC2A3	solute carrier family 2 (facilitated glucose transporter), member 3					SNF5_DN.V1_UP							HOXA9_DN.V1_DN								CAMP_UP.V1_DN	TBK1.DF_UP																	PRC2_EZH2_UP.V1_DN
199	AIF1	allograft inflammatory factor 1					SNF5_DN.V1_UP									RPS14_DN.V1_UP
1306	COL15A1	collagen, type XV, alpha 1					SNF5_DN.V1_UP										ATF2_S_UP.V1_DN
4174	MCM5	minichromosome maintenance complex component 5					SNF5_DN.V1_UP											GCNP_SHH_UP_LATE.V1_UP		RPS14_DN.V1_DN									MTOR_UP.V1_UP				RB_P107_DN.V1_UP		PRC2_EDD_UP.V1_UP									SRC_UP.V1_DN
5788	PTPRC	protein tyrosine phosphatase, receptor type, C					SNF5_DN.V1_UP											GCNP_SHH_UP_LATE.V1_UP				CAMP_UP.V1_DN
5341	PLEK	pleckstrin					SNF5_DN.V1_UP															CAMP_UP.V1_DN
963	CD53	CD53 molecule					SNF5_DN.V1_UP																		STK33_SKM_UP
5698	PSMB9	proteasome (prosome, macropain) subunit, beta type, 9 (large multifunctional peptidase 2)					SNF5_DN.V1_UP																							LTE2_UP.V1_DN																			ATF2_S_UP.V1_UP
481	ATP1B1	ATPase, Na+/K+ transporting, beta 1 polypeptide					SNF5_DN.V1_UP																											LEF1_UP.V1_DN
51514	DTL	denticleless homolog (Drosophila)					SNF5_DN.V1_UP																														EGFR_UP.V1_DN					ERB2_UP.V1_DN
962	CD48	CD48 molecule					SNF5_DN.V1_UP																																KRAS.LUNG_UP.V1_UP
4005	LMO2	LIM domain only 2 (rhombotin-like 1)					SNF5_DN.V1_UP
25890	ABI3BP	ABI family, member 3 (NESH) binding protein					SNF5_DN.V1_UP
2006	ELN	elastin					SNF5_DN.V1_UP
114899	C1QTNF3	C1q and tumor necrosis factor related protein 3					SNF5_DN.V1_UP
375387	LRRC33	leucine rich repeat containing 33					SNF5_DN.V1_UP
23657	SLC7A11	solute carrier family 7 (anionic amino acid transporter light chain, xc- system), member 11						STK33_UP			BMI1_DN_MEL18_DN.V1_UP								MEL18_DN.V1_UP						STK33_SKM_UP					LTE2_UP.V1_DN															NFE2L2.V2
8334	HIST1H2AC	histone cluster 1, H2ac						STK33_UP																	STK33_SKM_UP					LTE2_UP.V1_DN							EGFR_UP.V1_DN
10221	TRIB1	tribbles homolog 1 (Drosophila)						STK33_UP																	STK33_SKM_UP															PRC2_EZH2_UP.V1_DN
55959	SULF2	sulfatase 2						STK33_UP																	STK33_SKM_UP
6347	CCL2	chemokine (C-C motif) ligand 2							HINATA_NFKB_IMMU_INF							RPS14_DN.V1_UP	ATF2_S_UP.V1_DN							ATF2_UP.V1_DN				CSR_LATE_UP.V1_DN				NRL_DN.V1_DN
3659	IRF1	interferon regulatory factor 1							HINATA_NFKB_IMMU_INF																STK33_SKM_UP											P53_DN.V1_UP
4792	NFKBIA	nuclear factor of kappa light polypeptide gene enhancer in B-cells inhibitor, alpha							HINATA_NFKB_IMMU_INF																STK33_SKM_UP
8728	ADAM19	ADAM metallopeptidase domain 19								KRAS.600_UP.V1_UP	BMI1_DN_MEL18_DN.V1_UP	KRAS.LUNG.BREAST_UP.V1_UP	KRAS.600.LUNG.BREAST_UP.V1_UP						MEL18_DN.V1_UP								KRAS.300_UP.V1_UP
10402	ST3GAL6	ST3 beta-galactoside alpha-2,3-sialyltransferase 6								KRAS.600_UP.V1_UP		KRAS.LUNG.BREAST_UP.V1_UP	KRAS.600.LUNG.BREAST_UP.V1_UP			RPS14_DN.V1_UP	ATF2_S_UP.V1_DN									KRAS.KIDNEY_UP.V1_UP	KRAS.300_UP.V1_UP												KRAS.LUNG_UP.V1_UP									P53_DN.V1_DN
5743	PTGS2	prostaglandin-endoperoxide synthase 2 (prostaglandin G/H synthase and cyclooxygenase)								KRAS.600_UP.V1_UP		KRAS.LUNG.BREAST_UP.V1_UP	KRAS.600.LUNG.BREAST_UP.V1_UP				ATF2_S_UP.V1_DN							ATF2_UP.V1_DN
6616	SNAP25	synaptosomal-associated protein, 25kDa								KRAS.600_UP.V1_UP		KRAS.LUNG.BREAST_UP.V1_UP	KRAS.600.LUNG.BREAST_UP.V1_UP													KRAS.KIDNEY_UP.V1_UP	KRAS.300_UP.V1_UP
6926	TBX3	T-box 3								KRAS.600_UP.V1_UP		KRAS.LUNG.BREAST_UP.V1_UP	KRAS.600.LUNG.BREAST_UP.V1_UP																										KRAS.LUNG_UP.V1_UP
11082	ESM1	endothelial cell-specific molecule 1								KRAS.600_UP.V1_UP		KRAS.LUNG.BREAST_UP.V1_UP	KRAS.600.LUNG.BREAST_UP.V1_UP																											PRC2_EZH2_UP.V1_DN								P53_DN.V1_DN
1240	CMKLR1	chemokine-like receptor 1								KRAS.600_UP.V1_UP		KRAS.LUNG.BREAST_UP.V1_UP	KRAS.600.LUNG.BREAST_UP.V1_UP
284266	SIGLEC15	sialic acid binding Ig-like lectin 15								KRAS.600_UP.V1_UP			KRAS.600.LUNG.BREAST_UP.V1_UP													KRAS.KIDNEY_UP.V1_UP	KRAS.300_UP.V1_UP												KRAS.LUNG_UP.V1_UP
131566	DCBLD2	discoidin, CUB and LCCL domain containing 2								KRAS.600_UP.V1_UP			KRAS.600.LUNG.BREAST_UP.V1_UP														KRAS.300_UP.V1_UP												KRAS.LUNG_UP.V1_UP	PRC2_EZH2_UP.V1_DN
9404	LPXN	leupaxin								KRAS.600_UP.V1_UP						RPS14_DN.V1_UP							TBK1.DF_UP		STK33_SKM_UP
8013	NR4A3	nuclear receptor subfamily 4, group A, member 3								KRAS.600_UP.V1_UP						RPS14_DN.V1_UP																																P53_DN.V1_DN
7052	TGM2	transglutaminase 2 (C polypeptide, protein-glutamine-gamma-glutamyltransferase)								KRAS.600_UP.V1_UP										RPS14_DN.V1_DN											CORDENONSI_YAP_CONSERVED_SIGNATURE
22998	LIMCH1	LIM and calponin homology domains 1								KRAS.600_UP.V1_UP														ATF2_UP.V1_DN		KRAS.KIDNEY_UP.V1_UP								LEF1_UP.V1_DN
10231	RCAN2	regulator of calcineurin 2								KRAS.600_UP.V1_UP																KRAS.KIDNEY_UP.V1_UP	KRAS.300_UP.V1_UP	CSR_LATE_UP.V1_DN
288	ANK3	ankyrin 3, node of Ranvier (ankyrin G)								KRAS.600_UP.V1_UP																KRAS.KIDNEY_UP.V1_UP	KRAS.300_UP.V1_UP							LEF1_UP.V1_DN			EGFR_UP.V1_DN
6326	SCN2A	sodium channel, voltage-gated, type II, alpha subunit								KRAS.600_UP.V1_UP																KRAS.KIDNEY_UP.V1_UP	KRAS.300_UP.V1_UP
3815	KIT	v-kit Hardy-Zuckerman 4 feline sarcoma viral oncogene homolog								KRAS.600_UP.V1_UP																KRAS.KIDNEY_UP.V1_UP		CSR_LATE_UP.V1_DN						LEF1_UP.V1_DN									ESC_V6.5_UP_EARLY.V1_DN		NFE2L2.V2
7805	LAPTM5	lysosomal protein transmembrane 5								KRAS.600_UP.V1_UP
330	BIRC3	baculoviral IAP repeat containing 3									BMI1_DN_MEL18_DN.V1_UP	KRAS.LUNG.BREAST_UP.V1_UP	KRAS.600.LUNG.BREAST_UP.V1_UP			RPS14_DN.V1_UP						CAMP_UP.V1_DN
3976	LIF	leukemia inhibitory factor (cholinergic differentiation factor)									BMI1_DN_MEL18_DN.V1_UP	KRAS.LUNG.BREAST_UP.V1_UP	KRAS.600.LUNG.BREAST_UP.V1_UP						MEL18_DN.V1_UP		BMI1_DN.V1_UP
5329	PLAUR	plasminogen activator, urokinase receptor									BMI1_DN_MEL18_DN.V1_UP		KRAS.600.LUNG.BREAST_UP.V1_UP						MEL18_DN.V1_UP				TBK1.DF_UP
1294	COL7A1	collagen, type VII, alpha 1									BMI1_DN_MEL18_DN.V1_UP						ATF2_S_UP.V1_DN		MEL18_DN.V1_UP		BMI1_DN.V1_UP
1305	COL13A1	collagen, type XIII, alpha 1									BMI1_DN_MEL18_DN.V1_UP								MEL18_DN.V1_UP		BMI1_DN.V1_UP															P53_DN.V1_UP				PRC2_EZH2_UP.V1_DN
4907	NT5E	5'-nucleotidase, ecto (CD73)									BMI1_DN_MEL18_DN.V1_UP								MEL18_DN.V1_UP		BMI1_DN.V1_UP
80149	ZC3H12A	zinc finger CCCH-type containing 12A									BMI1_DN_MEL18_DN.V1_UP								MEL18_DN.V1_UP				TBK1.DF_UP	ATF2_UP.V1_DN
7422	VEGFA	vascular endothelial growth factor A									BMI1_DN_MEL18_DN.V1_UP								MEL18_DN.V1_UP																												E2F1_UP.V1_UP
29968	PSAT1	phosphoserine aminotransferase 1									BMI1_DN_MEL18_DN.V1_UP									RPS14_DN.V1_DN									MTOR_UP.V1_UP	LTE2_UP.V1_DN															NFE2L2.V2
115123	MARCH3	membrane-associated ring finger (C3HC4) 3									BMI1_DN_MEL18_DN.V1_UP										BMI1_DN.V1_UP
4045	LSAMP	limbic system-associated membrane protein									BMI1_DN_MEL18_DN.V1_UP										BMI1_DN.V1_UP
89797	NAV2	neuron navigator 2									BMI1_DN_MEL18_DN.V1_UP																			LTE2_UP.V1_DN															NFE2L2.V2
56938	ARNTL2	aryl hydrocarbon receptor nuclear translocator-like 2									BMI1_DN_MEL18_DN.V1_UP
11174	ADAMTS6	ADAM metallopeptidase with thrombospondin type 1 motif, 6										KRAS.LUNG.BREAST_UP.V1_UP	KRAS.600.LUNG.BREAST_UP.V1_UP			RPS14_DN.V1_UP
7128	TNFAIP3	tumor necrosis factor, alpha-induced protein 3										KRAS.LUNG.BREAST_UP.V1_UP	KRAS.600.LUNG.BREAST_UP.V1_UP										TBK1.DF_UP
7462	LAT2	linker for activation of T cells family, member 2										KRAS.LUNG.BREAST_UP.V1_UP	KRAS.600.LUNG.BREAST_UP.V1_UP
55388	MCM10	minichromosome maintenance complex component 10												HOXA9_DN.V1_DN	PRC2_EZH2_UP.V1_UP			GCNP_SHH_UP_LATE.V1_UP		RPS14_DN.V1_DN															PRC2_EDD_UP.V1_UP										NFE2L2.V2		E2F1_UP.V1_UP
3070	HELLS	helicase, lymphoid-specific												HOXA9_DN.V1_DN	PRC2_EZH2_UP.V1_UP														MTOR_UP.V1_UP						PRC2_EDD_UP.V1_UP
81620	CDT1	chromatin licensing and DNA replication factor 1												HOXA9_DN.V1_DN	PRC2_EZH2_UP.V1_UP																	NRL_DN.V1_DN
30001	ERO1L	ERO1-like (S. cerevisiae)												HOXA9_DN.V1_DN			ATF2_S_UP.V1_DN		MEL18_DN.V1_UP					ATF2_UP.V1_DN
9837	GINS1	GINS complex subunit 1 (Psf1 homolog)												HOXA9_DN.V1_DN									TBK1.DF_UP																					SRC_UP.V1_DN
8553	BHLHE40	basic helix-loop-helix family, member e40												HOXA9_DN.V1_DN										ATF2_UP.V1_DN																			ESC_V6.5_UP_EARLY.V1_DN
4239	MFAP4	microfibrillar-associated protein 4												HOXA9_DN.V1_DN										ATF2_UP.V1_DN
3157	HMGCS1	3-hydroxy-3-methylglutaryl-CoA synthase 1 (soluble)												HOXA9_DN.V1_DN														CSR_LATE_UP.V1_DN	MTOR_UP.V1_UP
79071	ELOVL6	ELOVL fatty acid elongase 6												HOXA9_DN.V1_DN														CSR_LATE_UP.V1_DN
79718	TBL1XR1	transducin (beta)-like 1 X-linked receptor 1												HOXA9_DN.V1_DN																							EGFR_UP.V1_DN
1396	CRIP1	cysteine-rich protein 1 (intestinal)												HOXA9_DN.V1_DN																								MEL18_DN.V1_DN
9582	APOBEC3B	apolipoprotein B mRNA editing enzyme, catalytic polypeptide-like 3B												HOXA9_DN.V1_DN
8530	CST7	cystatin F (leukocystatin)												HOXA9_DN.V1_DN
55215	FANCI	Fanconi anemia, complementation group I												HOXA9_DN.V1_DN
6518	SLC2A5	solute carrier family 2 (facilitated glucose/fructose transporter), member 5												HOXA9_DN.V1_DN
55165	CEP55	centrosomal protein 55kDa												HOXA9_DN.V1_DN
81539	SLC38A1	solute carrier family 38, member 1												HOXA9_DN.V1_DN
23397	NCAPH	non-SMC condensin I complex, subunit H													PRC2_EZH2_UP.V1_UP					RPS14_DN.V1_DN													RB_P107_DN.V1_UP														E2F1_UP.V1_UP
55635	DEPDC1	DEP domain containing 1													PRC2_EZH2_UP.V1_UP					RPS14_DN.V1_DN																	EGFR_UP.V1_DN					ERB2_UP.V1_DN
56992	KIF15	kinesin family member 15													PRC2_EZH2_UP.V1_UP					RPS14_DN.V1_DN
1063	CENPF	centromere protein F, 350/400kDa (mitosin)													PRC2_EZH2_UP.V1_UP																CORDENONSI_YAP_CONSERVED_SIGNATURE
24137	KIF4A	kinesin family member 4A													PRC2_EZH2_UP.V1_UP																		RB_P107_DN.V1_UP		PRC2_EDD_UP.V1_UP
3899	AFF3	AF4/FMR2 family, member 3													PRC2_EZH2_UP.V1_UP																				PRC2_EDD_UP.V1_UP
23213	SULF1	sulfatase 1													PRC2_EZH2_UP.V1_UP																					P53_DN.V1_UP		MEL18_DN.V1_DN
11339	OIP5	Opa interacting protein 5													PRC2_EZH2_UP.V1_UP																					P53_DN.V1_UP
79682	MLF1IP	MLF1 interacting protein													PRC2_EZH2_UP.V1_UP																						EGFR_UP.V1_DN												ATF2_S_UP.V1_UP
55355	HJURP	Holliday junction recognition protein													PRC2_EZH2_UP.V1_UP																														NFE2L2.V2
3045	HBD	hemoglobin, delta													PRC2_EZH2_UP.V1_UP																																		ATF2_S_UP.V1_UP
11240	PADI2	peptidyl arginine deiminase, type II														RPS14_DN.V1_UP	ATF2_S_UP.V1_DN
64866	CDCP1	CUB domain containing protein 1														RPS14_DN.V1_UP			MEL18_DN.V1_UP		BMI1_DN.V1_UP																			PRC2_EZH2_UP.V1_DN
64231	MS4A6A	membrane-spanning 4-domains, subfamily A, member 6A														RPS14_DN.V1_UP						CAMP_UP.V1_DN
1102	RCBTB2	regulator of chromosome condensation (RCC1) and BTB (POZ) domain containing protein 2														RPS14_DN.V1_UP									STK33_SKM_UP																			SRC_UP.V1_DN
5144	PDE4D	phosphodiesterase 4D, cAMP-specific														RPS14_DN.V1_UP																			PRC2_EDD_UP.V1_UP
1991	ELANE	elastase, neutrophil expressed														RPS14_DN.V1_UP																															E2F1_UP.V1_UP
4332	MNDA	myeloid cell nuclear differentiation antigen														RPS14_DN.V1_UP
1511	CTSG	cathepsin G														RPS14_DN.V1_UP
4818	NKG7	natural killer cell group 7 sequence														RPS14_DN.V1_UP
1368	CPM	carboxypeptidase M														RPS14_DN.V1_UP
11075	STMN2	stathmin-like 2															ATF2_S_UP.V1_DN			RPS14_DN.V1_DN
2026	ENO2	enolase 2 (gamma, neuronal)															ATF2_S_UP.V1_DN					CAMP_UP.V1_DN	TBK1.DF_UP												PRC2_EDD_UP.V1_UP
10659	CELF2	CUGBP, Elav-like family member 2															ATF2_S_UP.V1_DN					CAMP_UP.V1_DN		ATF2_UP.V1_DN
56521	DNAJC12	DnaJ (Hsp40) homolog, subfamily C, member 12															ATF2_S_UP.V1_DN							ATF2_UP.V1_DN													EGFR_UP.V1_DN			PRC2_EZH2_UP.V1_DN	RAF_UP.V1_DN
6445	SGCG	sarcoglycan, gamma (35kDa dystrophin-associated glycoprotein)															ATF2_S_UP.V1_DN							ATF2_UP.V1_DN													EGFR_UP.V1_DN				RAF_UP.V1_DN
64116	SLC39A8	solute carrier family 39 (zinc transporter), member 8															ATF2_S_UP.V1_DN							ATF2_UP.V1_DN													EGFR_UP.V1_DN				RAF_UP.V1_DN
2252	FGF7	fibroblast growth factor 7															ATF2_S_UP.V1_DN							ATF2_UP.V1_DN																					NFE2L2.V2
1116	CHI3L1	chitinase 3-like 1 (cartilage glycoprotein-39)															ATF2_S_UP.V1_DN							ATF2_UP.V1_DN
80760	ITIH5	inter-alpha-trypsin inhibitor heavy chain family, member 5															ATF2_S_UP.V1_DN							ATF2_UP.V1_DN
3399	ID3	inhibitor of DNA binding 3, dominant negative helix-loop-helix protein															ATF2_S_UP.V1_DN																	LEF1_UP.V1_DN
5732	PTGER2	prostaglandin E receptor 2 (subtype EP2), 53kDa															ATF2_S_UP.V1_DN																		PRC2_EDD_UP.V1_UP
7083	TK1	thymidine kinase 1, soluble																GCNP_SHH_UP_LATE.V1_UP		RPS14_DN.V1_DN											CORDENONSI_YAP_CONSERVED_SIGNATURE															RB_P130_DN.V1_UP	E2F1_UP.V1_UP		ATF2_S_UP.V1_UP
9055	PRC1	protein regulator of cytokinesis 1																GCNP_SHH_UP_LATE.V1_UP		RPS14_DN.V1_DN													RB_P107_DN.V1_UP														E2F1_UP.V1_UP
11004	KIF2C	kinesin family member 2C																GCNP_SHH_UP_LATE.V1_UP		RPS14_DN.V1_DN
6422	SFRP1	secreted frizzled-related protein 1																GCNP_SHH_UP_LATE.V1_UP								KRAS.KIDNEY_UP.V1_UP
54898	ELOVL2	ELOVL fatty acid elongase 2																GCNP_SHH_UP_LATE.V1_UP												LTE2_UP.V1_DN		NRL_DN.V1_DN					EGFR_UP.V1_DN				RAF_UP.V1_DN							P53_DN.V1_DN
7153	TOP2A	topoisomerase (DNA) II alpha 170kDa																GCNP_SHH_UP_LATE.V1_UP													CORDENONSI_YAP_CONSERVED_SIGNATURE																E2F1_UP.V1_UP		ATF2_S_UP.V1_UP
4602	MYB	v-myb myeloblastosis viral oncogene homolog (avian)																GCNP_SHH_UP_LATE.V1_UP																			EGFR_UP.V1_DN				RAF_UP.V1_DN	ERB2_UP.V1_DN
83879	CDCA7	cell division cycle associated 7																GCNP_SHH_UP_LATE.V1_UP																										SRC_UP.V1_DN
6790	AURKA	aurora kinase A																GCNP_SHH_UP_LATE.V1_UP																												RB_P130_DN.V1_UP
51203	NUSAP1	nucleolar and spindle associated protein 1																GCNP_SHH_UP_LATE.V1_UP
26018	LRIG1	leucine-rich repeats and immunoglobulin-like domains 1																	MEL18_DN.V1_UP		BMI1_DN.V1_UP							CSR_LATE_UP.V1_DN								P53_DN.V1_UP			KRAS.LUNG_UP.V1_UP		RAF_UP.V1_DN	ERB2_UP.V1_DN
27286	SRPX2	sushi-repeat containing protein, X-linked 2																	MEL18_DN.V1_UP		BMI1_DN.V1_UP												RB_P107_DN.V1_UP							PRC2_EZH2_UP.V1_DN
771	CA12	carbonic anhydrase XII																	MEL18_DN.V1_UP											LTE2_UP.V1_DN											RAF_UP.V1_DN							P53_DN.V1_DN
991	CDC20	cell division cycle 20 homolog (S. cerevisiae)																		RPS14_DN.V1_DN									MTOR_UP.V1_UP		CORDENONSI_YAP_CONSERVED_SIGNATURE
1183	CLCN4	chloride channel 4																		RPS14_DN.V1_DN
4288	MKI67	antigen identified by monoclonal antibody Ki-67																		RPS14_DN.V1_DN
5362	PLXNA2	plexin A2																			BMI1_DN.V1_UP
3732	CD82	CD82 molecule																			BMI1_DN.V1_UP
8076	MFAP5	microfibrillar associated protein 5																			BMI1_DN.V1_UP
23136	EPB41L3	erythrocyte membrane protein band 4.1-like 3																				CAMP_UP.V1_DN				KRAS.KIDNEY_UP.V1_UP												MEL18_DN.V1_DN										P53_DN.V1_DN
26289	AK5	adenylate kinase 5																				CAMP_UP.V1_DN				KRAS.KIDNEY_UP.V1_UP
3638	INSIG1	insulin induced gene 1																				CAMP_UP.V1_DN						CSR_LATE_UP.V1_DN							PRC2_EDD_UP.V1_UP
1809	DPYSL3	dihydropyrimidinase-like 3																				CAMP_UP.V1_DN												LEF1_UP.V1_DN
5210	PFKFB4	6-phosphofructo-2-kinase/fructose-2,6-biphosphatase 4																				CAMP_UP.V1_DN													PRC2_EDD_UP.V1_UP
2114	ETS2	v-ets erythroblastosis virus E26 oncogene homolog 2 (avian)																				CAMP_UP.V1_DN																											ATF2_S_UP.V1_UP
39	ACAT2	acetyl-CoA acetyltransferase 2																				CAMP_UP.V1_DN
55752	SEPT11	septin 11																				CAMP_UP.V1_DN
64407	RGS18	regulator of G-protein signaling 18																				CAMP_UP.V1_DN
667	DST	dystonin																				CAMP_UP.V1_DN
9388	LIPG	lipase, endothelial																					TBK1.DF_UP						MTOR_UP.V1_UP
8601	RGS20	regulator of G-protein signaling 20																					TBK1.DF_UP									NRL_DN.V1_DN																P53_DN.V1_DN
4860	PNP	purine nucleoside phosphorylase																					TBK1.DF_UP									NRL_DN.V1_DN
50999	TMED5	transmembrane emp24 protein transport domain containing 5																					TBK1.DF_UP																			ERB2_UP.V1_DN
10635	RAD51AP1	RAD51 associated protein 1																					TBK1.DF_UP																			ERB2_UP.V1_DN
694	BTG1	B-cell translocation gene 1, anti-proliferative																					TBK1.DF_UP
2196	FAT2	FAT tumor suppressor homolog 2 (Drosophila)																					TBK1.DF_UP
6622	SNCA	synuclein, alpha (non A4 component of amyloid precursor)																					TBK1.DF_UP
1789	DNMT3B	DNA (cytosine-5-)-methyltransferase 3 beta																					TBK1.DF_UP
6319	SCD	stearoyl-CoA desaturase (delta-9-desaturase)																						ATF2_UP.V1_DN				CSR_LATE_UP.V1_DN							PRC2_EDD_UP.V1_UP
629	CFB	complement factor B																						ATF2_UP.V1_DN												P53_DN.V1_UP							ESC_V6.5_UP_EARLY.V1_DN
11341	SCRG1	stimulator of chondrogenesis 1																						ATF2_UP.V1_DN
744	MPPED2	metallophosphoesterase domain containing 2																							STK33_SKM_UP													MEL18_DN.V1_DN							NFE2L2.V2
1363	CPE	carboxypeptidase E																								KRAS.KIDNEY_UP.V1_UP								LEF1_UP.V1_DN		P53_DN.V1_UP	EGFR_UP.V1_DN				RAF_UP.V1_DN		ESC_V6.5_UP_EARLY.V1_DN
6414	SEPP1	selenoprotein P, plasma, 1																								KRAS.KIDNEY_UP.V1_UP								LEF1_UP.V1_DN				MEL18_DN.V1_DN
1356	CP	ceruloplasmin (ferroxidase)																								KRAS.KIDNEY_UP.V1_UP
134429	STARD4	StAR-related lipid transfer (START) domain containing 4																										CSR_LATE_UP.V1_DN	MTOR_UP.V1_UP
338773	TMEM119	transmembrane protein 119																										CSR_LATE_UP.V1_DN					RB_P107_DN.V1_UP
8654	PDE5A	phosphodiesterase 5A, cGMP-specific																										CSR_LATE_UP.V1_DN										MEL18_DN.V1_DN
800	CALD1	caldesmon 1																										CSR_LATE_UP.V1_DN															ESC_V6.5_UP_EARLY.V1_DN
29798	C2orf27A	chromosome 2 open reading frame 27A																										CSR_LATE_UP.V1_DN
4311	MME	membrane metallo-endopeptidase																										CSR_LATE_UP.V1_DN
256691	MAMDC2	MAM domain containing 2																										CSR_LATE_UP.V1_DN
94240	EPSTI1	epithelial stromal interaction 1 (breast)																										CSR_LATE_UP.V1_DN
684	BST2	bone marrow stromal cell antigen 2																											MTOR_UP.V1_UP	LTE2_UP.V1_DN		NRL_DN.V1_DN					EGFR_UP.V1_DN	MEL18_DN.V1_DN				ERB2_UP.V1_DN
6352	CCL5	chemokine (C-C motif) ligand 5																											MTOR_UP.V1_UP
54997	TESC	tescalcin																											MTOR_UP.V1_UP
5366	PMAIP1	phorbol-12-myristate-13-acetate-induced protein 1																												LTE2_UP.V1_DN											RAF_UP.V1_DN	ERB2_UP.V1_DN
221037	JMJD1C	jumonji domain containing 1C																												LTE2_UP.V1_DN											RAF_UP.V1_DN
4651	MYO10	myosin X																												LTE2_UP.V1_DN											RAF_UP.V1_DN
3280	HES1	hairy and enhancer of split 1, (Drosophila)																												LTE2_UP.V1_DN																	E2F1_UP.V1_UP
11098	PRSS23	protease, serine, 23																												LTE2_UP.V1_DN
9830	TRIM14	tripartite motif containing 14																												LTE2_UP.V1_DN
7357	UGCG	UDP-glucose ceramide glucosyltransferase																												LTE2_UP.V1_DN
8836	GGH	gamma-glutamyl hydrolase (conjugase, folylpolygammaglutamyl hydrolase)																													CORDENONSI_YAP_CONSERVED_SIGNATURE
7057	THBS1	thrombospondin 1																													CORDENONSI_YAP_CONSERVED_SIGNATURE
402778	IFITM10	interferon induced transmembrane protein 10																														NRL_DN.V1_DN												SRC_UP.V1_DN
397	ARHGDIB	Rho GDP dissociation inhibitor (GDI) beta																														NRL_DN.V1_DN
26002	MOXD1	monooxygenase, DBH-like 1																														NRL_DN.V1_DN
5768	QSOX1	quiescin Q6 sulfhydryl oxidase 1																														NRL_DN.V1_DN
2138	EYA1	eyes absent homolog 1 (Drosophila)																														NRL_DN.V1_DN
23286	WWC1	WW and C2 domain containing 1																														NRL_DN.V1_DN
5137	PDE1C	phosphodiesterase 1C, calmodulin-dependent 70kDa																														NRL_DN.V1_DN
118788	PIK3AP1	phosphoinositide-3-kinase adaptor protein 1																														NRL_DN.V1_DN
64946	CENPH	centromere protein H																															RB_P107_DN.V1_UP											SRC_UP.V1_DN
10516	FBLN5	fibulin 5																															RB_P107_DN.V1_UP															P53_DN.V1_DN
1291	COL6A1	collagen, type VI, alpha 1																															RB_P107_DN.V1_UP
5427	POLE2	polymerase (DNA directed), epsilon 2 (p59 subunit)																															RB_P107_DN.V1_UP
23594	ORC6	origin recognition complex, subunit 6																															RB_P107_DN.V1_UP
5196	PF4	platelet factor 4																																LEF1_UP.V1_DN												RB_P130_DN.V1_UP
5874	RAB27B	RAB27B, member RAS oncogene family																																LEF1_UP.V1_DN
8507	ENC1	ectodermal-neural cortex 1 (with BTB-like domain)																																LEF1_UP.V1_DN
51316	PLAC8	placenta-specific 8																																LEF1_UP.V1_DN
8325	FZD8	frizzled family receptor 8																																	PRC2_EDD_UP.V1_UP
7046	TGFBR1	transforming growth factor, beta receptor 1																																	PRC2_EDD_UP.V1_UP
1756	DMD	dystrophin																																		P53_DN.V1_UP		MEL18_DN.V1_DN		PRC2_EZH2_UP.V1_DN					NFE2L2.V2
3880	KRT19	keratin 19																																		P53_DN.V1_UP							ESC_V6.5_UP_EARLY.V1_DN
100133941	CD24	CD24 molecule																																		P53_DN.V1_UP													ATF2_S_UP.V1_UP
7162	TPBG	trophoblast glycoprotein																																		P53_DN.V1_UP
83990	BRIP1	BRCA1 interacting protein C-terminal helicase 1																																			EGFR_UP.V1_DN								NFE2L2.V2
8522	GAS7	growth arrest-specific 7																																				MEL18_DN.V1_DN							NFE2L2.V2			P53_DN.V1_DN
5142	PDE4B	phosphodiesterase 4B, cAMP-specific																																				MEL18_DN.V1_DN										P53_DN.V1_DN
2042	EPHA3	EPH receptor A3																																				MEL18_DN.V1_DN
114884	OSBPL10	oxysterol binding protein-like 10																																				MEL18_DN.V1_DN
1794	DOCK2	dedicator of cytokinesis 2																																					KRAS.LUNG_UP.V1_UP									P53_DN.V1_DN
10320	IKZF1	IKAROS family zinc finger 1 (Ikaros)																																					KRAS.LUNG_UP.V1_UP
2069	EREG	epiregulin																																						PRC2_EZH2_UP.V1_DN				SRC_UP.V1_DN
6563	SLC14A1	solute carrier family 14 (urea transporter), member 1 (Kidd blood group)																																						PRC2_EZH2_UP.V1_DN
79772	MCTP1	multiple C2 domains, transmembrane 1																																						PRC2_EZH2_UP.V1_DN
4929	NR4A2	nuclear receptor subfamily 4, group A, member 2																																						PRC2_EZH2_UP.V1_DN
6249	CLIP1	CAP-GLY domain containing linker protein 1																																						PRC2_EZH2_UP.V1_DN
5332	PLCB4	phospholipase C, beta 4																																							RAF_UP.V1_DN							P53_DN.V1_DN	ATF2_S_UP.V1_UP
2690	GHR	growth hormone receptor																																							RAF_UP.V1_DN
5507	PPP1R3C	protein phosphatase 1, regulatory subunit 3C																																							RAF_UP.V1_DN
54332	GDAP1	ganglioside-induced differentiation-associated protein 1																																							RAF_UP.V1_DN
64151	NCAPG	non-SMC condensin I complex, subunit G																																								ERB2_UP.V1_DN
23301	EHBP1	EH domain binding protein 1																																								ERB2_UP.V1_DN
3929	LBP	lipopolysaccharide binding protein																																									ESC_V6.5_UP_EARLY.V1_DN
960	CD44	CD44 molecule (Indian blood group)																																									ESC_V6.5_UP_EARLY.V1_DN
3371	TNC	tenascin C																																									ESC_V6.5_UP_EARLY.V1_DN
81930	KIF18A	kinesin family member 18A																																									ESC_V6.5_UP_EARLY.V1_DN
3868	KRT16	keratin 16																																									ESC_V6.5_UP_EARLY.V1_DN
567	B2M	beta-2-microglobulin																																									ESC_V6.5_UP_EARLY.V1_DN
29127	RACGAP1	Rac GTPase activating protein 1																																										SRC_UP.V1_DN		RB_P130_DN.V1_UP
151613	TTC14	tetratricopeptide repeat domain 14																																										SRC_UP.V1_DN
2052	EPHX1	epoxide hydrolase 1, microsomal (xenobiotic)																																											NFE2L2.V2
1842	ECM2	extracellular matrix protein 2, female organ and adipocyte specific																																											NFE2L2.V2
387914	SHISA2	shisa homolog 2 (Xenopus laevis)																																											NFE2L2.V2
79822	ARHGAP28	Rho GTPase activating protein 28																																											NFE2L2.V2
8809	IL18R1	interleukin 18 receptor 1																																											NFE2L2.V2
1728	NQO1	NAD(P)H dehydrogenase, quinone 1																																											NFE2L2.V2
10788	IQGAP2	IQ motif containing GTPase activating protein 2																																											NFE2L2.V2
120114	FAT3	FAT tumor suppressor homolog 3 (Drosophila)																																											NFE2L2.V2
200916	RPL22L1	ribosomal protein L22-like 1																																											NFE2L2.V2
344887	LOC344887	NmrA-like family domain containing 1 pseudogene																																											NFE2L2.V2
29015	SLC43A3	solute carrier family 43, member 3																																												RB_P130_DN.V1_UP
51655	RASD1	RAS, dexamethasone-induced 1																																												RB_P130_DN.V1_UP
54478	FAM64A	family with sequence similarity 64, member A																																												RB_P130_DN.V1_UP
7298	TYMS	thymidylate synthetase																																													E2F1_UP.V1_UP
125476	INO80C	INO80 complex subunit C																																													E2F1_UP.V1_UP
5136	PDE1A	phosphodiesterase 1A, calmodulin-dependent																																														P53_DN.V1_DN
9235	IL32	interleukin 32																																															ATF2_S_UP.V1_UP
79633	FAT4	FAT tumor suppressor homolog 4 (Drosophila)																																															ATF2_S_UP.V1_UP
9603	NFE2L3	nuclear factor (erythroid-derived 2)-like 3																																															ATF2_S_UP.V1_UP
9023	CH25H	cholesterol 25-hydroxylase
9452	ITM2A	integral membrane protein 2A
3861	KRT14	keratin 14
718	C3	complement component 3
4958	OMD	osteomodulin
84417	C2orf40	chromosome 2 open reading frame 40
114224	PRO2852	uncharacterized protein PRO2852
90853	SPOCD1	SPOC domain containing 1
272	AMPD3	adenosine monophosphate deaminase 3
3910	LAMA4	laminin, alpha 4
51569	UFM1	ubiquitin-fold modifier 1
623	BDKRB1	bradykinin receptor B1
285704	RGMB	RGM domain family, member B
3159	HMGA1	high mobility group AT-hook 1
6428	SRSF3	serine/arginine-rich splicing factor 3
2273	FHL1	four and a half LIM domains 1
4920	ROR2	receptor tyrosine kinase-like orphan receptor 2
56675	NRIP3	nuclear receptor interacting protein 3
4353	MPO	myeloperoxidase
8611	PPAP2A	phosphatidic acid phosphatase type 2A
3778	KCNMA1	potassium large conductance calcium-activated channel, subfamily M, alpha member 1
5159	PDGFRB	platelet-derived growth factor receptor, beta polypeptide
129607	CMPK2	cytidine monophosphate (UMP-CMP) kinase 2, mitochondrial
1439	CSF2RB	colony stimulating factor 2 receptor, beta, low-affinity (granulocyte-macrophage)
8613	PPAP2B	phosphatidic acid phosphatase type 2B
55843	ARHGAP15	Rho GTPase activating protein 15
8626	TP63	tumor protein p63
5187	PER1	period homolog 1 (Drosophila)
932	MS4A3	membrane-spanning 4-domains, subfamily A, member 3 (hematopoietic cell-specific)
64092	SAMSN1	SAM domain, SH3 domain and nuclear localization signals 1
145474	LOC145474	uncharacterized LOC145474
166785	MMAA	methylmalonic aciduria (cobalamin deficiency) cblA type
3479	IGF1	insulin-like growth factor 1 (somatomedin C)
7059	THBS3	thrombospondin 3
4689	NCF4	neutrophil cytosolic factor 4, 40kDa
9205	ZMYM5	zinc finger, MYM-type 5
5888	RAD51	RAD51 homolog (S. cerevisiae)
9833	MELK	maternal embryonic leucine zipper kinase
10848	PPP1R13L	protein phosphatase 1, regulatory subunit 13 like
144455	E2F7	E2F transcription factor 7
7503	XIST	X (inactive)-specific transcript (non-protein coding)
2487	FRZB	frizzled-related protein
375	ARF1	ADP-ribosylation factor 1
157638	FAM84B	family with sequence similarity 84, member B
55784	MCTP2	multiple C2 domains, transmembrane 2
8650	NUMB	numb homolog (Drosophila)
4155	MBP	myelin basic protein
641	BLM	Bloom syndrome, RecQ helicase-like
1075	CTSC	cathepsin C
55638	SYBU	syntabulin (syntaxin-interacting)
130872	AHSA2	AHA1, activator of heat shock 90kDa protein ATPase homolog 2 (yeast)
51306	FAM13B	family with sequence similarity 13, member B
8832	CD84	CD84 molecule
90102	PHLDB2	pleckstrin homology-like domain, family B, member 2
9928	KIF14	kinesin family member 14
1805	DPT	dermatopontin
79083	MLPH	melanophilin
143686	SESN3	sestrin 3
27306	HPGDS	hematopoietic prostaglandin D synthase
340719	NANOS1	nanos homolog 1 (Drosophila)
4751	NEK2	NIMA (never in mitosis gene a)-related kinase 2
9068	ANGPTL1	angiopoietin-like 1
64798	DEPTOR	DEP domain containing MTOR-interacting protein
5608	MAP2K6	mitogen-activated protein kinase kinase 6
6036	RNASE2	ribonuclease, RNase A family, 2 (liver, eosinophil-derived neurotoxin)
9509	ADAMTS2	ADAM metallopeptidase with thrombospondin type 1 motif, 2
5010	CLDN11	claudin 11
6039	RNASE6	ribonuclease, RNase A family, k6
7351	UCP2	uncoupling protein 2 (mitochondrial, proton carrier)
219699	UNC5B	unc-5 homolog B (C. elegans)
2250	FGF5	fibroblast growth factor 5
8673	VAMP8	vesicle-associated membrane protein 8 (endobrevin)
4675	NAP1L3	nucleosome assembly protein 1-like 3
5452	POU2F2	POU class 2 homeobox 2
9783	RIMS3	regulating synaptic membrane exocytosis 3
116028	RMI2	RMI2, RecQ mediated genome instability 2, homolog (S. cerevisiae)
92745	SLC38A5	solute carrier family 38, member 5
23345	SYNE1	spectrin repeat containing, nuclear envelope 1
64094	SMOC2	SPARC related modular calcium binding 2
84727	SPSB2	splA/ryanodine receptor domain and SOCS box containing 2
56890	MDM1	Mdm1 nuclear protein homolog (mouse)
85450	ITPRIP	inositol 1,4,5-trisphosphate receptor interacting protein
4693	NDP	Norrie disease (pseudoglioma)
6920	TCEA3	transcription elongation factor A (SII), 3
4223	MEOX2	mesenchyme homeobox 2
4148	MATN3	matrilin 3
890	CCNA2	cyclin A2
219348	PLAC9	placenta-specific 9
6934	TCF7L2	transcription factor 7-like 2 (T-cell specific, HMG-box)
1508	CTSB	cathepsin B
201562	PTPLB	protein tyrosine phosphatase-like (proline instead of catalytic arginine), member b
4325	MMP16	matrix metallopeptidase 16 (membrane-inserted)
57082	CASC5	cancer susceptibility candidate 5
80144	FRAS1	Fraser syndrome 1
79148	MMP28	matrix metallopeptidase 28
4043	LRPAP1	low density lipoprotein receptor-related protein associated protein 1
25961	NUDT13	nudix (nucleoside diphosphate linked moiety X)-type motif 13
259266	ASPM	asp (abnormal spindle) homolog, microcephaly associated (Drosophila)
57405	SPC25	SPC25, NDC80 kinetochore complex component, homolog (S. cerevisiae)
81578	COL21A1	collagen, type XXI, alpha 1
4915	NTRK2	neurotrophic tyrosine kinase, receptor, type 2
6005	RHAG	Rh-associated glycoprotein
51616	TAF9B	TAF9B RNA polymerase II, TATA box binding protein (TBP)-associated factor, 31kDa
57018	CCNL1	cyclin L1
57466	SCAF4	SR-related CTD-associated factor 4
56999	ADAMTS9	ADAM metallopeptidase with thrombospondin type 1 motif, 9
3106	HLA-B	major histocompatibility complex, class I, B
79875	THSD4	thrombospondin, type I, domain containing 4
5549	PRELP	proline/arginine-rich end leucine-rich repeat protein
3776	KCNK2	potassium channel, subfamily K, member 2
5064	PALM	paralemmin
26047	CNTNAP2	contactin associated protein-like 2
5480	PPIC	peptidylprolyl isomerase C (cyclophilin C)
2521	FUS	fused in sarcoma
140876	FAM65C	family with sequence similarity 65, member C
100130938	LOC100130938	uncharacterized LOC100130938
10203	CALCRL	calcitonin receptor-like
1117	CHI3L2	chitinase 3-like 2
11213	IRAK3	interleukin-1 receptor-associated kinase 3
116442	RAB39B	RAB39B, member RAS oncogene family
1178	CLC	Charcot-Leyden crystal protein
118460	EXOSC6	exosome component 6
119548	PNLIPRP3	pancreatic lipase-related protein 3
119587	CPXM2	carboxypeptidase X (M14 family), member 2
126820	WDR63	WD repeat domain 63
147372	CCBE1	collagen and calcium binding EGF domains 1
148113	CILP2	cartilage intermediate layer protein 2
1499	CTNNB1	catenin (cadherin-associated protein), beta 1, 88kDa
150468	CKAP2L	cytoskeleton associated protein 2-like
151354	FAM84A	family with sequence similarity 84, member A
152815	THAP6	THAP domain containing 6
153769	PPP1R39	protein phosphatase 1, regulatory subunit 39
154091	SLC2A12	solute carrier family 2 (facilitated glucose transporter), member 12
154215	NKAIN2	Na+/K+ transporting ATPase interacting 2
154664	ABCA13	ATP-binding cassette, sub-family A (ABC1), member 13
157313	CDCA2	cell division cycle associated 2
158158	RASEF	RAS and EF-hand domain containing
158295	MGC24103	uncharacterized MGC24103
221091	LRRN4CL	LRRN4 C-terminal like
22801	ITGA11	integrin, alpha 11
22974	TPX2	TPX2, microtubule-associated, homolog (Xenopus laevis)
23093	TTLL5	tubulin tyrosine ligase-like family, member 5
2334	AFF2	AF4/FMR2 family, member 2
25976	TIPARP	TCDD-inducible poly(ADP-ribose) polymerase
26147	PHF19	PHD finger protein 19
26157	GIMAP2	GTPase, IMAP family member 2
261729	STEAP2	STEAP family member 2, metalloreductase
26255	PTTG3P	pituitary tumor-transforming 3, pseudogene
283897	C16orf54	chromosome 16 open reading frame 54
2935	GSPT1	G1 to S phase transition 1
3038	HAS3	hyaluronan synthase 3
3043	HBB	hemoglobin, beta
3067	HDC	histidine decarboxylase
3178	HNRNPA1	heterogeneous nuclear ribonucleoprotein A1
3184	HNRNPD	heterogeneous nuclear ribonucleoprotein D (AU-rich element RNA binding protein 1, 37kDa)
3191	HNRNPL	heterogeneous nuclear ribonucleoprotein L
349136	WDR86	WD repeat domain 86
3516	RBPJ	recombination signal binding protein for immunoglobulin kappa J region
3674	ITGA2B	integrin, alpha 2b (platelet glycoprotein IIb of IIb/IIIa complex, antigen CD41)
374819	LRRC37A3	leucine rich repeat containing 37, member A3
387103	CENPW	centromere protein W
387357	THEMIS	thymocyte selection associated
3883	KRT33A	keratin 33A
441054	C4orf47	chromosome 4 open reading frame 47
4493	MT1E	metallothionein 1E
4666	NACA	nascent polypeptide-associated complex alpha subunit
4864	NPC1	Niemann-Pick disease, type C1
5224	PGAM2	phosphoglycerate mutase 2 (muscle)
5337	PLD1	phospholipase D1, phosphatidylcholine-specific
54469	ZFAND6	zinc finger, AN1-type domain 6
54510	PCDH18	protocadherin 18
55089	SLC38A4	solute carrier family 38, member 4
55771	PRR11	proline rich 11
55789	DEPDC1B	DEP domain containing 1B
55839	CENPN	centromere protein N
55968	NSFL1C	NSFL1 (p97) cofactor (p47)
57194	ATP10A	ATPase, class V, type 10A
57336	ZNF287	zinc finger protein 287
57514	ARHGAP31	Rho GTPase activating protein 31
57562	KIAA1377	KIAA1377
57600	FNIP2	folliculin interacting protein 2
57690	TNRC6C	trinucleotide repeat containing 6C
57724	EPG5	ectopic P-granules autophagy protein 5 homolog (C. elegans)
6228	RPS23	ribosomal protein S23
64093	SMOC1	SPARC related modular calcium binding 1
647190	RPS16P5	ribosomal protein S16 pseudogene 5
7110	TMF1	TATA element modulatory factor 1
727910	TLCD2	TLC domain containing 2
7323	UBE2D3	ubiquitin-conjugating enzyme E2D 3
8092	ALX1	ALX homeobox 1
81850	KRTAP1-3	keratin associated protein 1-3
81851	KRTAP1-1	keratin associated protein 1-1
81931	ZNF93	zinc finger protein 93
83591	THAP2	THAP domain containing, apoptosis associated protein 2
83690	CRISPLD1	cysteine-rich secretory protein LCCL domain containing 1
83895	KRTAP1-5	keratin associated protein 1-5
84057	MND1	meiotic nuclear divisions 1 homolog (S. cerevisiae)
84669	USP32	ubiquitin specific peptidase 32
84870	RSPO3	R-spondin 3
84898	PLXDC2	plexin domain containing 2
84899	TMTC4	transmembrane and tetratricopeptide repeat containing 4
9232	PTTG1	pituitary tumor-transforming 1
9241	NOG	noggin
92737	DNER	delta/notch-like EGF repeat containing
9352	TXNL1	thioredoxin-like 1
94121	SYTL4	synaptotagmin-like 4
9535	GMFG	glia maturation factor, gamma
9768	KIAA0101	KIAA0101
[truncated: 3 more columns]

## Sheet: Immune_MSC Single Basal vs MSC 
Overlap Results
Collection(s):	C7
# overlaps shown:	50
# genesets in collections:	1910
# genes in comparison (n):	549
# genes in universe (N):	45956
Gene Set Name	# Genes in Gene Set (K)	Description	# Genes in Overlap (k)	k/K	p-value	FDR q-value
GSE15750_DAY6_VS_DAY10_EFF_CD8_TCELL_UP	200	Genes up-regulated in comparison of wild type CD8 effector T cells at day 6 versus those at day 10.	59	0.295	9.95e-65	1.9e-61
GSE15750_DAY6_VS_DAY10_TRAF6KO_EFF_CD8_TCELL_UP	200	Genes up-regulated in comparison of wild type CD8 effector T cells at day 6 versus those from mice defficient for TRAF6 [GeneID=7189] at day 10.	55	0.275	1.83e-58	1.75e-55
GSE24634_TREG_VS_TCONV_POST_DAY7_IL4_CONVERSION_UP	200	Genes up-regulated in comparison of CD25+ regulatory T cell (Treg) treated with IL4 [GeneID=3565] at day 7 versus CD25- T cells treated with IL4 [GeneID=3565] at day 7.	51	0.255	2.2e-52	1.4e-49
GSE30962_PRIMARY_VS_SECONDARY_ACUTE_LCMV_INF_CD8_TCELL_UP	199	Genes up-regulated in comparison of splenic primary CD8 effector T cells at day 8 post-acute infection versus splenic secondary CD8 effector T cells at day 8 post-acute infection.	49	0.2462	1.55e-49	7.42e-47
GSE36476_CTRL_VS_TSST_ACT_72H_MEMORY_CD4_TCELL_YOUNG_DN	200	Genes down-regulated in comparison of untreated CD4 [GeneID=920] memory T cells from young donors versus those treated with TSST at 72 h.	49	0.245	2.04e-49	7.78e-47
GSE24634_TEFF_VS_TCONV_DAY7_IN_CULTURE_UP	200	Genes up-regulated in comparison of untreated CD25+ T effector cells at day 7 versus untreated CD25- T cells at day 7.	48	0.24	5.93e-48	1.89e-45
GSE24634_IL4_VS_CTRL_TREATED_NAIVE_CD4_TCELL_DAY7_UP	200	Genes up-regulated in comparison of CD25- T cells treated with IL4 [GeneID=3565] at day 7 versus untreated CD25- T cells at day 7.	45	0.225	1.23e-43	3.36e-41
GOLDRATH_EFF_VS_MEMORY_CD8_TCELL_UP	200	Genes up-regulated in comparison of effector CD8 T cells versus memory CD8 T cells.	44	0.22	3.19e-42	7.61e-40
GSE36476_CTRL_VS_TSST_ACT_72H_MEMORY_CD4_TCELL_OLD_DN	200	Genes down-regulated in comparison of untreated CD4 [GeneID=920] memory T cells from old donors versus those treated with TSST at 72 h.	43	0.215	8e-41	1.7e-38
GSE36476_CTRL_VS_TSST_ACT_40H_MEMORY_CD4_TCELL_OLD_DN	200	Genes down-regulated in comparison of untreated CD4 [GeneID=920] memory T cells from old donors versus those treated with TSST at 40 h.	42	0.21	1.95e-39	3.72e-37
GSE36476_CTRL_VS_TSST_ACT_40H_MEMORY_CD4_TCELL_YOUNG_DN	200	Genes down-regulated in comparison of untreated CD4 [GeneID=920] memory T cells from young donors versus those treated with TSST at 40 h.	41	0.205	4.58e-38	7.96e-36
GOLDRATH_NAIVE_VS_EFF_CD8_TCELL_DN	200	Genes down-regulated in comparison of naïve CD8 T cells versus effector CD8 T cells.	39	0.195	2.31e-35	3.39e-33
GSE29614_CTRL_VS_DAY7_TIV_FLU_VACCINE_PBMC_DN	200	Genes down-regulated in comparison of peripheral blood mononuclear cells (PBMC) from TIV influenza vaccinee pre-vaccination versus those from day 7 post-vaccination.	39	0.195	2.31e-35	3.39e-33
GSE12845_IGD_POS_BLOOD_VS_PRE_GC_TONSIL_BCELL_DN	200	Genes down-regulated in comparison of IgD+ B cells from peripheral blood versus CD19 pre-germinal center tonsil B cell	38	0.19	4.93e-34	6.73e-32
GSE3982_MEMORY_CD4_TCELL_VS_TH2_DN	200	Genes down-regulated in comparison of memory CD4 [GeneID=920] T cells versus Th2 cells.	34	0.17	7.24e-29	9.22e-27
GSE24634_TEFF_VS_TCONV_DAY10_IN_CULTURE_UP	200	Genes up-regulated in comparison of untreated CD25+ T effector cells at day 10 versus untreated CD25- T cells at day 10.	32	0.16	2.23e-26	2.66e-24
GSE360_HIGH_DOSE_B_MALAYI_VS_M_TUBERCULOSIS_MAC_DN	200	Genes down-regulated in comparison of macrophages exposed to 50 worms/well B. malayi versus macrophages exposed to M. tuberculosis.	31	0.155	3.7e-25	3.93e-23
GSE3982_MEMORY_CD4_TCELL_VS_TH1_DN	200	Genes down-regulated in comparison of memory CD4 [GeneID=920] T cells versus Th1 cells.	31	0.155	3.7e-25	3.93e-23
GSE29614_CTRL_VS_TIV_FLU_VACCINE_PBMC_2007_DN	199	Genes down-regulated in comparison of peripheral blood mononuclear cells (PBMC) from TIV influenza vaccinee pre-vaccination versus those at day 3 post-vaccination.	30	0.1508	5.07e-24	4.33e-22
GSE13411_PLASMA_CELL_VS_MEMORY_BCELL_UP	200	Genes up-regulated in comparison of plasma cells versus memory B cells.	30	0.15	5.9e-24	4.33e-22
GSE24634_TREG_VS_TCONV_POST_DAY10_IL4_CONVERSION_UP	200	Genes up-regulated in comparison of CD25+ regulatory T cell (Treg) treated with IL4 [GeneID=3565] at day 10 versus CD25- T cells treated with IL4 [GeneID=3565] at 10 h.	30	0.15	5.9e-24	4.33e-22
GSE360_L_DONOVANI_VS_B_MALAYI_HIGH_DOSE_DC_UP	200	Genes up-regulated in comparison of dendritic cells (DC) exposed to L. donovani versus DCs exposed to 50 worm/well B. malayi.	30	0.15	5.9e-24	4.33e-22
GSE3982_DC_VS_MAC_DN	200	Genes down-regulated in comparison of dendritic cells (DC) versus macrophages.	30	0.15	5.9e-24	4.33e-22
GSE9988_ANTI_TREM1_AND_LPS_VS_VEHICLE_TREATED_MONOCYTES_UP	200	Genes up-regulated in comparison of monocytes treated with anti-TREM1 [GeneID=54210] and 5000 ng/ml LPS (TLR4 agonist) versus monocytes treated with vehicle (control).	30	0.15	5.9e-24	4.33e-22
GSE9988_ANTI_TREM1_VS_CTRL_TREATED_MONOCYTES_UP	200	Genes up-regulated in comparison of monocytes treated with anti-TREM1 [GeneID=54210] versus monocytes treated with control IgG.	30	0.15	5.9e-24	4.33e-22
KAECH_NAIVE_VS_DAY8_EFF_CD8_TCELL_DN	200	Genes down-regulated in comparison of naive versus effector CD8 T cells at the peak expansion phase (day8 after LCMV-Armstrong infection).	30	0.15	5.9e-24	4.33e-22
GSE9988_ANTI_TREM1_VS_VEHICLE_TREATED_MONOCYTES_UP	199	Genes up-regulated in comparison of monocytes treated with anti-TREM1 [GeneID=54210] versus monocytes treated wth vehicle.	29	0.1457	7.8e-23	5.52e-21
GSE9988_ANTI_TREM1_AND_LPS_VS_CTRL_TREATED_MONOCYTES_UP	200	Genes up-regulated in comparison of monocytes treated with anti-TREM1 [GeneID=54210] and 5000 ng/ml LPS (TLR4 agonist) versus monocytes treated with control IgG.	29	0.145	9.02e-23	6.15e-21
KAECH_DAY8_EFF_VS_MEMORY_CD8_TCELL_UP	199	Genes up-regulated in comparison of naive versus memory CD8 T cells (day 40+ following LCMV-Armstrong infection).	28	0.1407	1.15e-21	7.59e-20
GSE12366_GC_VS_MEMORY_BCELL_UP	200	Genes up-regulated in comparison of germinal center B cells versus memory B cells.	28	0.14	1.32e-21	7.67e-20
GSE29614_DAY3_VS_DAY7_TIV_FLU_VACCINE_PBMC_DN	200	Genes down-regulated in comparison of peripheral blood mononuclear cells (PBMC) from TIV influenza vaccinee at day 3 post-vaccination versus those at day 7 post-vaccination.	28	0.14	1.32e-21	7.67e-20
GSE34205_HEALTHY_VS_RSV_INF_INFANT_PBMC_DN	200	Genes down-regulated in comparison of peripheral blood mononuclear cells (PBMC) from healthy donors versus PBMCs from infanct with acute RSV infection.	28	0.14	1.32e-21	7.67e-20
GSE9988_LOW_LPS_VS_CTRL_TREATED_MONOCYTE_UP	200	Genes up-regulated in comparison of monocytes treated with 1 ng/ml LPS (TLR4 agonist) versus monocytes treated with control IgG.	28	0.14	1.32e-21	7.67e-20
GSE10239_NAIVE_VS_DAY4.5_EFF_CD8_TCELL_DN	199	Genes down-regulated in comparison of naive CD8 T cells versus effector CD8 T cells.	27	0.1357	1.63e-20	8.68e-19
GSE22886_DAY0_VS_DAY1_MONOCYTE_IN_CULTURE_DN	200	Genes down-regulated in comparison of monocytes cultured for 0 days versus those cultured for 1 day.	27	0.135	1.86e-20	8.68e-19
GSE2706_UNSTIM_VS_2H_R848_DC_DN	200	Genes down-regulated in comparison of unstimulated dendritic cells (DC) at 0 h versus DCs stimulated with R848 for 2 h.	27	0.135	1.86e-20	8.68e-19
GSE30962_ACUTE_VS_CHRONIC_LCMV_SECONDARY_INF_CD8_TCELL_DN	200	Genes down-regulated in comparison of splenic secondary CD8 effector T cells at day 8 post-acute infection versus splenic secondary CD8 effector T cells at day 8 post-chronic infection.	27	0.135	1.86e-20	8.68e-19
GSE3982_BCELL_VS_TH2_DN	200	Genes down-regulated in comparison of B cells versus Th2 cells.	27	0.135	1.86e-20	8.68e-19
GSE3982_NKCELL_VS_TH1_DN	200	Genes down-regulated in comparison of NK cells versus Th1 cells.	27	0.135	1.86e-20	8.68e-19
GSE9988_LOW_LPS_VS_VEHICLE_TREATED_MONOCYTE_UP	200	Genes up-regulated in comparison of monocytes treated with 1 ng/ml LPS (TLR4 agonist) versus monocytes treated with control IgG.	27	0.135	1.86e-20	8.68e-19
GSE9988_LPS_VS_VEHICLE_TREATED_MONOCYTE_UP	200	Genes up-regulated in comparison of monocytes treated with 1 ng/ml LPS (TLR4 agonist) versus monocytes treated with vehicle.	27	0.135	1.86e-20	8.68e-19
GSE14769_UNSTIM_VS_80MIN_LPS_BMDM_DN	200	Genes down-regulated in comparison of unstimulated macrophage cells versus macrophage cells stimulated with LPS (TLR4 agonist) for 80 min.	26	0.13	2.51e-19	1.04e-17
GSE20715_0H_VS_48H_OZONE_LUNG_DN	200	Genes down-regulated in comparison of lung tissue from wild type mice subjected to ozone for 0 h versus that from wild type mice subjected to ozone for 48 h.	26	0.13	2.51e-19	1.04e-17
GSE24634_NAIVE_CD4_TCELL_VS_DAY10_IL4_CONV_TREG_DN	200	Genes down-regulated in comparison of naive T cells at day 0 versus CD25+ regulatory T cell (Treg) treated with IL4 [GeneID=3565] at day 10.	26	0.13	2.51e-19	1.04e-17
GSE2706_UNSTIM_VS_2H_LPS_AND_R848_DC_DN	200	Genes down-regulated in comparison of unstimulated dendritic cells (DC) at 0 h versus DCs stimulated with LPS (TLR4 agonist) and R848 for 2 h.	26	0.13	2.51e-19	1.04e-17
GSE360_CTRL_VS_L_MAJOR_DC_DN	200	Genes down-regulated in untreated dendritic cells (DC) versus DCs exposed to parasite L. major.	26	0.13	2.51e-19	1.04e-17
GSE10239_NAIVE_VS_KLRG1HIGH_EFF_CD8_TCELL_DN	200	Genes down-regulated in comparison of naive CD8 T cells versus effector CD8 T cells KLRG1 high [GeneID=10219].	25	0.125	3.23e-18	1.16e-16
GSE14769_UNSTIM_VS_40MIN_LPS_BMDM_DN	200	Genes down-regulated in comparison of unstimulated macrophage cells versus macrophage cells stimulated with LPS (TLR4 agonist) for 40 min.	25	0.125	3.23e-18	1.16e-16
GSE2706_UNSTIM_VS_8H_R848_DC_DN	200	Genes down-regulated in comparison of unstimulated dendritic cells (DC) at 0 h versus DCs stimulated with R848 for 8 h.	25	0.125	3.23e-18	1.16e-16
GSE3982_BCELL_VS_TH1_DN	200	Genes down-regulated in comparison of B cells versus Th1 cells.	25	0.125	3.23e-18	1.16e-16
Gene/Gene Set Overlap Matrix
Entrez Gene Id	Gene Symbol	Gene Description	GSE15750_DAY6_VS_DAY10_EFF_CD8_TCELL_UP	GSE15750_DAY6_VS_DAY10_TRAF6KO_EFF_CD8_TCELL_UP	GSE24634_TREG_VS_TCONV_POST_DAY7_IL4_CONVERSION_UP	GSE30962_PRIMARY_VS_SECONDARY_ACUTE_LCMV_INF_CD8_TCELL_UP	GSE36476_CTRL_VS_TSST_ACT_72H_MEMORY_CD4_TCELL_YOUNG_DN	GSE24634_TEFF_VS_TCONV_DAY7_IN_CULTURE_UP	GSE24634_IL4_VS_CTRL_TREATED_NAIVE_CD4_TCELL_DAY7_UP	GOLDRATH_EFF_VS_MEMORY_CD8_TCELL_UP	GSE36476_CTRL_VS_TSST_ACT_72H_MEMORY_CD4_TCELL_OLD_DN	GSE36476_CTRL_VS_TSST_ACT_40H_MEMORY_CD4_TCELL_OLD_DN	GSE36476_CTRL_VS_TSST_ACT_40H_MEMORY_CD4_TCELL_YOUNG_DN	GOLDRATH_NAIVE_VS_EFF_CD8_TCELL_DN	GSE29614_CTRL_VS_DAY7_TIV_FLU_VACCINE_PBMC_DN	GSE12845_IGD_POS_BLOOD_VS_PRE_GC_TONSIL_BCELL_DN	GSE3982_MEMORY_CD4_TCELL_VS_TH2_DN	GSE24634_TEFF_VS_TCONV_DAY10_IN_CULTURE_UP	GSE360_HIGH_DOSE_B_MALAYI_VS_M_TUBERCULOSIS_MAC_DN	GSE3982_MEMORY_CD4_TCELL_VS_TH1_DN	GSE29614_CTRL_VS_TIV_FLU_VACCINE_PBMC_2007_DN	GSE13411_PLASMA_CELL_VS_MEMORY_BCELL_UP	GSE24634_TREG_VS_TCONV_POST_DAY10_IL4_CONVERSION_UP	GSE360_L_DONOVANI_VS_B_MALAYI_HIGH_DOSE_DC_UP	GSE3982_DC_VS_MAC_DN	GSE9988_ANTI_TREM1_AND_LPS_VS_VEHICLE_TREATED_MONOCYTES_UP	GSE9988_ANTI_TREM1_VS_CTRL_TREATED_MONOCYTES_UP	KAECH_NAIVE_VS_DAY8_EFF_CD8_TCELL_DN	GSE9988_ANTI_TREM1_VS_VEHICLE_TREATED_MONOCYTES_UP	GSE9988_ANTI_TREM1_AND_LPS_VS_CTRL_TREATED_MONOCYTES_UP	KAECH_DAY8_EFF_VS_MEMORY_CD8_TCELL_UP	GSE12366_GC_VS_MEMORY_BCELL_UP	GSE29614_DAY3_VS_DAY7_TIV_FLU_VACCINE_PBMC_DN	GSE34205_HEALTHY_VS_RSV_INF_INFANT_PBMC_DN	GSE9988_LOW_LPS_VS_CTRL_TREATED_MONOCYTE_UP	GSE10239_NAIVE_VS_DAY4.5_EFF_CD8_TCELL_DN	GSE22886_DAY0_VS_DAY1_MONOCYTE_IN_CULTURE_DN	GSE2706_UNSTIM_VS_2H_R848_DC_DN	GSE30962_ACUTE_VS_CHRONIC_LCMV_SECONDARY_INF_CD8_TCELL_DN	GSE3982_BCELL_VS_TH2_DN	GSE3982_NKCELL_VS_TH1_DN	GSE9988_LOW_LPS_VS_VEHICLE_TREATED_MONOCYTE_UP	GSE9988_LPS_VS_VEHICLE_TREATED_MONOCYTE_UP	GSE14769_UNSTIM_VS_80MIN_LPS_BMDM_DN	GSE20715_0H_VS_48H_OZONE_LUNG_DN	GSE24634_NAIVE_CD4_TCELL_VS_DAY10_IL4_CONV_TREG_DN	GSE2706_UNSTIM_VS_2H_LPS_AND_R848_DC_DN	GSE360_CTRL_VS_L_MAJOR_DC_DN	GSE10239_NAIVE_VS_KLRG1HIGH_EFF_CD8_TCELL_DN
9133	CCNB2	cyclin B2	GSE15750_DAY6_VS_DAY10_EFF_CD8_TCELL_UP	GSE15750_DAY6_VS_DAY10_TRAF6KO_EFF_CD8_TCELL_UP	GSE24634_TREG_VS_TCONV_POST_DAY7_IL4_CONVERSION_UP	GSE30962_PRIMARY_VS_SECONDARY_ACUTE_LCMV_INF_CD8_TCELL_UP	GSE36476_CTRL_VS_TSST_ACT_72H_MEMORY_CD4_TCELL_YOUNG_DN	GSE24634_TEFF_VS_TCONV_DAY7_IN_CULTURE_UP	GSE24634_IL4_VS_CTRL_TREATED_NAIVE_CD4_TCELL_DAY7_UP	GOLDRATH_EFF_VS_MEMORY_CD8_TCELL_UP	GSE36476_CTRL_VS_TSST_ACT_72H_MEMORY_CD4_TCELL_OLD_DN	GSE36476_CTRL_VS_TSST_ACT_40H_MEMORY_CD4_TCELL_OLD_DN	GSE36476_CTRL_VS_TSST_ACT_40H_MEMORY_CD4_TCELL_YOUNG_DN	GOLDRATH_NAIVE_VS_EFF_CD8_TCELL_DN	GSE29614_CTRL_VS_DAY7_TIV_FLU_VACCINE_PBMC_DN	GSE12845_IGD_POS_BLOOD_VS_PRE_GC_TONSIL_BCELL_DN					GSE29614_CTRL_VS_TIV_FLU_VACCINE_PBMC_2007_DN	GSE13411_PLASMA_CELL_VS_MEMORY_BCELL_UP	GSE24634_TREG_VS_TCONV_POST_DAY10_IL4_CONVERSION_UP		GSE3982_DC_VS_MAC_DN			KAECH_NAIVE_VS_DAY8_EFF_CD8_TCELL_DN			KAECH_DAY8_EFF_VS_MEMORY_CD8_TCELL_UP		GSE29614_DAY3_VS_DAY7_TIV_FLU_VACCINE_PBMC_DN			GSE10239_NAIVE_VS_DAY4.5_EFF_CD8_TCELL_DN					GSE3982_NKCELL_VS_TH1_DN					GSE24634_NAIVE_CD4_TCELL_VS_DAY10_IL4_CONV_TREG_DN
7083	TK1	thymidine kinase 1, soluble	GSE15750_DAY6_VS_DAY10_EFF_CD8_TCELL_UP	GSE15750_DAY6_VS_DAY10_TRAF6KO_EFF_CD8_TCELL_UP	GSE24634_TREG_VS_TCONV_POST_DAY7_IL4_CONVERSION_UP	GSE30962_PRIMARY_VS_SECONDARY_ACUTE_LCMV_INF_CD8_TCELL_UP	GSE36476_CTRL_VS_TSST_ACT_72H_MEMORY_CD4_TCELL_YOUNG_DN	GSE24634_TEFF_VS_TCONV_DAY7_IN_CULTURE_UP	GSE24634_IL4_VS_CTRL_TREATED_NAIVE_CD4_TCELL_DAY7_UP	GOLDRATH_EFF_VS_MEMORY_CD8_TCELL_UP	GSE36476_CTRL_VS_TSST_ACT_72H_MEMORY_CD4_TCELL_OLD_DN	GSE36476_CTRL_VS_TSST_ACT_40H_MEMORY_CD4_TCELL_OLD_DN	GSE36476_CTRL_VS_TSST_ACT_40H_MEMORY_CD4_TCELL_YOUNG_DN	GOLDRATH_NAIVE_VS_EFF_CD8_TCELL_DN								GSE13411_PLASMA_CELL_VS_MEMORY_BCELL_UP	GSE24634_TREG_VS_TCONV_POST_DAY10_IL4_CONVERSION_UP									GSE12366_GC_VS_MEMORY_BCELL_UP		GSE34205_HEALTHY_VS_RSV_INF_INFANT_PBMC_DN		GSE10239_NAIVE_VS_DAY4.5_EFF_CD8_TCELL_DN			GSE30962_ACUTE_VS_CHRONIC_LCMV_SECONDARY_INF_CD8_TCELL_DN						GSE20715_0H_VS_48H_OZONE_LUNG_DN	GSE24634_NAIVE_CD4_TCELL_VS_DAY10_IL4_CONV_TREG_DN			GSE10239_NAIVE_VS_KLRG1HIGH_EFF_CD8_TCELL_DN
6241	RRM2	ribonucleotide reductase M2	GSE15750_DAY6_VS_DAY10_EFF_CD8_TCELL_UP	GSE15750_DAY6_VS_DAY10_TRAF6KO_EFF_CD8_TCELL_UP	GSE24634_TREG_VS_TCONV_POST_DAY7_IL4_CONVERSION_UP	GSE30962_PRIMARY_VS_SECONDARY_ACUTE_LCMV_INF_CD8_TCELL_UP	GSE36476_CTRL_VS_TSST_ACT_72H_MEMORY_CD4_TCELL_YOUNG_DN	GSE24634_TEFF_VS_TCONV_DAY7_IN_CULTURE_UP	GSE24634_IL4_VS_CTRL_TREATED_NAIVE_CD4_TCELL_DAY7_UP	GOLDRATH_EFF_VS_MEMORY_CD8_TCELL_UP	GSE36476_CTRL_VS_TSST_ACT_72H_MEMORY_CD4_TCELL_OLD_DN	GSE36476_CTRL_VS_TSST_ACT_40H_MEMORY_CD4_TCELL_OLD_DN	GSE36476_CTRL_VS_TSST_ACT_40H_MEMORY_CD4_TCELL_YOUNG_DN		GSE29614_CTRL_VS_DAY7_TIV_FLU_VACCINE_PBMC_DN		GSE3982_MEMORY_CD4_TCELL_VS_TH2_DN			GSE3982_MEMORY_CD4_TCELL_VS_TH1_DN	GSE29614_CTRL_VS_TIV_FLU_VACCINE_PBMC_2007_DN	GSE13411_PLASMA_CELL_VS_MEMORY_BCELL_UP			GSE3982_DC_VS_MAC_DN			KAECH_NAIVE_VS_DAY8_EFF_CD8_TCELL_DN			KAECH_DAY8_EFF_VS_MEMORY_CD8_TCELL_UP		GSE29614_DAY3_VS_DAY7_TIV_FLU_VACCINE_PBMC_DN						GSE30962_ACUTE_VS_CHRONIC_LCMV_SECONDARY_INF_CD8_TCELL_DN	GSE3982_BCELL_VS_TH2_DN	GSE3982_NKCELL_VS_TH1_DN				GSE20715_0H_VS_48H_OZONE_LUNG_DN	GSE24634_NAIVE_CD4_TCELL_VS_DAY10_IL4_CONV_TREG_DN
5888	RAD51	RAD51 homolog (S. cerevisiae)	GSE15750_DAY6_VS_DAY10_EFF_CD8_TCELL_UP	GSE15750_DAY6_VS_DAY10_TRAF6KO_EFF_CD8_TCELL_UP	GSE24634_TREG_VS_TCONV_POST_DAY7_IL4_CONVERSION_UP	GSE30962_PRIMARY_VS_SECONDARY_ACUTE_LCMV_INF_CD8_TCELL_UP	GSE36476_CTRL_VS_TSST_ACT_72H_MEMORY_CD4_TCELL_YOUNG_DN	GSE24634_TEFF_VS_TCONV_DAY7_IN_CULTURE_UP		GOLDRATH_EFF_VS_MEMORY_CD8_TCELL_UP	GSE36476_CTRL_VS_TSST_ACT_72H_MEMORY_CD4_TCELL_OLD_DN	GSE36476_CTRL_VS_TSST_ACT_40H_MEMORY_CD4_TCELL_OLD_DN	GSE36476_CTRL_VS_TSST_ACT_40H_MEMORY_CD4_TCELL_YOUNG_DN	GOLDRATH_NAIVE_VS_EFF_CD8_TCELL_DN				GSE24634_TEFF_VS_TCONV_DAY10_IN_CULTURE_UP														GSE12366_GC_VS_MEMORY_BCELL_UP		GSE34205_HEALTHY_VS_RSV_INF_INFANT_PBMC_DN		GSE10239_NAIVE_VS_DAY4.5_EFF_CD8_TCELL_DN			GSE30962_ACUTE_VS_CHRONIC_LCMV_SECONDARY_INF_CD8_TCELL_DN		GSE3982_NKCELL_VS_TH1_DN				GSE20715_0H_VS_48H_OZONE_LUNG_DN
8318	CDC45	cell division cycle 45 homolog (S. cerevisiae)	GSE15750_DAY6_VS_DAY10_EFF_CD8_TCELL_UP	GSE15750_DAY6_VS_DAY10_TRAF6KO_EFF_CD8_TCELL_UP	GSE24634_TREG_VS_TCONV_POST_DAY7_IL4_CONVERSION_UP	GSE30962_PRIMARY_VS_SECONDARY_ACUTE_LCMV_INF_CD8_TCELL_UP	GSE36476_CTRL_VS_TSST_ACT_72H_MEMORY_CD4_TCELL_YOUNG_DN	GSE24634_TEFF_VS_TCONV_DAY7_IN_CULTURE_UP		GOLDRATH_EFF_VS_MEMORY_CD8_TCELL_UP			GSE36476_CTRL_VS_TSST_ACT_40H_MEMORY_CD4_TCELL_YOUNG_DN	GOLDRATH_NAIVE_VS_EFF_CD8_TCELL_DN		GSE12845_IGD_POS_BLOOD_VS_PRE_GC_TONSIL_BCELL_DN		GSE24634_TEFF_VS_TCONV_DAY10_IN_CULTURE_UP				GSE13411_PLASMA_CELL_VS_MEMORY_BCELL_UP									KAECH_DAY8_EFF_VS_MEMORY_CD8_TCELL_UP			GSE34205_HEALTHY_VS_RSV_INF_INFANT_PBMC_DN						GSE3982_BCELL_VS_TH2_DN
55165	CEP55	centrosomal protein 55kDa	GSE15750_DAY6_VS_DAY10_EFF_CD8_TCELL_UP	GSE15750_DAY6_VS_DAY10_TRAF6KO_EFF_CD8_TCELL_UP	GSE24634_TREG_VS_TCONV_POST_DAY7_IL4_CONVERSION_UP	GSE30962_PRIMARY_VS_SECONDARY_ACUTE_LCMV_INF_CD8_TCELL_UP	GSE36476_CTRL_VS_TSST_ACT_72H_MEMORY_CD4_TCELL_YOUNG_DN	GSE24634_TEFF_VS_TCONV_DAY7_IN_CULTURE_UP			GSE36476_CTRL_VS_TSST_ACT_72H_MEMORY_CD4_TCELL_OLD_DN	GSE36476_CTRL_VS_TSST_ACT_40H_MEMORY_CD4_TCELL_OLD_DN	GSE36476_CTRL_VS_TSST_ACT_40H_MEMORY_CD4_TCELL_YOUNG_DN		GSE29614_CTRL_VS_DAY7_TIV_FLU_VACCINE_PBMC_DN						GSE29614_CTRL_VS_TIV_FLU_VACCINE_PBMC_2007_DN																								GSE20715_0H_VS_48H_OZONE_LUNG_DN
1062	CENPE	centromere protein E, 312kDa	GSE15750_DAY6_VS_DAY10_EFF_CD8_TCELL_UP	GSE15750_DAY6_VS_DAY10_TRAF6KO_EFF_CD8_TCELL_UP	GSE24634_TREG_VS_TCONV_POST_DAY7_IL4_CONVERSION_UP	GSE30962_PRIMARY_VS_SECONDARY_ACUTE_LCMV_INF_CD8_TCELL_UP	GSE36476_CTRL_VS_TSST_ACT_72H_MEMORY_CD4_TCELL_YOUNG_DN	GSE24634_TEFF_VS_TCONV_DAY7_IN_CULTURE_UP					GSE36476_CTRL_VS_TSST_ACT_40H_MEMORY_CD4_TCELL_YOUNG_DN			GSE12845_IGD_POS_BLOOD_VS_PRE_GC_TONSIL_BCELL_DN							GSE24634_TREG_VS_TCONV_POST_DAY10_IL4_CONVERSION_UP		GSE3982_DC_VS_MAC_DN														GSE30962_ACUTE_VS_CHRONIC_LCMV_SECONDARY_INF_CD8_TCELL_DN
332	BIRC5	baculoviral IAP repeat containing 5	GSE15750_DAY6_VS_DAY10_EFF_CD8_TCELL_UP	GSE15750_DAY6_VS_DAY10_TRAF6KO_EFF_CD8_TCELL_UP	GSE24634_TREG_VS_TCONV_POST_DAY7_IL4_CONVERSION_UP	GSE30962_PRIMARY_VS_SECONDARY_ACUTE_LCMV_INF_CD8_TCELL_UP	GSE36476_CTRL_VS_TSST_ACT_72H_MEMORY_CD4_TCELL_YOUNG_DN		GSE24634_IL4_VS_CTRL_TREATED_NAIVE_CD4_TCELL_DAY7_UP	GOLDRATH_EFF_VS_MEMORY_CD8_TCELL_UP			GSE36476_CTRL_VS_TSST_ACT_40H_MEMORY_CD4_TCELL_YOUNG_DN	GOLDRATH_NAIVE_VS_EFF_CD8_TCELL_DN														KAECH_NAIVE_VS_DAY8_EFF_CD8_TCELL_DN			KAECH_DAY8_EFF_VS_MEMORY_CD8_TCELL_UP								GSE30962_ACUTE_VS_CHRONIC_LCMV_SECONDARY_INF_CD8_TCELL_DN		GSE3982_NKCELL_VS_TH1_DN
10615	SPAG5	sperm associated antigen 5	GSE15750_DAY6_VS_DAY10_EFF_CD8_TCELL_UP	GSE15750_DAY6_VS_DAY10_TRAF6KO_EFF_CD8_TCELL_UP	GSE24634_TREG_VS_TCONV_POST_DAY7_IL4_CONVERSION_UP	GSE30962_PRIMARY_VS_SECONDARY_ACUTE_LCMV_INF_CD8_TCELL_UP	GSE36476_CTRL_VS_TSST_ACT_72H_MEMORY_CD4_TCELL_YOUNG_DN		GSE24634_IL4_VS_CTRL_TREATED_NAIVE_CD4_TCELL_DAY7_UP		GSE36476_CTRL_VS_TSST_ACT_72H_MEMORY_CD4_TCELL_OLD_DN	GSE36476_CTRL_VS_TSST_ACT_40H_MEMORY_CD4_TCELL_OLD_DN	GSE36476_CTRL_VS_TSST_ACT_40H_MEMORY_CD4_TCELL_YOUNG_DN		GSE29614_CTRL_VS_DAY7_TIV_FLU_VACCINE_PBMC_DN	GSE12845_IGD_POS_BLOOD_VS_PRE_GC_TONSIL_BCELL_DN		GSE24634_TEFF_VS_TCONV_DAY10_IN_CULTURE_UP			GSE29614_CTRL_VS_TIV_FLU_VACCINE_PBMC_2007_DN	GSE13411_PLASMA_CELL_VS_MEMORY_BCELL_UP				GSE9988_ANTI_TREM1_AND_LPS_VS_VEHICLE_TREATED_MONOCYTES_UP	GSE9988_ANTI_TREM1_VS_CTRL_TREATED_MONOCYTES_UP		GSE9988_ANTI_TREM1_VS_VEHICLE_TREATED_MONOCYTES_UP	GSE9988_ANTI_TREM1_AND_LPS_VS_CTRL_TREATED_MONOCYTES_UP		GSE12366_GC_VS_MEMORY_BCELL_UP	GSE29614_DAY3_VS_DAY7_TIV_FLU_VACCINE_PBMC_DN	GSE34205_HEALTHY_VS_RSV_INF_INFANT_PBMC_DN						GSE3982_BCELL_VS_TH2_DN									GSE10239_NAIVE_VS_KLRG1HIGH_EFF_CD8_TCELL_DN
699	BUB1	budding uninhibited by benzimidazoles 1 homolog (yeast)	GSE15750_DAY6_VS_DAY10_EFF_CD8_TCELL_UP	GSE15750_DAY6_VS_DAY10_TRAF6KO_EFF_CD8_TCELL_UP	GSE24634_TREG_VS_TCONV_POST_DAY7_IL4_CONVERSION_UP	GSE30962_PRIMARY_VS_SECONDARY_ACUTE_LCMV_INF_CD8_TCELL_UP	GSE36476_CTRL_VS_TSST_ACT_72H_MEMORY_CD4_TCELL_YOUNG_DN			GOLDRATH_EFF_VS_MEMORY_CD8_TCELL_UP				GOLDRATH_NAIVE_VS_EFF_CD8_TCELL_DN	GSE29614_CTRL_VS_DAY7_TIV_FLU_VACCINE_PBMC_DN					GSE3982_MEMORY_CD4_TCELL_VS_TH1_DN											KAECH_DAY8_EFF_VS_MEMORY_CD8_TCELL_UP		GSE29614_DAY3_VS_DAY7_TIV_FLU_VACCINE_PBMC_DN												GSE20715_0H_VS_48H_OZONE_LUNG_DN
9833	MELK	maternal embryonic leucine zipper kinase	GSE15750_DAY6_VS_DAY10_EFF_CD8_TCELL_UP	GSE15750_DAY6_VS_DAY10_TRAF6KO_EFF_CD8_TCELL_UP	GSE24634_TREG_VS_TCONV_POST_DAY7_IL4_CONVERSION_UP	GSE30962_PRIMARY_VS_SECONDARY_ACUTE_LCMV_INF_CD8_TCELL_UP		GSE24634_TEFF_VS_TCONV_DAY7_IN_CULTURE_UP	GSE24634_IL4_VS_CTRL_TREATED_NAIVE_CD4_TCELL_DAY7_UP		GSE36476_CTRL_VS_TSST_ACT_72H_MEMORY_CD4_TCELL_OLD_DN	GSE36476_CTRL_VS_TSST_ACT_40H_MEMORY_CD4_TCELL_OLD_DN			GSE29614_CTRL_VS_DAY7_TIV_FLU_VACCINE_PBMC_DN	GSE12845_IGD_POS_BLOOD_VS_PRE_GC_TONSIL_BCELL_DN						GSE13411_PLASMA_CELL_VS_MEMORY_BCELL_UP	GSE24634_TREG_VS_TCONV_POST_DAY10_IL4_CONVERSION_UP											GSE34205_HEALTHY_VS_RSV_INF_INFANT_PBMC_DN		GSE10239_NAIVE_VS_DAY4.5_EFF_CD8_TCELL_DN										GSE24634_NAIVE_CD4_TCELL_VS_DAY10_IL4_CONV_TREG_DN			GSE10239_NAIVE_VS_KLRG1HIGH_EFF_CD8_TCELL_DN
9212	AURKB	aurora kinase B	GSE15750_DAY6_VS_DAY10_EFF_CD8_TCELL_UP	GSE15750_DAY6_VS_DAY10_TRAF6KO_EFF_CD8_TCELL_UP	GSE24634_TREG_VS_TCONV_POST_DAY7_IL4_CONVERSION_UP	GSE30962_PRIMARY_VS_SECONDARY_ACUTE_LCMV_INF_CD8_TCELL_UP			GSE24634_IL4_VS_CTRL_TREATED_NAIVE_CD4_TCELL_DAY7_UP	GOLDRATH_EFF_VS_MEMORY_CD8_TCELL_UP	GSE36476_CTRL_VS_TSST_ACT_72H_MEMORY_CD4_TCELL_OLD_DN	GSE36476_CTRL_VS_TSST_ACT_40H_MEMORY_CD4_TCELL_OLD_DN	GSE36476_CTRL_VS_TSST_ACT_40H_MEMORY_CD4_TCELL_YOUNG_DN	GOLDRATH_NAIVE_VS_EFF_CD8_TCELL_DN		GSE12845_IGD_POS_BLOOD_VS_PRE_GC_TONSIL_BCELL_DN		GSE24634_TEFF_VS_TCONV_DAY10_IN_CULTURE_UP				GSE13411_PLASMA_CELL_VS_MEMORY_BCELL_UP														GSE10239_NAIVE_VS_DAY4.5_EFF_CD8_TCELL_DN													GSE10239_NAIVE_VS_KLRG1HIGH_EFF_CD8_TCELL_DN
55839	CENPN	centromere protein N	GSE15750_DAY6_VS_DAY10_EFF_CD8_TCELL_UP	GSE15750_DAY6_VS_DAY10_TRAF6KO_EFF_CD8_TCELL_UP	GSE24634_TREG_VS_TCONV_POST_DAY7_IL4_CONVERSION_UP	GSE30962_PRIMARY_VS_SECONDARY_ACUTE_LCMV_INF_CD8_TCELL_UP																												GSE34205_HEALTHY_VS_RSV_INF_INFANT_PBMC_DN
11065	UBE2C	ubiquitin-conjugating enzyme E2C	GSE15750_DAY6_VS_DAY10_EFF_CD8_TCELL_UP	GSE15750_DAY6_VS_DAY10_TRAF6KO_EFF_CD8_TCELL_UP	GSE24634_TREG_VS_TCONV_POST_DAY7_IL4_CONVERSION_UP		GSE36476_CTRL_VS_TSST_ACT_72H_MEMORY_CD4_TCELL_YOUNG_DN	GSE24634_TEFF_VS_TCONV_DAY7_IN_CULTURE_UP	GSE24634_IL4_VS_CTRL_TREATED_NAIVE_CD4_TCELL_DAY7_UP		GSE36476_CTRL_VS_TSST_ACT_72H_MEMORY_CD4_TCELL_OLD_DN		GSE36476_CTRL_VS_TSST_ACT_40H_MEMORY_CD4_TCELL_YOUNG_DN			GSE12845_IGD_POS_BLOOD_VS_PRE_GC_TONSIL_BCELL_DN						GSE13411_PLASMA_CELL_VS_MEMORY_BCELL_UP												GSE34205_HEALTHY_VS_RSV_INF_INFANT_PBMC_DN							GSE3982_NKCELL_VS_TH1_DN				GSE20715_0H_VS_48H_OZONE_LUNG_DN
6790	AURKA	aurora kinase A	GSE15750_DAY6_VS_DAY10_EFF_CD8_TCELL_UP	GSE15750_DAY6_VS_DAY10_TRAF6KO_EFF_CD8_TCELL_UP	GSE24634_TREG_VS_TCONV_POST_DAY7_IL4_CONVERSION_UP		GSE36476_CTRL_VS_TSST_ACT_72H_MEMORY_CD4_TCELL_YOUNG_DN	GSE24634_TEFF_VS_TCONV_DAY7_IN_CULTURE_UP		GOLDRATH_EFF_VS_MEMORY_CD8_TCELL_UP	GSE36476_CTRL_VS_TSST_ACT_72H_MEMORY_CD4_TCELL_OLD_DN	GSE36476_CTRL_VS_TSST_ACT_40H_MEMORY_CD4_TCELL_OLD_DN		GOLDRATH_NAIVE_VS_EFF_CD8_TCELL_DN	GSE29614_CTRL_VS_DAY7_TIV_FLU_VACCINE_PBMC_DN			GSE24634_TEFF_VS_TCONV_DAY10_IN_CULTURE_UP	GSE360_HIGH_DOSE_B_MALAYI_VS_M_TUBERCULOSIS_MAC_DN		GSE29614_CTRL_VS_TIV_FLU_VACCINE_PBMC_2007_DN				GSE3982_DC_VS_MAC_DN																GSE3982_NKCELL_VS_TH1_DN					GSE24634_NAIVE_CD4_TCELL_VS_DAY10_IL4_CONV_TREG_DN
1033	CDKN3	cyclin-dependent kinase inhibitor 3	GSE15750_DAY6_VS_DAY10_EFF_CD8_TCELL_UP	GSE15750_DAY6_VS_DAY10_TRAF6KO_EFF_CD8_TCELL_UP	GSE24634_TREG_VS_TCONV_POST_DAY7_IL4_CONVERSION_UP		GSE36476_CTRL_VS_TSST_ACT_72H_MEMORY_CD4_TCELL_YOUNG_DN		GSE24634_IL4_VS_CTRL_TREATED_NAIVE_CD4_TCELL_DAY7_UP	GOLDRATH_EFF_VS_MEMORY_CD8_TCELL_UP			GSE36476_CTRL_VS_TSST_ACT_40H_MEMORY_CD4_TCELL_YOUNG_DN	GOLDRATH_NAIVE_VS_EFF_CD8_TCELL_DN	GSE29614_CTRL_VS_DAY7_TIV_FLU_VACCINE_PBMC_DN	GSE12845_IGD_POS_BLOOD_VS_PRE_GC_TONSIL_BCELL_DN		GSE24634_TEFF_VS_TCONV_DAY10_IN_CULTURE_UP			GSE29614_CTRL_VS_TIV_FLU_VACCINE_PBMC_2007_DN	GSE13411_PLASMA_CELL_VS_MEMORY_BCELL_UP						KAECH_NAIVE_VS_DAY8_EFF_CD8_TCELL_DN			KAECH_DAY8_EFF_VS_MEMORY_CD8_TCELL_UP		GSE29614_DAY3_VS_DAY7_TIV_FLU_VACCINE_PBMC_DN	GSE34205_HEALTHY_VS_RSV_INF_INFANT_PBMC_DN					GSE30962_ACUTE_VS_CHRONIC_LCMV_SECONDARY_INF_CD8_TCELL_DN	GSE3982_BCELL_VS_TH2_DN
22974	TPX2	TPX2, microtubule-associated, homolog (Xenopus laevis)	GSE15750_DAY6_VS_DAY10_EFF_CD8_TCELL_UP	GSE15750_DAY6_VS_DAY10_TRAF6KO_EFF_CD8_TCELL_UP	GSE24634_TREG_VS_TCONV_POST_DAY7_IL4_CONVERSION_UP			GSE24634_TEFF_VS_TCONV_DAY7_IN_CULTURE_UP	GSE24634_IL4_VS_CTRL_TREATED_NAIVE_CD4_TCELL_DAY7_UP		GSE36476_CTRL_VS_TSST_ACT_72H_MEMORY_CD4_TCELL_OLD_DN	GSE36476_CTRL_VS_TSST_ACT_40H_MEMORY_CD4_TCELL_OLD_DN	GSE36476_CTRL_VS_TSST_ACT_40H_MEMORY_CD4_TCELL_YOUNG_DN		GSE29614_CTRL_VS_DAY7_TIV_FLU_VACCINE_PBMC_DN							GSE13411_PLASMA_CELL_VS_MEMORY_BCELL_UP	GSE24634_TREG_VS_TCONV_POST_DAY10_IL4_CONVERSION_UP		GSE3982_DC_VS_MAC_DN							GSE12366_GC_VS_MEMORY_BCELL_UP							GSE30962_ACUTE_VS_CHRONIC_LCMV_SECONDARY_INF_CD8_TCELL_DN		GSE3982_NKCELL_VS_TH1_DN					GSE24634_NAIVE_CD4_TCELL_VS_DAY10_IL4_CONV_TREG_DN
259266	ASPM	asp (abnormal spindle) homolog, microcephaly associated (Drosophila)	GSE15750_DAY6_VS_DAY10_EFF_CD8_TCELL_UP	GSE15750_DAY6_VS_DAY10_TRAF6KO_EFF_CD8_TCELL_UP		GSE30962_PRIMARY_VS_SECONDARY_ACUTE_LCMV_INF_CD8_TCELL_UP	GSE36476_CTRL_VS_TSST_ACT_72H_MEMORY_CD4_TCELL_YOUNG_DN	GSE24634_TEFF_VS_TCONV_DAY7_IN_CULTURE_UP		GOLDRATH_EFF_VS_MEMORY_CD8_TCELL_UP	GSE36476_CTRL_VS_TSST_ACT_72H_MEMORY_CD4_TCELL_OLD_DN	GSE36476_CTRL_VS_TSST_ACT_40H_MEMORY_CD4_TCELL_OLD_DN	GSE36476_CTRL_VS_TSST_ACT_40H_MEMORY_CD4_TCELL_YOUNG_DN	GOLDRATH_NAIVE_VS_EFF_CD8_TCELL_DN		GSE12845_IGD_POS_BLOOD_VS_PRE_GC_TONSIL_BCELL_DN							GSE24634_TREG_VS_TCONV_POST_DAY10_IL4_CONVERSION_UP																							GSE24634_NAIVE_CD4_TCELL_VS_DAY10_IL4_CONV_TREG_DN
23397	NCAPH	non-SMC condensin I complex, subunit H	GSE15750_DAY6_VS_DAY10_EFF_CD8_TCELL_UP	GSE15750_DAY6_VS_DAY10_TRAF6KO_EFF_CD8_TCELL_UP		GSE30962_PRIMARY_VS_SECONDARY_ACUTE_LCMV_INF_CD8_TCELL_UP	GSE36476_CTRL_VS_TSST_ACT_72H_MEMORY_CD4_TCELL_YOUNG_DN	GSE24634_TEFF_VS_TCONV_DAY7_IN_CULTURE_UP		GOLDRATH_EFF_VS_MEMORY_CD8_TCELL_UP	GSE36476_CTRL_VS_TSST_ACT_72H_MEMORY_CD4_TCELL_OLD_DN	GSE36476_CTRL_VS_TSST_ACT_40H_MEMORY_CD4_TCELL_OLD_DN	GSE36476_CTRL_VS_TSST_ACT_40H_MEMORY_CD4_TCELL_YOUNG_DN	GOLDRATH_NAIVE_VS_EFF_CD8_TCELL_DN			GSE3982_MEMORY_CD4_TCELL_VS_TH2_DN			GSE3982_MEMORY_CD4_TCELL_VS_TH1_DN								KAECH_NAIVE_VS_DAY8_EFF_CD8_TCELL_DN			KAECH_DAY8_EFF_VS_MEMORY_CD8_TCELL_UP
7272	TTK	TTK protein kinase	GSE15750_DAY6_VS_DAY10_EFF_CD8_TCELL_UP	GSE15750_DAY6_VS_DAY10_TRAF6KO_EFF_CD8_TCELL_UP		GSE30962_PRIMARY_VS_SECONDARY_ACUTE_LCMV_INF_CD8_TCELL_UP	GSE36476_CTRL_VS_TSST_ACT_72H_MEMORY_CD4_TCELL_YOUNG_DN		GSE24634_IL4_VS_CTRL_TREATED_NAIVE_CD4_TCELL_DAY7_UP	GOLDRATH_EFF_VS_MEMORY_CD8_TCELL_UP				GOLDRATH_NAIVE_VS_EFF_CD8_TCELL_DN	GSE29614_CTRL_VS_DAY7_TIV_FLU_VACCINE_PBMC_DN		GSE3982_MEMORY_CD4_TCELL_VS_TH2_DN			GSE3982_MEMORY_CD4_TCELL_VS_TH1_DN														GSE34205_HEALTHY_VS_RSV_INF_INFANT_PBMC_DN															GSE10239_NAIVE_VS_KLRG1HIGH_EFF_CD8_TCELL_DN
701	BUB1B	budding uninhibited by benzimidazoles 1 homolog beta (yeast)	GSE15750_DAY6_VS_DAY10_EFF_CD8_TCELL_UP	GSE15750_DAY6_VS_DAY10_TRAF6KO_EFF_CD8_TCELL_UP		GSE30962_PRIMARY_VS_SECONDARY_ACUTE_LCMV_INF_CD8_TCELL_UP	GSE36476_CTRL_VS_TSST_ACT_72H_MEMORY_CD4_TCELL_YOUNG_DN		GSE24634_IL4_VS_CTRL_TREATED_NAIVE_CD4_TCELL_DAY7_UP		GSE36476_CTRL_VS_TSST_ACT_72H_MEMORY_CD4_TCELL_OLD_DN	GSE36476_CTRL_VS_TSST_ACT_40H_MEMORY_CD4_TCELL_OLD_DN			GSE29614_CTRL_VS_DAY7_TIV_FLU_VACCINE_PBMC_DN			GSE24634_TEFF_VS_TCONV_DAY10_IN_CULTURE_UP			GSE29614_CTRL_VS_TIV_FLU_VACCINE_PBMC_2007_DN		GSE24634_TREG_VS_TCONV_POST_DAY10_IL4_CONVERSION_UP		GSE3982_DC_VS_MAC_DN								GSE29614_DAY3_VS_DAY7_TIV_FLU_VACCINE_PBMC_DN			GSE10239_NAIVE_VS_DAY4.5_EFF_CD8_TCELL_DN				GSE3982_BCELL_VS_TH2_DN
55388	MCM10	minichromosome maintenance complex component 10	GSE15750_DAY6_VS_DAY10_EFF_CD8_TCELL_UP	GSE15750_DAY6_VS_DAY10_TRAF6KO_EFF_CD8_TCELL_UP		GSE30962_PRIMARY_VS_SECONDARY_ACUTE_LCMV_INF_CD8_TCELL_UP	GSE36476_CTRL_VS_TSST_ACT_72H_MEMORY_CD4_TCELL_YOUNG_DN			GOLDRATH_EFF_VS_MEMORY_CD8_TCELL_UP	GSE36476_CTRL_VS_TSST_ACT_72H_MEMORY_CD4_TCELL_OLD_DN	GSE36476_CTRL_VS_TSST_ACT_40H_MEMORY_CD4_TCELL_OLD_DN	GSE36476_CTRL_VS_TSST_ACT_40H_MEMORY_CD4_TCELL_YOUNG_DN	GOLDRATH_NAIVE_VS_EFF_CD8_TCELL_DN		GSE12845_IGD_POS_BLOOD_VS_PRE_GC_TONSIL_BCELL_DN		GSE24634_TEFF_VS_TCONV_DAY10_IN_CULTURE_UP														GSE12366_GC_VS_MEMORY_BCELL_UP							GSE30962_ACUTE_VS_CHRONIC_LCMV_SECONDARY_INF_CD8_TCELL_DN
7153	TOP2A	topoisomerase (DNA) II alpha 170kDa	GSE15750_DAY6_VS_DAY10_EFF_CD8_TCELL_UP	GSE15750_DAY6_VS_DAY10_TRAF6KO_EFF_CD8_TCELL_UP		GSE30962_PRIMARY_VS_SECONDARY_ACUTE_LCMV_INF_CD8_TCELL_UP	GSE36476_CTRL_VS_TSST_ACT_72H_MEMORY_CD4_TCELL_YOUNG_DN			GOLDRATH_EFF_VS_MEMORY_CD8_TCELL_UP	GSE36476_CTRL_VS_TSST_ACT_72H_MEMORY_CD4_TCELL_OLD_DN	GSE36476_CTRL_VS_TSST_ACT_40H_MEMORY_CD4_TCELL_OLD_DN	GSE36476_CTRL_VS_TSST_ACT_40H_MEMORY_CD4_TCELL_YOUNG_DN	GOLDRATH_NAIVE_VS_EFF_CD8_TCELL_DN			GSE3982_MEMORY_CD4_TCELL_VS_TH2_DN					GSE13411_PLASMA_CELL_VS_MEMORY_BCELL_UP						KAECH_NAIVE_VS_DAY8_EFF_CD8_TCELL_DN			KAECH_DAY8_EFF_VS_MEMORY_CD8_TCELL_UP								GSE30962_ACUTE_VS_CHRONIC_LCMV_SECONDARY_INF_CD8_TCELL_DN						GSE20715_0H_VS_48H_OZONE_LUNG_DN
79801	SHCBP1	SHC SH2-domain binding protein 1	GSE15750_DAY6_VS_DAY10_EFF_CD8_TCELL_UP	GSE15750_DAY6_VS_DAY10_TRAF6KO_EFF_CD8_TCELL_UP		GSE30962_PRIMARY_VS_SECONDARY_ACUTE_LCMV_INF_CD8_TCELL_UP	GSE36476_CTRL_VS_TSST_ACT_72H_MEMORY_CD4_TCELL_YOUNG_DN								GSE29614_CTRL_VS_DAY7_TIV_FLU_VACCINE_PBMC_DN	GSE12845_IGD_POS_BLOOD_VS_PRE_GC_TONSIL_BCELL_DN		GSE24634_TEFF_VS_TCONV_DAY10_IN_CULTURE_UP			GSE29614_CTRL_VS_TIV_FLU_VACCINE_PBMC_2007_DN				GSE3982_DC_VS_MAC_DN								GSE29614_DAY3_VS_DAY7_TIV_FLU_VACCINE_PBMC_DN						GSE30962_ACUTE_VS_CHRONIC_LCMV_SECONDARY_INF_CD8_TCELL_DN
4751	NEK2	NIMA (never in mitosis gene a)-related kinase 2	GSE15750_DAY6_VS_DAY10_EFF_CD8_TCELL_UP	GSE15750_DAY6_VS_DAY10_TRAF6KO_EFF_CD8_TCELL_UP		GSE30962_PRIMARY_VS_SECONDARY_ACUTE_LCMV_INF_CD8_TCELL_UP				GOLDRATH_EFF_VS_MEMORY_CD8_TCELL_UP				GOLDRATH_NAIVE_VS_EFF_CD8_TCELL_DN								GSE13411_PLASMA_CELL_VS_MEMORY_BCELL_UP																			GSE3982_NKCELL_VS_TH1_DN								GSE10239_NAIVE_VS_KLRG1HIGH_EFF_CD8_TCELL_DN
83540	NUF2	NUF2, NDC80 kinetochore complex component, homolog (S. cerevisiae)	GSE15750_DAY6_VS_DAY10_EFF_CD8_TCELL_UP	GSE15750_DAY6_VS_DAY10_TRAF6KO_EFF_CD8_TCELL_UP		GSE30962_PRIMARY_VS_SECONDARY_ACUTE_LCMV_INF_CD8_TCELL_UP									GSE29614_CTRL_VS_DAY7_TIV_FLU_VACCINE_PBMC_DN						GSE29614_CTRL_VS_TIV_FLU_VACCINE_PBMC_2007_DN												GSE29614_DAY3_VS_DAY7_TIV_FLU_VACCINE_PBMC_DN
57082	CASC5	cancer susceptibility candidate 5	GSE15750_DAY6_VS_DAY10_EFF_CD8_TCELL_UP	GSE15750_DAY6_VS_DAY10_TRAF6KO_EFF_CD8_TCELL_UP		GSE30962_PRIMARY_VS_SECONDARY_ACUTE_LCMV_INF_CD8_TCELL_UP									GSE29614_CTRL_VS_DAY7_TIV_FLU_VACCINE_PBMC_DN																								GSE30962_ACUTE_VS_CHRONIC_LCMV_SECONDARY_INF_CD8_TCELL_DN
57405	SPC25	SPC25, NDC80 kinetochore complex component, homolog (S. cerevisiae)	GSE15750_DAY6_VS_DAY10_EFF_CD8_TCELL_UP	GSE15750_DAY6_VS_DAY10_TRAF6KO_EFF_CD8_TCELL_UP		GSE30962_PRIMARY_VS_SECONDARY_ACUTE_LCMV_INF_CD8_TCELL_UP										GSE12845_IGD_POS_BLOOD_VS_PRE_GC_TONSIL_BCELL_DN		GSE24634_TEFF_VS_TCONV_DAY10_IN_CULTURE_UP				GSE13411_PLASMA_CELL_VS_MEMORY_BCELL_UP										GSE12366_GC_VS_MEMORY_BCELL_UP		GSE34205_HEALTHY_VS_RSV_INF_INFANT_PBMC_DN					GSE30962_ACUTE_VS_CHRONIC_LCMV_SECONDARY_INF_CD8_TCELL_DN	GSE3982_BCELL_VS_TH2_DN					GSE20715_0H_VS_48H_OZONE_LUNG_DN
29128	UHRF1	ubiquitin-like with PHD and ring finger domains 1	GSE15750_DAY6_VS_DAY10_EFF_CD8_TCELL_UP	GSE15750_DAY6_VS_DAY10_TRAF6KO_EFF_CD8_TCELL_UP		GSE30962_PRIMARY_VS_SECONDARY_ACUTE_LCMV_INF_CD8_TCELL_UP																										GSE12366_GC_VS_MEMORY_BCELL_UP		GSE34205_HEALTHY_VS_RSV_INF_INFANT_PBMC_DN		GSE10239_NAIVE_VS_DAY4.5_EFF_CD8_TCELL_DN
150468	CKAP2L	cytoskeleton associated protein 2-like	GSE15750_DAY6_VS_DAY10_EFF_CD8_TCELL_UP	GSE15750_DAY6_VS_DAY10_TRAF6KO_EFF_CD8_TCELL_UP		GSE30962_PRIMARY_VS_SECONDARY_ACUTE_LCMV_INF_CD8_TCELL_UP																																	GSE30962_ACUTE_VS_CHRONIC_LCMV_SECONDARY_INF_CD8_TCELL_DN
10635	RAD51AP1	RAD51 associated protein 1	GSE15750_DAY6_VS_DAY10_EFF_CD8_TCELL_UP	GSE15750_DAY6_VS_DAY10_TRAF6KO_EFF_CD8_TCELL_UP			GSE36476_CTRL_VS_TSST_ACT_72H_MEMORY_CD4_TCELL_YOUNG_DN	GSE24634_TEFF_VS_TCONV_DAY7_IN_CULTURE_UP	GSE24634_IL4_VS_CTRL_TREATED_NAIVE_CD4_TCELL_DAY7_UP	GOLDRATH_EFF_VS_MEMORY_CD8_TCELL_UP		GSE36476_CTRL_VS_TSST_ACT_40H_MEMORY_CD4_TCELL_OLD_DN				GSE12845_IGD_POS_BLOOD_VS_PRE_GC_TONSIL_BCELL_DN									GSE3982_DC_VS_MAC_DN														GSE30962_ACUTE_VS_CHRONIC_LCMV_SECONDARY_INF_CD8_TCELL_DN										GSE10239_NAIVE_VS_KLRG1HIGH_EFF_CD8_TCELL_DN
64151	NCAPG	non-SMC condensin I complex, subunit G	GSE15750_DAY6_VS_DAY10_EFF_CD8_TCELL_UP	GSE15750_DAY6_VS_DAY10_TRAF6KO_EFF_CD8_TCELL_UP			GSE36476_CTRL_VS_TSST_ACT_72H_MEMORY_CD4_TCELL_YOUNG_DN	GSE24634_TEFF_VS_TCONV_DAY7_IN_CULTURE_UP	GSE24634_IL4_VS_CTRL_TREATED_NAIVE_CD4_TCELL_DAY7_UP		GSE36476_CTRL_VS_TSST_ACT_72H_MEMORY_CD4_TCELL_OLD_DN	GSE36476_CTRL_VS_TSST_ACT_40H_MEMORY_CD4_TCELL_OLD_DN	GSE36476_CTRL_VS_TSST_ACT_40H_MEMORY_CD4_TCELL_YOUNG_DN		GSE29614_CTRL_VS_DAY7_TIV_FLU_VACCINE_PBMC_DN	GSE12845_IGD_POS_BLOOD_VS_PRE_GC_TONSIL_BCELL_DN					GSE29614_CTRL_VS_TIV_FLU_VACCINE_PBMC_2007_DN	GSE13411_PLASMA_CELL_VS_MEMORY_BCELL_UP	GSE24634_TREG_VS_TCONV_POST_DAY10_IL4_CONVERSION_UP										GSE29614_DAY3_VS_DAY7_TIV_FLU_VACCINE_PBMC_DN							GSE3982_BCELL_VS_TH2_DN	GSE3982_NKCELL_VS_TH1_DN
3161	HMMR	hyaluronan-mediated motility receptor (RHAMM)	GSE15750_DAY6_VS_DAY10_EFF_CD8_TCELL_UP	GSE15750_DAY6_VS_DAY10_TRAF6KO_EFF_CD8_TCELL_UP			GSE36476_CTRL_VS_TSST_ACT_72H_MEMORY_CD4_TCELL_YOUNG_DN	GSE24634_TEFF_VS_TCONV_DAY7_IN_CULTURE_UP	GSE24634_IL4_VS_CTRL_TREATED_NAIVE_CD4_TCELL_DAY7_UP		GSE36476_CTRL_VS_TSST_ACT_72H_MEMORY_CD4_TCELL_OLD_DN	GSE36476_CTRL_VS_TSST_ACT_40H_MEMORY_CD4_TCELL_OLD_DN	GSE36476_CTRL_VS_TSST_ACT_40H_MEMORY_CD4_TCELL_YOUNG_DN		GSE29614_CTRL_VS_DAY7_TIV_FLU_VACCINE_PBMC_DN						GSE29614_CTRL_VS_TIV_FLU_VACCINE_PBMC_2007_DN				GSE3982_DC_VS_MAC_DN								GSE29614_DAY3_VS_DAY7_TIV_FLU_VACCINE_PBMC_DN							GSE3982_BCELL_VS_TH2_DN									GSE10239_NAIVE_VS_KLRG1HIGH_EFF_CD8_TCELL_DN
983	CDK1	cyclin-dependent kinase 1	GSE15750_DAY6_VS_DAY10_EFF_CD8_TCELL_UP	GSE15750_DAY6_VS_DAY10_TRAF6KO_EFF_CD8_TCELL_UP				GSE24634_TEFF_VS_TCONV_DAY7_IN_CULTURE_UP	GSE24634_IL4_VS_CTRL_TREATED_NAIVE_CD4_TCELL_DAY7_UP	GOLDRATH_EFF_VS_MEMORY_CD8_TCELL_UP				GOLDRATH_NAIVE_VS_EFF_CD8_TCELL_DN	GSE29614_CTRL_VS_DAY7_TIV_FLU_VACCINE_PBMC_DN		GSE3982_MEMORY_CD4_TCELL_VS_TH2_DN			GSE3982_MEMORY_CD4_TCELL_VS_TH1_DN	GSE29614_CTRL_VS_TIV_FLU_VACCINE_PBMC_2007_DN	GSE13411_PLASMA_CELL_VS_MEMORY_BCELL_UP				GSE9988_ANTI_TREM1_AND_LPS_VS_VEHICLE_TREATED_MONOCYTES_UP		KAECH_NAIVE_VS_DAY8_EFF_CD8_TCELL_DN			KAECH_DAY8_EFF_VS_MEMORY_CD8_TCELL_UP		GSE29614_DAY3_VS_DAY7_TIV_FLU_VACCINE_PBMC_DN	GSE34205_HEALTHY_VS_RSV_INF_INFANT_PBMC_DN	GSE9988_LOW_LPS_VS_CTRL_TREATED_MONOCYTE_UP							GSE9988_LOW_LPS_VS_VEHICLE_TREATED_MONOCYTE_UP	GSE9988_LPS_VS_VEHICLE_TREATED_MONOCYTE_UP		GSE20715_0H_VS_48H_OZONE_LUNG_DN
29127	RACGAP1	Rac GTPase activating protein 1	GSE15750_DAY6_VS_DAY10_EFF_CD8_TCELL_UP	GSE15750_DAY6_VS_DAY10_TRAF6KO_EFF_CD8_TCELL_UP				GSE24634_TEFF_VS_TCONV_DAY7_IN_CULTURE_UP	GSE24634_IL4_VS_CTRL_TREATED_NAIVE_CD4_TCELL_DAY7_UP		GSE36476_CTRL_VS_TSST_ACT_72H_MEMORY_CD4_TCELL_OLD_DN	GSE36476_CTRL_VS_TSST_ACT_40H_MEMORY_CD4_TCELL_OLD_DN	GSE36476_CTRL_VS_TSST_ACT_40H_MEMORY_CD4_TCELL_YOUNG_DN			GSE12845_IGD_POS_BLOOD_VS_PRE_GC_TONSIL_BCELL_DN							GSE24634_TREG_VS_TCONV_POST_DAY10_IL4_CONVERSION_UP					KAECH_NAIVE_VS_DAY8_EFF_CD8_TCELL_DN			KAECH_DAY8_EFF_VS_MEMORY_CD8_TCELL_UP
4085	MAD2L1	MAD2 mitotic arrest deficient-like 1 (yeast)	GSE15750_DAY6_VS_DAY10_EFF_CD8_TCELL_UP	GSE15750_DAY6_VS_DAY10_TRAF6KO_EFF_CD8_TCELL_UP				GSE24634_TEFF_VS_TCONV_DAY7_IN_CULTURE_UP		GOLDRATH_EFF_VS_MEMORY_CD8_TCELL_UP				GOLDRATH_NAIVE_VS_EFF_CD8_TCELL_DN		GSE12845_IGD_POS_BLOOD_VS_PRE_GC_TONSIL_BCELL_DN	GSE3982_MEMORY_CD4_TCELL_VS_TH2_DN	GSE24634_TEFF_VS_TCONV_DAY10_IN_CULTURE_UP		GSE3982_MEMORY_CD4_TCELL_VS_TH1_DN											KAECH_DAY8_EFF_VS_MEMORY_CD8_TCELL_UP					GSE10239_NAIVE_VS_DAY4.5_EFF_CD8_TCELL_DN													GSE10239_NAIVE_VS_KLRG1HIGH_EFF_CD8_TCELL_DN
4502	MT2A	metallothionein 2A	GSE15750_DAY6_VS_DAY10_EFF_CD8_TCELL_UP	GSE15750_DAY6_VS_DAY10_TRAF6KO_EFF_CD8_TCELL_UP						GOLDRATH_EFF_VS_MEMORY_CD8_TCELL_UP				GOLDRATH_NAIVE_VS_EFF_CD8_TCELL_DN										GSE360_L_DONOVANI_VS_B_MALAYI_HIGH_DOSE_DC_UP													GSE22886_DAY0_VS_DAY1_MONOCYTE_IN_CULTURE_DN			GSE3982_BCELL_VS_TH2_DN								GSE360_CTRL_VS_L_MAJOR_DC_DN	GSE10239_NAIVE_VS_KLRG1HIGH_EFF_CD8_TCELL_DN
55635	DEPDC1	DEP domain containing 1	GSE15750_DAY6_VS_DAY10_EFF_CD8_TCELL_UP	GSE15750_DAY6_VS_DAY10_TRAF6KO_EFF_CD8_TCELL_UP												GSE12845_IGD_POS_BLOOD_VS_PRE_GC_TONSIL_BCELL_DN																									GSE3982_NKCELL_VS_TH1_DN
54478	FAM64A	family with sequence similarity 64, member A	GSE15750_DAY6_VS_DAY10_EFF_CD8_TCELL_UP	GSE15750_DAY6_VS_DAY10_TRAF6KO_EFF_CD8_TCELL_UP														GSE24634_TEFF_VS_TCONV_DAY10_IN_CULTURE_UP																						GSE3982_BCELL_VS_TH2_DN
144455	E2F7	E2F transcription factor 7	GSE15750_DAY6_VS_DAY10_EFF_CD8_TCELL_UP	GSE15750_DAY6_VS_DAY10_TRAF6KO_EFF_CD8_TCELL_UP																						GSE9988_ANTI_TREM1_AND_LPS_VS_VEHICLE_TREATED_MONOCYTES_UP				GSE9988_ANTI_TREM1_AND_LPS_VS_CTRL_TREATED_MONOCYTES_UP					GSE9988_LOW_LPS_VS_CTRL_TREATED_MONOCYTE_UP							GSE9988_LOW_LPS_VS_VEHICLE_TREATED_MONOCYTE_UP	GSE9988_LPS_VS_VEHICLE_TREATED_MONOCYTE_UP						GSE10239_NAIVE_VS_KLRG1HIGH_EFF_CD8_TCELL_DN
64946	CENPH	centromere protein H	GSE15750_DAY6_VS_DAY10_EFF_CD8_TCELL_UP	GSE15750_DAY6_VS_DAY10_TRAF6KO_EFF_CD8_TCELL_UP																																			GSE30962_ACUTE_VS_CHRONIC_LCMV_SECONDARY_INF_CD8_TCELL_DN										GSE10239_NAIVE_VS_KLRG1HIGH_EFF_CD8_TCELL_DN
55771	PRR11	proline rich 11	GSE15750_DAY6_VS_DAY10_EFF_CD8_TCELL_UP	GSE15750_DAY6_VS_DAY10_TRAF6KO_EFF_CD8_TCELL_UP
51203	NUSAP1	nucleolar and spindle associated protein 1	GSE15750_DAY6_VS_DAY10_EFF_CD8_TCELL_UP		GSE24634_TREG_VS_TCONV_POST_DAY7_IL4_CONVERSION_UP	GSE30962_PRIMARY_VS_SECONDARY_ACUTE_LCMV_INF_CD8_TCELL_UP	GSE36476_CTRL_VS_TSST_ACT_72H_MEMORY_CD4_TCELL_YOUNG_DN	GSE24634_TEFF_VS_TCONV_DAY7_IN_CULTURE_UP	GSE24634_IL4_VS_CTRL_TREATED_NAIVE_CD4_TCELL_DAY7_UP	GOLDRATH_EFF_VS_MEMORY_CD8_TCELL_UP	GSE36476_CTRL_VS_TSST_ACT_72H_MEMORY_CD4_TCELL_OLD_DN		GSE36476_CTRL_VS_TSST_ACT_40H_MEMORY_CD4_TCELL_YOUNG_DN	GOLDRATH_NAIVE_VS_EFF_CD8_TCELL_DN	GSE29614_CTRL_VS_DAY7_TIV_FLU_VACCINE_PBMC_DN		GSE3982_MEMORY_CD4_TCELL_VS_TH2_DN						GSE24634_TREG_VS_TCONV_POST_DAY10_IL4_CONVERSION_UP					KAECH_NAIVE_VS_DAY8_EFF_CD8_TCELL_DN			KAECH_DAY8_EFF_VS_MEMORY_CD8_TCELL_UP														GSE20715_0H_VS_48H_OZONE_LUNG_DN	GSE24634_NAIVE_CD4_TCELL_VS_DAY10_IL4_CONV_TREG_DN
1164	CKS2	CDC28 protein kinase regulatory subunit 2	GSE15750_DAY6_VS_DAY10_EFF_CD8_TCELL_UP		GSE24634_TREG_VS_TCONV_POST_DAY7_IL4_CONVERSION_UP	GSE30962_PRIMARY_VS_SECONDARY_ACUTE_LCMV_INF_CD8_TCELL_UP	GSE36476_CTRL_VS_TSST_ACT_72H_MEMORY_CD4_TCELL_YOUNG_DN	GSE24634_TEFF_VS_TCONV_DAY7_IN_CULTURE_UP		GOLDRATH_EFF_VS_MEMORY_CD8_TCELL_UP		GSE36476_CTRL_VS_TSST_ACT_40H_MEMORY_CD4_TCELL_OLD_DN	GSE36476_CTRL_VS_TSST_ACT_40H_MEMORY_CD4_TCELL_YOUNG_DN	GOLDRATH_NAIVE_VS_EFF_CD8_TCELL_DN			GSE3982_MEMORY_CD4_TCELL_VS_TH2_DN	GSE24634_TEFF_VS_TCONV_DAY10_IN_CULTURE_UP		GSE3982_MEMORY_CD4_TCELL_VS_TH1_DN						GSE9988_ANTI_TREM1_AND_LPS_VS_VEHICLE_TREATED_MONOCYTES_UP	GSE9988_ANTI_TREM1_VS_CTRL_TREATED_MONOCYTES_UP		GSE9988_ANTI_TREM1_VS_VEHICLE_TREATED_MONOCYTES_UP	GSE9988_ANTI_TREM1_AND_LPS_VS_CTRL_TREATED_MONOCYTES_UP										GSE3982_BCELL_VS_TH2_DN	GSE3982_NKCELL_VS_TH1_DN
9768	KIAA0101	KIAA0101	GSE15750_DAY6_VS_DAY10_EFF_CD8_TCELL_UP		GSE24634_TREG_VS_TCONV_POST_DAY7_IL4_CONVERSION_UP	GSE30962_PRIMARY_VS_SECONDARY_ACUTE_LCMV_INF_CD8_TCELL_UP	GSE36476_CTRL_VS_TSST_ACT_72H_MEMORY_CD4_TCELL_YOUNG_DN		GSE24634_IL4_VS_CTRL_TREATED_NAIVE_CD4_TCELL_DAY7_UP	GOLDRATH_EFF_VS_MEMORY_CD8_TCELL_UP	GSE36476_CTRL_VS_TSST_ACT_72H_MEMORY_CD4_TCELL_OLD_DN	GSE36476_CTRL_VS_TSST_ACT_40H_MEMORY_CD4_TCELL_OLD_DN	GSE36476_CTRL_VS_TSST_ACT_40H_MEMORY_CD4_TCELL_YOUNG_DN	GOLDRATH_NAIVE_VS_EFF_CD8_TCELL_DN	GSE29614_CTRL_VS_DAY7_TIV_FLU_VACCINE_PBMC_DN						GSE29614_CTRL_VS_TIV_FLU_VACCINE_PBMC_2007_DN		GSE24634_TREG_VS_TCONV_POST_DAY10_IL4_CONVERSION_UP								KAECH_DAY8_EFF_VS_MEMORY_CD8_TCELL_UP		GSE29614_DAY3_VS_DAY7_TIV_FLU_VACCINE_PBMC_DN	GSE34205_HEALTHY_VS_RSV_INF_INFANT_PBMC_DN		GSE10239_NAIVE_VS_DAY4.5_EFF_CD8_TCELL_DN									GSE20715_0H_VS_48H_OZONE_LUNG_DN	GSE24634_NAIVE_CD4_TCELL_VS_DAY10_IL4_CONV_TREG_DN
9837	GINS1	GINS complex subunit 1 (Psf1 homolog)	GSE15750_DAY6_VS_DAY10_EFF_CD8_TCELL_UP		GSE24634_TREG_VS_TCONV_POST_DAY7_IL4_CONVERSION_UP	GSE30962_PRIMARY_VS_SECONDARY_ACUTE_LCMV_INF_CD8_TCELL_UP									GSE29614_CTRL_VS_DAY7_TIV_FLU_VACCINE_PBMC_DN		GSE3982_MEMORY_CD4_TCELL_VS_TH2_DN			GSE3982_MEMORY_CD4_TCELL_VS_TH1_DN	GSE29614_CTRL_VS_TIV_FLU_VACCINE_PBMC_2007_DN											GSE12366_GC_VS_MEMORY_BCELL_UP	GSE29614_DAY3_VS_DAY7_TIV_FLU_VACCINE_PBMC_DN			GSE10239_NAIVE_VS_DAY4.5_EFF_CD8_TCELL_DN			GSE30962_ACUTE_VS_CHRONIC_LCMV_SECONDARY_INF_CD8_TCELL_DN
3832	KIF11	kinesin family member 11	GSE15750_DAY6_VS_DAY10_EFF_CD8_TCELL_UP		GSE24634_TREG_VS_TCONV_POST_DAY7_IL4_CONVERSION_UP		GSE36476_CTRL_VS_TSST_ACT_72H_MEMORY_CD4_TCELL_YOUNG_DN	GSE24634_TEFF_VS_TCONV_DAY7_IN_CULTURE_UP	GSE24634_IL4_VS_CTRL_TREATED_NAIVE_CD4_TCELL_DAY7_UP	GOLDRATH_EFF_VS_MEMORY_CD8_TCELL_UP	GSE36476_CTRL_VS_TSST_ACT_72H_MEMORY_CD4_TCELL_OLD_DN	GSE36476_CTRL_VS_TSST_ACT_40H_MEMORY_CD4_TCELL_OLD_DN	GSE36476_CTRL_VS_TSST_ACT_40H_MEMORY_CD4_TCELL_YOUNG_DN	GOLDRATH_NAIVE_VS_EFF_CD8_TCELL_DN	GSE29614_CTRL_VS_DAY7_TIV_FLU_VACCINE_PBMC_DN	GSE12845_IGD_POS_BLOOD_VS_PRE_GC_TONSIL_BCELL_DN	GSE3982_MEMORY_CD4_TCELL_VS_TH2_DN			GSE3982_MEMORY_CD4_TCELL_VS_TH1_DN			GSE24634_TREG_VS_TCONV_POST_DAY10_IL4_CONVERSION_UP					KAECH_NAIVE_VS_DAY8_EFF_CD8_TCELL_DN			KAECH_DAY8_EFF_VS_MEMORY_CD8_TCELL_UP										GSE3982_NKCELL_VS_TH1_DN
991	CDC20	cell division cycle 20 homolog (S. cerevisiae)	GSE15750_DAY6_VS_DAY10_EFF_CD8_TCELL_UP		GSE24634_TREG_VS_TCONV_POST_DAY7_IL4_CONVERSION_UP		GSE36476_CTRL_VS_TSST_ACT_72H_MEMORY_CD4_TCELL_YOUNG_DN	GSE24634_TEFF_VS_TCONV_DAY7_IN_CULTURE_UP	GSE24634_IL4_VS_CTRL_TREATED_NAIVE_CD4_TCELL_DAY7_UP	GOLDRATH_EFF_VS_MEMORY_CD8_TCELL_UP	GSE36476_CTRL_VS_TSST_ACT_72H_MEMORY_CD4_TCELL_OLD_DN		GSE36476_CTRL_VS_TSST_ACT_40H_MEMORY_CD4_TCELL_YOUNG_DN		GSE29614_CTRL_VS_DAY7_TIV_FLU_VACCINE_PBMC_DN	GSE12845_IGD_POS_BLOOD_VS_PRE_GC_TONSIL_BCELL_DN						GSE13411_PLASMA_CELL_VS_MEMORY_BCELL_UP						KAECH_NAIVE_VS_DAY8_EFF_CD8_TCELL_DN			KAECH_DAY8_EFF_VS_MEMORY_CD8_TCELL_UP	GSE12366_GC_VS_MEMORY_BCELL_UP	GSE29614_DAY3_VS_DAY7_TIV_FLU_VACCINE_PBMC_DN			GSE10239_NAIVE_VS_DAY4.5_EFF_CD8_TCELL_DN										GSE24634_NAIVE_CD4_TCELL_VS_DAY10_IL4_CONV_TREG_DN			GSE10239_NAIVE_VS_KLRG1HIGH_EFF_CD8_TCELL_DN
11004	KIF2C	kinesin family member 2C	GSE15750_DAY6_VS_DAY10_EFF_CD8_TCELL_UP		GSE24634_TREG_VS_TCONV_POST_DAY7_IL4_CONVERSION_UP		GSE36476_CTRL_VS_TSST_ACT_72H_MEMORY_CD4_TCELL_YOUNG_DN	GSE24634_TEFF_VS_TCONV_DAY7_IN_CULTURE_UP	GSE24634_IL4_VS_CTRL_TREATED_NAIVE_CD4_TCELL_DAY7_UP	GOLDRATH_EFF_VS_MEMORY_CD8_TCELL_UP		GSE36476_CTRL_VS_TSST_ACT_40H_MEMORY_CD4_TCELL_OLD_DN	GSE36476_CTRL_VS_TSST_ACT_40H_MEMORY_CD4_TCELL_YOUNG_DN	GOLDRATH_NAIVE_VS_EFF_CD8_TCELL_DN									GSE24634_TREG_VS_TCONV_POST_DAY10_IL4_CONVERSION_UP					KAECH_NAIVE_VS_DAY8_EFF_CD8_TCELL_DN			KAECH_DAY8_EFF_VS_MEMORY_CD8_TCELL_UP									GSE3982_BCELL_VS_TH2_DN	GSE3982_NKCELL_VS_TH1_DN					GSE24634_NAIVE_CD4_TCELL_VS_DAY10_IL4_CONV_TREG_DN
55143	CDCA8	cell division cycle associated 8	GSE15750_DAY6_VS_DAY10_EFF_CD8_TCELL_UP		GSE24634_TREG_VS_TCONV_POST_DAY7_IL4_CONVERSION_UP		GSE36476_CTRL_VS_TSST_ACT_72H_MEMORY_CD4_TCELL_YOUNG_DN	GSE24634_TEFF_VS_TCONV_DAY7_IN_CULTURE_UP	GSE24634_IL4_VS_CTRL_TREATED_NAIVE_CD4_TCELL_DAY7_UP	GOLDRATH_EFF_VS_MEMORY_CD8_TCELL_UP			GSE36476_CTRL_VS_TSST_ACT_40H_MEMORY_CD4_TCELL_YOUNG_DN	GOLDRATH_NAIVE_VS_EFF_CD8_TCELL_DN			GSE3982_MEMORY_CD4_TCELL_VS_TH2_DN			GSE3982_MEMORY_CD4_TCELL_VS_TH1_DN																GSE10239_NAIVE_VS_DAY4.5_EFF_CD8_TCELL_DN													GSE10239_NAIVE_VS_KLRG1HIGH_EFF_CD8_TCELL_DN
9055	PRC1	protein regulator of cytokinesis 1	GSE15750_DAY6_VS_DAY10_EFF_CD8_TCELL_UP		GSE24634_TREG_VS_TCONV_POST_DAY7_IL4_CONVERSION_UP			GSE24634_TEFF_VS_TCONV_DAY7_IN_CULTURE_UP		GOLDRATH_EFF_VS_MEMORY_CD8_TCELL_UP				GOLDRATH_NAIVE_VS_EFF_CD8_TCELL_DN									GSE24634_TREG_VS_TCONV_POST_DAY10_IL4_CONVERSION_UP					KAECH_NAIVE_VS_DAY8_EFF_CD8_TCELL_DN			KAECH_DAY8_EFF_VS_MEMORY_CD8_TCELL_UP					GSE10239_NAIVE_VS_DAY4.5_EFF_CD8_TCELL_DN			GSE30962_ACUTE_VS_CHRONIC_LCMV_SECONDARY_INF_CD8_TCELL_DN						GSE20715_0H_VS_48H_OZONE_LUNG_DN	GSE24634_NAIVE_CD4_TCELL_VS_DAY10_IL4_CONV_TREG_DN			GSE10239_NAIVE_VS_KLRG1HIGH_EFF_CD8_TCELL_DN
4174	MCM5	minichromosome maintenance complex component 5	GSE15750_DAY6_VS_DAY10_EFF_CD8_TCELL_UP			GSE30962_PRIMARY_VS_SECONDARY_ACUTE_LCMV_INF_CD8_TCELL_UP	GSE36476_CTRL_VS_TSST_ACT_72H_MEMORY_CD4_TCELL_YOUNG_DN				GSE36476_CTRL_VS_TSST_ACT_72H_MEMORY_CD4_TCELL_OLD_DN		GSE36476_CTRL_VS_TSST_ACT_40H_MEMORY_CD4_TCELL_YOUNG_DN	GOLDRATH_NAIVE_VS_EFF_CD8_TCELL_DN						GSE3982_MEMORY_CD4_TCELL_VS_TH1_DN																GSE10239_NAIVE_VS_DAY4.5_EFF_CD8_TCELL_DN					GSE3982_NKCELL_VS_TH1_DN				GSE20715_0H_VS_48H_OZONE_LUNG_DN				GSE10239_NAIVE_VS_KLRG1HIGH_EFF_CD8_TCELL_DN
10403	NDC80	NDC80 homolog, kinetochore complex component (S. cerevisiae)	GSE15750_DAY6_VS_DAY10_EFF_CD8_TCELL_UP			GSE30962_PRIMARY_VS_SECONDARY_ACUTE_LCMV_INF_CD8_TCELL_UP		GSE24634_TEFF_VS_TCONV_DAY7_IN_CULTURE_UP									GSE3982_MEMORY_CD4_TCELL_VS_TH2_DN			GSE3982_MEMORY_CD4_TCELL_VS_TH1_DN			GSE24634_TREG_VS_TCONV_POST_DAY10_IL4_CONVERSION_UP																							GSE24634_NAIVE_CD4_TCELL_VS_DAY10_IL4_CONV_TREG_DN
51659	GINS2	GINS complex subunit 2 (Psf2 homolog)	GSE15750_DAY6_VS_DAY10_EFF_CD8_TCELL_UP				GSE36476_CTRL_VS_TSST_ACT_72H_MEMORY_CD4_TCELL_YOUNG_DN	GSE24634_TEFF_VS_TCONV_DAY7_IN_CULTURE_UP	GSE24634_IL4_VS_CTRL_TREATED_NAIVE_CD4_TCELL_DAY7_UP		GSE36476_CTRL_VS_TSST_ACT_72H_MEMORY_CD4_TCELL_OLD_DN	GSE36476_CTRL_VS_TSST_ACT_40H_MEMORY_CD4_TCELL_OLD_DN	GSE36476_CTRL_VS_TSST_ACT_40H_MEMORY_CD4_TCELL_YOUNG_DN			GSE12845_IGD_POS_BLOOD_VS_PRE_GC_TONSIL_BCELL_DN	GSE3982_MEMORY_CD4_TCELL_VS_TH2_DN	GSE24634_TEFF_VS_TCONV_DAY10_IN_CULTURE_UP		GSE3982_MEMORY_CD4_TCELL_VS_TH1_DN		GSE13411_PLASMA_CELL_VS_MEMORY_BCELL_UP														GSE10239_NAIVE_VS_DAY4.5_EFF_CD8_TCELL_DN				GSE3982_BCELL_VS_TH2_DN	GSE3982_NKCELL_VS_TH1_DN								GSE10239_NAIVE_VS_KLRG1HIGH_EFF_CD8_TCELL_DN
11339	OIP5	Opa interacting protein 5	GSE15750_DAY6_VS_DAY10_EFF_CD8_TCELL_UP				GSE36476_CTRL_VS_TSST_ACT_72H_MEMORY_CD4_TCELL_YOUNG_DN	GSE24634_TEFF_VS_TCONV_DAY7_IN_CULTURE_UP	GSE24634_IL4_VS_CTRL_TREATED_NAIVE_CD4_TCELL_DAY7_UP		GSE36476_CTRL_VS_TSST_ACT_72H_MEMORY_CD4_TCELL_OLD_DN				GSE29614_CTRL_VS_DAY7_TIV_FLU_VACCINE_PBMC_DN		GSE3982_MEMORY_CD4_TCELL_VS_TH2_DN			GSE3982_MEMORY_CD4_TCELL_VS_TH1_DN	GSE29614_CTRL_VS_TIV_FLU_VACCINE_PBMC_2007_DN												GSE29614_DAY3_VS_DAY7_TIV_FLU_VACCINE_PBMC_DN
3070	HELLS	helicase, lymphoid-specific	GSE15750_DAY6_VS_DAY10_EFF_CD8_TCELL_UP					GSE24634_TEFF_VS_TCONV_DAY7_IN_CULTURE_UP									GSE3982_MEMORY_CD4_TCELL_VS_TH2_DN	GSE24634_TEFF_VS_TCONV_DAY10_IN_CULTURE_UP		GSE3982_MEMORY_CD4_TCELL_VS_TH1_DN			GSE24634_TREG_VS_TCONV_POST_DAY10_IL4_CONVERSION_UP									GSE12366_GC_VS_MEMORY_BCELL_UP							GSE30962_ACUTE_VS_CHRONIC_LCMV_SECONDARY_INF_CD8_TCELL_DN		GSE3982_NKCELL_VS_TH1_DN					GSE24634_NAIVE_CD4_TCELL_VS_DAY10_IL4_CONV_TREG_DN
5341	PLEK	pleckstrin	GSE15750_DAY6_VS_DAY10_EFF_CD8_TCELL_UP																						GSE3982_DC_VS_MAC_DN	GSE9988_ANTI_TREM1_AND_LPS_VS_VEHICLE_TREATED_MONOCYTES_UP									GSE9988_LOW_LPS_VS_CTRL_TREATED_MONOCYTE_UP			GSE2706_UNSTIM_VS_2H_R848_DC_DN				GSE9988_LOW_LPS_VS_VEHICLE_TREATED_MONOCYTE_UP	GSE9988_LPS_VS_VEHICLE_TREATED_MONOCYTE_UP	GSE14769_UNSTIM_VS_80MIN_LPS_BMDM_DN
387103	CENPW	centromere protein W	GSE15750_DAY6_VS_DAY10_EFF_CD8_TCELL_UP
11075	STMN2	stathmin-like 2	GSE15750_DAY6_VS_DAY10_EFF_CD8_TCELL_UP
890	CCNA2	cyclin A2		GSE15750_DAY6_VS_DAY10_TRAF6KO_EFF_CD8_TCELL_UP	GSE24634_TREG_VS_TCONV_POST_DAY7_IL4_CONVERSION_UP	GSE30962_PRIMARY_VS_SECONDARY_ACUTE_LCMV_INF_CD8_TCELL_UP		GSE24634_TEFF_VS_TCONV_DAY7_IN_CULTURE_UP	GSE24634_IL4_VS_CTRL_TREATED_NAIVE_CD4_TCELL_DAY7_UP	GOLDRATH_EFF_VS_MEMORY_CD8_TCELL_UP	GSE36476_CTRL_VS_TSST_ACT_72H_MEMORY_CD4_TCELL_OLD_DN			GOLDRATH_NAIVE_VS_EFF_CD8_TCELL_DN			GSE3982_MEMORY_CD4_TCELL_VS_TH2_DN	GSE24634_TEFF_VS_TCONV_DAY10_IN_CULTURE_UP				GSE13411_PLASMA_CELL_VS_MEMORY_BCELL_UP			GSE3982_DC_VS_MAC_DN						KAECH_DAY8_EFF_VS_MEMORY_CD8_TCELL_UP					GSE10239_NAIVE_VS_DAY4.5_EFF_CD8_TCELL_DN									GSE20715_0H_VS_48H_OZONE_LUNG_DN
24137	KIF4A	kinesin family member 4A		GSE15750_DAY6_VS_DAY10_TRAF6KO_EFF_CD8_TCELL_UP	GSE24634_TREG_VS_TCONV_POST_DAY7_IL4_CONVERSION_UP	GSE30962_PRIMARY_VS_SECONDARY_ACUTE_LCMV_INF_CD8_TCELL_UP		GSE24634_TEFF_VS_TCONV_DAY7_IN_CULTURE_UP		GOLDRATH_EFF_VS_MEMORY_CD8_TCELL_UP	GSE36476_CTRL_VS_TSST_ACT_72H_MEMORY_CD4_TCELL_OLD_DN	GSE36476_CTRL_VS_TSST_ACT_40H_MEMORY_CD4_TCELL_OLD_DN	GSE36476_CTRL_VS_TSST_ACT_40H_MEMORY_CD4_TCELL_YOUNG_DN	GOLDRATH_NAIVE_VS_EFF_CD8_TCELL_DN	GSE29614_CTRL_VS_DAY7_TIV_FLU_VACCINE_PBMC_DN	GSE12845_IGD_POS_BLOOD_VS_PRE_GC_TONSIL_BCELL_DN									GSE3982_DC_VS_MAC_DN						KAECH_DAY8_EFF_VS_MEMORY_CD8_TCELL_UP	GSE12366_GC_VS_MEMORY_BCELL_UP	GSE29614_DAY3_VS_DAY7_TIV_FLU_VACCINE_PBMC_DN																GSE10239_NAIVE_VS_KLRG1HIGH_EFF_CD8_TCELL_DN
1063	CENPF	centromere protein F, 350/400kDa (mitosin)		GSE15750_DAY6_VS_DAY10_TRAF6KO_EFF_CD8_TCELL_UP	GSE24634_TREG_VS_TCONV_POST_DAY7_IL4_CONVERSION_UP	GSE30962_PRIMARY_VS_SECONDARY_ACUTE_LCMV_INF_CD8_TCELL_UP		GSE24634_TEFF_VS_TCONV_DAY7_IN_CULTURE_UP			GSE36476_CTRL_VS_TSST_ACT_72H_MEMORY_CD4_TCELL_OLD_DN	GSE36476_CTRL_VS_TSST_ACT_40H_MEMORY_CD4_TCELL_OLD_DN			GSE29614_CTRL_VS_DAY7_TIV_FLU_VACCINE_PBMC_DN			GSE24634_TEFF_VS_TCONV_DAY10_IN_CULTURE_UP			GSE29614_CTRL_VS_TIV_FLU_VACCINE_PBMC_2007_DN											GSE12366_GC_VS_MEMORY_BCELL_UP
51514	DTL	denticleless homolog (Drosophila)		GSE15750_DAY6_VS_DAY10_TRAF6KO_EFF_CD8_TCELL_UP	GSE24634_TREG_VS_TCONV_POST_DAY7_IL4_CONVERSION_UP		GSE36476_CTRL_VS_TSST_ACT_72H_MEMORY_CD4_TCELL_YOUNG_DN	GSE24634_TEFF_VS_TCONV_DAY7_IN_CULTURE_UP	GSE24634_IL4_VS_CTRL_TREATED_NAIVE_CD4_TCELL_DAY7_UP	GOLDRATH_EFF_VS_MEMORY_CD8_TCELL_UP	GSE36476_CTRL_VS_TSST_ACT_72H_MEMORY_CD4_TCELL_OLD_DN	GSE36476_CTRL_VS_TSST_ACT_40H_MEMORY_CD4_TCELL_OLD_DN	GSE36476_CTRL_VS_TSST_ACT_40H_MEMORY_CD4_TCELL_YOUNG_DN	GOLDRATH_NAIVE_VS_EFF_CD8_TCELL_DN	GSE29614_CTRL_VS_DAY7_TIV_FLU_VACCINE_PBMC_DN	GSE12845_IGD_POS_BLOOD_VS_PRE_GC_TONSIL_BCELL_DN	GSE3982_MEMORY_CD4_TCELL_VS_TH2_DN	GSE24634_TEFF_VS_TCONV_DAY10_IN_CULTURE_UP		GSE3982_MEMORY_CD4_TCELL_VS_TH1_DN	GSE29614_CTRL_VS_TIV_FLU_VACCINE_PBMC_2007_DN					GSE9988_ANTI_TREM1_AND_LPS_VS_VEHICLE_TREATED_MONOCYTES_UP	GSE9988_ANTI_TREM1_VS_CTRL_TREATED_MONOCYTES_UP		GSE9988_ANTI_TREM1_VS_VEHICLE_TREATED_MONOCYTES_UP	GSE9988_ANTI_TREM1_AND_LPS_VS_CTRL_TREATED_MONOCYTES_UP		GSE12366_GC_VS_MEMORY_BCELL_UP				GSE10239_NAIVE_VS_DAY4.5_EFF_CD8_TCELL_DN			GSE30962_ACUTE_VS_CHRONIC_LCMV_SECONDARY_INF_CD8_TCELL_DN
79733	E2F8	E2F transcription factor 8		GSE15750_DAY6_VS_DAY10_TRAF6KO_EFF_CD8_TCELL_UP		GSE30962_PRIMARY_VS_SECONDARY_ACUTE_LCMV_INF_CD8_TCELL_UP			GSE24634_IL4_VS_CTRL_TREATED_NAIVE_CD4_TCELL_DAY7_UP	GOLDRATH_EFF_VS_MEMORY_CD8_TCELL_UP				GOLDRATH_NAIVE_VS_EFF_CD8_TCELL_DN	GSE29614_CTRL_VS_DAY7_TIV_FLU_VACCINE_PBMC_DN			GSE24634_TEFF_VS_TCONV_DAY10_IN_CULTURE_UP			GSE29614_CTRL_VS_TIV_FLU_VACCINE_PBMC_2007_DN							KAECH_NAIVE_VS_DAY8_EFF_CD8_TCELL_DN					GSE29614_DAY3_VS_DAY7_TIV_FLU_VACCINE_PBMC_DN	GSE34205_HEALTHY_VS_RSV_INF_INFANT_PBMC_DN		GSE10239_NAIVE_VS_DAY4.5_EFF_CD8_TCELL_DN					GSE3982_NKCELL_VS_TH1_DN								GSE10239_NAIVE_VS_KLRG1HIGH_EFF_CD8_TCELL_DN
29968	PSAT1	phosphoserine aminotransferase 1		GSE15750_DAY6_VS_DAY10_TRAF6KO_EFF_CD8_TCELL_UP		GSE30962_PRIMARY_VS_SECONDARY_ACUTE_LCMV_INF_CD8_TCELL_UP																														GSE10239_NAIVE_VS_DAY4.5_EFF_CD8_TCELL_DN									GSE20715_0H_VS_48H_OZONE_LUNG_DN
83990	BRIP1	BRCA1 interacting protein C-terminal helicase 1		GSE15750_DAY6_VS_DAY10_TRAF6KO_EFF_CD8_TCELL_UP		GSE30962_PRIMARY_VS_SECONDARY_ACUTE_LCMV_INF_CD8_TCELL_UP
84057	MND1	meiotic nuclear divisions 1 homolog (S. cerevisiae)		GSE15750_DAY6_VS_DAY10_TRAF6KO_EFF_CD8_TCELL_UP		GSE30962_PRIMARY_VS_SECONDARY_ACUTE_LCMV_INF_CD8_TCELL_UP
4288	MKI67	antigen identified by monoclonal antibody Ki-67		GSE15750_DAY6_VS_DAY10_TRAF6KO_EFF_CD8_TCELL_UP			GSE36476_CTRL_VS_TSST_ACT_72H_MEMORY_CD4_TCELL_YOUNG_DN		GSE24634_IL4_VS_CTRL_TREATED_NAIVE_CD4_TCELL_DAY7_UP	GOLDRATH_EFF_VS_MEMORY_CD8_TCELL_UP	GSE36476_CTRL_VS_TSST_ACT_72H_MEMORY_CD4_TCELL_OLD_DN		GSE36476_CTRL_VS_TSST_ACT_40H_MEMORY_CD4_TCELL_YOUNG_DN	GOLDRATH_NAIVE_VS_EFF_CD8_TCELL_DN	GSE29614_CTRL_VS_DAY7_TIV_FLU_VACCINE_PBMC_DN	GSE12845_IGD_POS_BLOOD_VS_PRE_GC_TONSIL_BCELL_DN					GSE29614_CTRL_VS_TIV_FLU_VACCINE_PBMC_2007_DN	GSE13411_PLASMA_CELL_VS_MEMORY_BCELL_UP			GSE3982_DC_VS_MAC_DN			KAECH_NAIVE_VS_DAY8_EFF_CD8_TCELL_DN			KAECH_DAY8_EFF_VS_MEMORY_CD8_TCELL_UP		GSE29614_DAY3_VS_DAY7_TIV_FLU_VACCINE_PBMC_DN	GSE34205_HEALTHY_VS_RSV_INF_INFANT_PBMC_DN
4493	MT1E	metallothionein 1E		GSE15750_DAY6_VS_DAY10_TRAF6KO_EFF_CD8_TCELL_UP						GOLDRATH_EFF_VS_MEMORY_CD8_TCELL_UP				GOLDRATH_NAIVE_VS_EFF_CD8_TCELL_DN								GSE13411_PLASMA_CELL_VS_MEMORY_BCELL_UP					GSE9988_ANTI_TREM1_VS_CTRL_TREATED_MONOCYTES_UP		GSE9988_ANTI_TREM1_VS_VEHICLE_TREATED_MONOCYTES_UP							GSE10239_NAIVE_VS_DAY4.5_EFF_CD8_TCELL_DN		GSE2706_UNSTIM_VS_2H_R848_DC_DN									GSE2706_UNSTIM_VS_2H_LPS_AND_R848_DC_DN
54443	ANLN	anillin, actin binding protein		GSE15750_DAY6_VS_DAY10_TRAF6KO_EFF_CD8_TCELL_UP						GOLDRATH_EFF_VS_MEMORY_CD8_TCELL_UP				GOLDRATH_NAIVE_VS_EFF_CD8_TCELL_DN																															GSE20715_0H_VS_48H_OZONE_LUNG_DN				GSE10239_NAIVE_VS_KLRG1HIGH_EFF_CD8_TCELL_DN
55752	SEPT11	septin 11		GSE15750_DAY6_VS_DAY10_TRAF6KO_EFF_CD8_TCELL_UP												GSE12845_IGD_POS_BLOOD_VS_PRE_GC_TONSIL_BCELL_DN			GSE360_HIGH_DOSE_B_MALAYI_VS_M_TUBERCULOSIS_MAC_DN
157313	CDCA2	cell division cycle associated 2		GSE15750_DAY6_VS_DAY10_TRAF6KO_EFF_CD8_TCELL_UP																												GSE12366_GC_VS_MEMORY_BCELL_UP
9787	DLGAP5	discs, large (Drosophila) homolog-associated protein 5			GSE24634_TREG_VS_TCONV_POST_DAY7_IL4_CONVERSION_UP	GSE30962_PRIMARY_VS_SECONDARY_ACUTE_LCMV_INF_CD8_TCELL_UP	GSE36476_CTRL_VS_TSST_ACT_72H_MEMORY_CD4_TCELL_YOUNG_DN	GSE24634_TEFF_VS_TCONV_DAY7_IN_CULTURE_UP	GSE24634_IL4_VS_CTRL_TREATED_NAIVE_CD4_TCELL_DAY7_UP	GOLDRATH_EFF_VS_MEMORY_CD8_TCELL_UP	GSE36476_CTRL_VS_TSST_ACT_72H_MEMORY_CD4_TCELL_OLD_DN	GSE36476_CTRL_VS_TSST_ACT_40H_MEMORY_CD4_TCELL_OLD_DN		GOLDRATH_NAIVE_VS_EFF_CD8_TCELL_DN	GSE29614_CTRL_VS_DAY7_TIV_FLU_VACCINE_PBMC_DN	GSE12845_IGD_POS_BLOOD_VS_PRE_GC_TONSIL_BCELL_DN		GSE24634_TEFF_VS_TCONV_DAY10_IN_CULTURE_UP			GSE29614_CTRL_VS_TIV_FLU_VACCINE_PBMC_2007_DN		GSE24634_TREG_VS_TCONV_POST_DAY10_IL4_CONVERSION_UP					KAECH_NAIVE_VS_DAY8_EFF_CD8_TCELL_DN			KAECH_DAY8_EFF_VS_MEMORY_CD8_TCELL_UP		GSE29614_DAY3_VS_DAY7_TIV_FLU_VACCINE_PBMC_DN							GSE3982_BCELL_VS_TH2_DN
9319	TRIP13	thyroid hormone receptor interactor 13			GSE24634_TREG_VS_TCONV_POST_DAY7_IL4_CONVERSION_UP	GSE30962_PRIMARY_VS_SECONDARY_ACUTE_LCMV_INF_CD8_TCELL_UP		GSE24634_TEFF_VS_TCONV_DAY7_IN_CULTURE_UP			GSE36476_CTRL_VS_TSST_ACT_72H_MEMORY_CD4_TCELL_OLD_DN	GSE36476_CTRL_VS_TSST_ACT_40H_MEMORY_CD4_TCELL_OLD_DN	GSE36476_CTRL_VS_TSST_ACT_40H_MEMORY_CD4_TCELL_YOUNG_DN		GSE29614_CTRL_VS_DAY7_TIV_FLU_VACCINE_PBMC_DN	GSE12845_IGD_POS_BLOOD_VS_PRE_GC_TONSIL_BCELL_DN	GSE3982_MEMORY_CD4_TCELL_VS_TH2_DN																GSE29614_DAY3_VS_DAY7_TIV_FLU_VACCINE_PBMC_DN			GSE10239_NAIVE_VS_DAY4.5_EFF_CD8_TCELL_DN
55355	HJURP	Holliday junction recognition protein			GSE24634_TREG_VS_TCONV_POST_DAY7_IL4_CONVERSION_UP	GSE30962_PRIMARY_VS_SECONDARY_ACUTE_LCMV_INF_CD8_TCELL_UP		GSE24634_TEFF_VS_TCONV_DAY7_IN_CULTURE_UP			GSE36476_CTRL_VS_TSST_ACT_72H_MEMORY_CD4_TCELL_OLD_DN	GSE36476_CTRL_VS_TSST_ACT_40H_MEMORY_CD4_TCELL_OLD_DN	GSE36476_CTRL_VS_TSST_ACT_40H_MEMORY_CD4_TCELL_YOUNG_DN
891	CCNB1	cyclin B1			GSE24634_TREG_VS_TCONV_POST_DAY7_IL4_CONVERSION_UP		GSE36476_CTRL_VS_TSST_ACT_72H_MEMORY_CD4_TCELL_YOUNG_DN	GSE24634_TEFF_VS_TCONV_DAY7_IN_CULTURE_UP	GSE24634_IL4_VS_CTRL_TREATED_NAIVE_CD4_TCELL_DAY7_UP		GSE36476_CTRL_VS_TSST_ACT_72H_MEMORY_CD4_TCELL_OLD_DN	GSE36476_CTRL_VS_TSST_ACT_40H_MEMORY_CD4_TCELL_OLD_DN	GSE36476_CTRL_VS_TSST_ACT_40H_MEMORY_CD4_TCELL_YOUNG_DN		GSE29614_CTRL_VS_DAY7_TIV_FLU_VACCINE_PBMC_DN	GSE12845_IGD_POS_BLOOD_VS_PRE_GC_TONSIL_BCELL_DN					GSE29614_CTRL_VS_TIV_FLU_VACCINE_PBMC_2007_DN		GSE24634_TREG_VS_TCONV_POST_DAY10_IL4_CONVERSION_UP		GSE3982_DC_VS_MAC_DN								GSE29614_DAY3_VS_DAY7_TIV_FLU_VACCINE_PBMC_DN										GSE9988_LPS_VS_VEHICLE_TREATED_MONOCYTE_UP
11130	ZWINT	ZW10 interactor			GSE24634_TREG_VS_TCONV_POST_DAY7_IL4_CONVERSION_UP		GSE36476_CTRL_VS_TSST_ACT_72H_MEMORY_CD4_TCELL_YOUNG_DN	GSE24634_TEFF_VS_TCONV_DAY7_IN_CULTURE_UP	GSE24634_IL4_VS_CTRL_TREATED_NAIVE_CD4_TCELL_DAY7_UP		GSE36476_CTRL_VS_TSST_ACT_72H_MEMORY_CD4_TCELL_OLD_DN	GSE36476_CTRL_VS_TSST_ACT_40H_MEMORY_CD4_TCELL_OLD_DN			GSE29614_CTRL_VS_DAY7_TIV_FLU_VACCINE_PBMC_DN		GSE3982_MEMORY_CD4_TCELL_VS_TH2_DN	GSE24634_TEFF_VS_TCONV_DAY10_IN_CULTURE_UP			GSE29614_CTRL_VS_TIV_FLU_VACCINE_PBMC_2007_DN
55215	FANCI	Fanconi anemia, complementation group I			GSE24634_TREG_VS_TCONV_POST_DAY7_IL4_CONVERSION_UP		GSE36476_CTRL_VS_TSST_ACT_72H_MEMORY_CD4_TCELL_YOUNG_DN	GSE24634_TEFF_VS_TCONV_DAY7_IN_CULTURE_UP	GSE24634_IL4_VS_CTRL_TREATED_NAIVE_CD4_TCELL_DAY7_UP		GSE36476_CTRL_VS_TSST_ACT_72H_MEMORY_CD4_TCELL_OLD_DN	GSE36476_CTRL_VS_TSST_ACT_40H_MEMORY_CD4_TCELL_OLD_DN				GSE12845_IGD_POS_BLOOD_VS_PRE_GC_TONSIL_BCELL_DN
4602	MYB	v-myb myeloblastosis viral oncogene homolog (avian)			GSE24634_TREG_VS_TCONV_POST_DAY7_IL4_CONVERSION_UP		GSE36476_CTRL_VS_TSST_ACT_72H_MEMORY_CD4_TCELL_YOUNG_DN	GSE24634_TEFF_VS_TCONV_DAY7_IN_CULTURE_UP	GSE24634_IL4_VS_CTRL_TREATED_NAIVE_CD4_TCELL_DAY7_UP		GSE36476_CTRL_VS_TSST_ACT_72H_MEMORY_CD4_TCELL_OLD_DN					GSE12845_IGD_POS_BLOOD_VS_PRE_GC_TONSIL_BCELL_DN								GSE360_L_DONOVANI_VS_B_MALAYI_HIGH_DOSE_DC_UP																GSE3982_BCELL_VS_TH2_DN
56992	KIF15	kinesin family member 15			GSE24634_TREG_VS_TCONV_POST_DAY7_IL4_CONVERSION_UP		GSE36476_CTRL_VS_TSST_ACT_72H_MEMORY_CD4_TCELL_YOUNG_DN	GSE24634_TEFF_VS_TCONV_DAY7_IN_CULTURE_UP	GSE24634_IL4_VS_CTRL_TREATED_NAIVE_CD4_TCELL_DAY7_UP			GSE36476_CTRL_VS_TSST_ACT_40H_MEMORY_CD4_TCELL_OLD_DN			GSE29614_CTRL_VS_DAY7_TIV_FLU_VACCINE_PBMC_DN	GSE12845_IGD_POS_BLOOD_VS_PRE_GC_TONSIL_BCELL_DN	GSE3982_MEMORY_CD4_TCELL_VS_TH2_DN				GSE29614_CTRL_VS_TIV_FLU_VACCINE_PBMC_2007_DN
9232	PTTG1	pituitary tumor-transforming 1			GSE24634_TREG_VS_TCONV_POST_DAY7_IL4_CONVERSION_UP		GSE36476_CTRL_VS_TSST_ACT_72H_MEMORY_CD4_TCELL_YOUNG_DN	GSE24634_TEFF_VS_TCONV_DAY7_IN_CULTURE_UP	GSE24634_IL4_VS_CTRL_TREATED_NAIVE_CD4_TCELL_DAY7_UP						GSE29614_CTRL_VS_DAY7_TIV_FLU_VACCINE_PBMC_DN	GSE12845_IGD_POS_BLOOD_VS_PRE_GC_TONSIL_BCELL_DN						GSE13411_PLASMA_CELL_VS_MEMORY_BCELL_UP						KAECH_NAIVE_VS_DAY8_EFF_CD8_TCELL_DN					GSE29614_DAY3_VS_DAY7_TIV_FLU_VACCINE_PBMC_DN							GSE3982_BCELL_VS_TH2_DN	GSE3982_NKCELL_VS_TH1_DN					GSE24634_NAIVE_CD4_TCELL_VS_DAY10_IL4_CONV_TREG_DN
7298	TYMS	thymidylate synthetase			GSE24634_TREG_VS_TCONV_POST_DAY7_IL4_CONVERSION_UP		GSE36476_CTRL_VS_TSST_ACT_72H_MEMORY_CD4_TCELL_YOUNG_DN		GSE24634_IL4_VS_CTRL_TREATED_NAIVE_CD4_TCELL_DAY7_UP	GOLDRATH_EFF_VS_MEMORY_CD8_TCELL_UP	GSE36476_CTRL_VS_TSST_ACT_72H_MEMORY_CD4_TCELL_OLD_DN	GSE36476_CTRL_VS_TSST_ACT_40H_MEMORY_CD4_TCELL_OLD_DN	GSE36476_CTRL_VS_TSST_ACT_40H_MEMORY_CD4_TCELL_YOUNG_DN	GOLDRATH_NAIVE_VS_EFF_CD8_TCELL_DN	GSE29614_CTRL_VS_DAY7_TIV_FLU_VACCINE_PBMC_DN						GSE29614_CTRL_VS_TIV_FLU_VACCINE_PBMC_2007_DN	GSE13411_PLASMA_CELL_VS_MEMORY_BCELL_UP	GSE24634_TREG_VS_TCONV_POST_DAY10_IL4_CONVERSION_UP					KAECH_NAIVE_VS_DAY8_EFF_CD8_TCELL_DN			KAECH_DAY8_EFF_VS_MEMORY_CD8_TCELL_UP			GSE34205_HEALTHY_VS_RSV_INF_INFANT_PBMC_DN		GSE10239_NAIVE_VS_DAY4.5_EFF_CD8_TCELL_DN			GSE30962_ACUTE_VS_CHRONIC_LCMV_SECONDARY_INF_CD8_TCELL_DN	GSE3982_BCELL_VS_TH2_DN									GSE10239_NAIVE_VS_KLRG1HIGH_EFF_CD8_TCELL_DN
79071	ELOVL6	ELOVL fatty acid elongase 6			GSE24634_TREG_VS_TCONV_POST_DAY7_IL4_CONVERSION_UP		GSE36476_CTRL_VS_TSST_ACT_72H_MEMORY_CD4_TCELL_YOUNG_DN
641	BLM	Bloom syndrome, RecQ helicase-like			GSE24634_TREG_VS_TCONV_POST_DAY7_IL4_CONVERSION_UP			GSE24634_TEFF_VS_TCONV_DAY7_IN_CULTURE_UP			GSE36476_CTRL_VS_TSST_ACT_72H_MEMORY_CD4_TCELL_OLD_DN	GSE36476_CTRL_VS_TSST_ACT_40H_MEMORY_CD4_TCELL_OLD_DN	GSE36476_CTRL_VS_TSST_ACT_40H_MEMORY_CD4_TCELL_YOUNG_DN				GSE3982_MEMORY_CD4_TCELL_VS_TH2_DN			GSE3982_MEMORY_CD4_TCELL_VS_TH1_DN			GSE24634_TREG_VS_TCONV_POST_DAY10_IL4_CONVERSION_UP																		GSE3982_NKCELL_VS_TH1_DN					GSE24634_NAIVE_CD4_TCELL_VS_DAY10_IL4_CONV_TREG_DN
81620	CDT1	chromatin licensing and DNA replication factor 1			GSE24634_TREG_VS_TCONV_POST_DAY7_IL4_CONVERSION_UP			GSE24634_TEFF_VS_TCONV_DAY7_IN_CULTURE_UP														GSE13411_PLASMA_CELL_VS_MEMORY_BCELL_UP
9235	IL32	interleukin 32			GSE24634_TREG_VS_TCONV_POST_DAY7_IL4_CONVERSION_UP			GSE24634_TEFF_VS_TCONV_DAY7_IN_CULTURE_UP															GSE24634_TREG_VS_TCONV_POST_DAY10_IL4_CONVERSION_UP
4001	LMNB1	lamin B1			GSE24634_TREG_VS_TCONV_POST_DAY7_IL4_CONVERSION_UP					GOLDRATH_EFF_VS_MEMORY_CD8_TCELL_UP																					KAECH_DAY8_EFF_VS_MEMORY_CD8_TCELL_UP	GSE12366_GC_VS_MEMORY_BCELL_UP				GSE10239_NAIVE_VS_DAY4.5_EFF_CD8_TCELL_DN
8611	PPAP2A	phosphatidic acid phosphatase type 2A			GSE24634_TREG_VS_TCONV_POST_DAY7_IL4_CONVERSION_UP												GSE3982_MEMORY_CD4_TCELL_VS_TH2_DN
9452	ITM2A	integral membrane protein 2A			GSE24634_TREG_VS_TCONV_POST_DAY7_IL4_CONVERSION_UP													GSE24634_TEFF_VS_TCONV_DAY10_IN_CULTURE_UP
8809	IL18R1	interleukin 18 receptor 1			GSE24634_TREG_VS_TCONV_POST_DAY7_IL4_CONVERSION_UP																		GSE24634_TREG_VS_TCONV_POST_DAY10_IL4_CONVERSION_UP					KAECH_NAIVE_VS_DAY8_EFF_CD8_TCELL_DN
4689	NCF4	neutrophil cytosolic factor 4, 40kDa			GSE24634_TREG_VS_TCONV_POST_DAY7_IL4_CONVERSION_UP																													GSE34205_HEALTHY_VS_RSV_INF_INFANT_PBMC_DN
5880	RAC2	ras-related C3 botulinum toxin substrate 2 (rho family, small GTP binding protein Rac2)			GSE24634_TREG_VS_TCONV_POST_DAY7_IL4_CONVERSION_UP
11151	CORO1A	coronin, actin binding protein, 1A			GSE24634_TREG_VS_TCONV_POST_DAY7_IL4_CONVERSION_UP
2114	ETS2	v-ets erythroblastosis virus E26 oncogene homolog 2 (avian)				GSE30962_PRIMARY_VS_SECONDARY_ACUTE_LCMV_INF_CD8_TCELL_UP																		GSE360_L_DONOVANI_VS_B_MALAYI_HIGH_DOSE_DC_UP		GSE9988_ANTI_TREM1_AND_LPS_VS_VEHICLE_TREATED_MONOCYTES_UP	GSE9988_ANTI_TREM1_VS_CTRL_TREATED_MONOCYTES_UP		GSE9988_ANTI_TREM1_VS_VEHICLE_TREATED_MONOCYTES_UP	GSE9988_ANTI_TREM1_AND_LPS_VS_CTRL_TREATED_MONOCYTES_UP					GSE9988_LOW_LPS_VS_CTRL_TREATED_MONOCYTE_UP		GSE22886_DAY0_VS_DAY1_MONOCYTE_IN_CULTURE_DN					GSE9988_LOW_LPS_VS_VEHICLE_TREATED_MONOCYTE_UP	GSE9988_LPS_VS_VEHICLE_TREATED_MONOCYTE_UP					GSE360_CTRL_VS_L_MAJOR_DC_DN
11213	IRAK3	interleukin-1 receptor-associated kinase 3				GSE30962_PRIMARY_VS_SECONDARY_ACUTE_LCMV_INF_CD8_TCELL_UP
1102	RCBTB2	regulator of chromosome condensation (RCC1) and BTB (POZ) domain containing protein 2				GSE30962_PRIMARY_VS_SECONDARY_ACUTE_LCMV_INF_CD8_TCELL_UP
2138	EYA1	eyes absent homolog 1 (Drosophila)				GSE30962_PRIMARY_VS_SECONDARY_ACUTE_LCMV_INF_CD8_TCELL_UP
30001	ERO1L	ERO1-like (S. cerevisiae)				GSE30962_PRIMARY_VS_SECONDARY_ACUTE_LCMV_INF_CD8_TCELL_UP
3899	AFF3	AF4/FMR2 family, member 3				GSE30962_PRIMARY_VS_SECONDARY_ACUTE_LCMV_INF_CD8_TCELL_UP
6326	SCN2A	sodium channel, voltage-gated, type II, alpha subunit				GSE30962_PRIMARY_VS_SECONDARY_ACUTE_LCMV_INF_CD8_TCELL_UP
8836	GGH	gamma-glutamyl hydrolase (conjugase, folylpolygammaglutamyl hydrolase)					GSE36476_CTRL_VS_TSST_ACT_72H_MEMORY_CD4_TCELL_YOUNG_DN	GSE24634_TEFF_VS_TCONV_DAY7_IN_CULTURE_UP	GSE24634_IL4_VS_CTRL_TREATED_NAIVE_CD4_TCELL_DAY7_UP	GOLDRATH_EFF_VS_MEMORY_CD8_TCELL_UP					GSE29614_CTRL_VS_DAY7_TIV_FLU_VACCINE_PBMC_DN		GSE3982_MEMORY_CD4_TCELL_VS_TH2_DN	GSE24634_TEFF_VS_TCONV_DAY10_IN_CULTURE_UP		GSE3982_MEMORY_CD4_TCELL_VS_TH1_DN								KAECH_NAIVE_VS_DAY8_EFF_CD8_TCELL_DN					GSE29614_DAY3_VS_DAY7_TIV_FLU_VACCINE_PBMC_DN
5427	POLE2	polymerase (DNA directed), epsilon 2 (p59 subunit)					GSE36476_CTRL_VS_TSST_ACT_72H_MEMORY_CD4_TCELL_YOUNG_DN		GSE24634_IL4_VS_CTRL_TREATED_NAIVE_CD4_TCELL_DAY7_UP	GOLDRATH_EFF_VS_MEMORY_CD8_TCELL_UP	GSE36476_CTRL_VS_TSST_ACT_72H_MEMORY_CD4_TCELL_OLD_DN	GSE36476_CTRL_VS_TSST_ACT_40H_MEMORY_CD4_TCELL_OLD_DN	GSE36476_CTRL_VS_TSST_ACT_40H_MEMORY_CD4_TCELL_YOUNG_DN				GSE3982_MEMORY_CD4_TCELL_VS_TH2_DN			GSE3982_MEMORY_CD4_TCELL_VS_TH1_DN					GSE3982_DC_VS_MAC_DN																GSE3982_NKCELL_VS_TH1_DN				GSE20715_0H_VS_48H_OZONE_LUNG_DN
29015	SLC43A3	solute carrier family 43, member 3					GSE36476_CTRL_VS_TSST_ACT_72H_MEMORY_CD4_TCELL_YOUNG_DN				GSE36476_CTRL_VS_TSST_ACT_72H_MEMORY_CD4_TCELL_OLD_DN	GSE36476_CTRL_VS_TSST_ACT_40H_MEMORY_CD4_TCELL_OLD_DN	GSE36476_CTRL_VS_TSST_ACT_40H_MEMORY_CD4_TCELL_YOUNG_DN			GSE12845_IGD_POS_BLOOD_VS_PRE_GC_TONSIL_BCELL_DN																					GSE22886_DAY0_VS_DAY1_MONOCYTE_IN_CULTURE_DN												GSE10239_NAIVE_VS_KLRG1HIGH_EFF_CD8_TCELL_DN
1728	NQO1	NAD(P)H dehydrogenase, quinone 1					GSE36476_CTRL_VS_TSST_ACT_72H_MEMORY_CD4_TCELL_YOUNG_DN						GSE36476_CTRL_VS_TSST_ACT_40H_MEMORY_CD4_TCELL_YOUNG_DN						GSE360_HIGH_DOSE_B_MALAYI_VS_M_TUBERCULOSIS_MAC_DN																		GSE22886_DAY0_VS_DAY1_MONOCYTE_IN_CULTURE_DN				GSE3982_NKCELL_VS_TH1_DN
56938	ARNTL2	aryl hydrocarbon receptor nuclear translocator-like 2					GSE36476_CTRL_VS_TSST_ACT_72H_MEMORY_CD4_TCELL_YOUNG_DN								GSE29614_CTRL_VS_DAY7_TIV_FLU_VACCINE_PBMC_DN																										GSE3982_NKCELL_VS_TH1_DN
10221	TRIB1	tribbles homolog 1 (Drosophila)						GSE24634_TEFF_VS_TCONV_DAY7_IN_CULTURE_UP														GSE13411_PLASMA_CELL_VS_MEMORY_BCELL_UP					GSE9988_ANTI_TREM1_VS_CTRL_TREATED_MONOCYTES_UP		GSE9988_ANTI_TREM1_VS_VEHICLE_TREATED_MONOCYTES_UP					GSE34205_HEALTHY_VS_RSV_INF_INFANT_PBMC_DN												GSE24634_NAIVE_CD4_TCELL_VS_DAY10_IL4_CONV_TREG_DN		GSE360_CTRL_VS_L_MAJOR_DC_DN
6518	SLC2A5	solute carrier family 2 (facilitated glucose/fructose transporter), member 5							GSE24634_IL4_VS_CTRL_TREATED_NAIVE_CD4_TCELL_DAY7_UP						GSE29614_CTRL_VS_DAY7_TIV_FLU_VACCINE_PBMC_DN						GSE29614_CTRL_VS_TIV_FLU_VACCINE_PBMC_2007_DN				GSE3982_DC_VS_MAC_DN								GSE29614_DAY3_VS_DAY7_TIV_FLU_VACCINE_PBMC_DN
7351	UCP2	uncoupling protein 2 (mitochondrial, proton carrier)							GSE24634_IL4_VS_CTRL_TREATED_NAIVE_CD4_TCELL_DAY7_UP										GSE360_HIGH_DOSE_B_MALAYI_VS_M_TUBERCULOSIS_MAC_DN				GSE24634_TREG_VS_TCONV_POST_DAY10_IL4_CONVERSION_UP									GSE12366_GC_VS_MEMORY_BCELL_UP																GSE360_CTRL_VS_L_MAJOR_DC_DN
397	ARHGDIB	Rho GDP dissociation inhibitor (GDI) beta							GSE24634_IL4_VS_CTRL_TREATED_NAIVE_CD4_TCELL_DAY7_UP
64231	MS4A6A	membrane-spanning 4-domains, subfamily A, member 6A							GSE24634_IL4_VS_CTRL_TREATED_NAIVE_CD4_TCELL_DAY7_UP
9830	TRIM14	tripartite motif containing 14							GSE24634_IL4_VS_CTRL_TREATED_NAIVE_CD4_TCELL_DAY7_UP
1291	COL6A1	collagen, type VI, alpha 1							GSE24634_IL4_VS_CTRL_TREATED_NAIVE_CD4_TCELL_DAY7_UP
2012	EMP1	epithelial membrane protein 1								GOLDRATH_EFF_VS_MEMORY_CD8_TCELL_UP				GOLDRATH_NAIVE_VS_EFF_CD8_TCELL_DN			GSE3982_MEMORY_CD4_TCELL_VS_TH2_DN			GSE3982_MEMORY_CD4_TCELL_VS_TH1_DN								KAECH_NAIVE_VS_DAY8_EFF_CD8_TCELL_DN			KAECH_DAY8_EFF_VS_MEMORY_CD8_TCELL_UP						GSE22886_DAY0_VS_DAY1_MONOCYTE_IN_CULTURE_DN
8553	BHLHE40	basic helix-loop-helix family, member e40								GOLDRATH_EFF_VS_MEMORY_CD8_TCELL_UP				GOLDRATH_NAIVE_VS_EFF_CD8_TCELL_DN														KAECH_NAIVE_VS_DAY8_EFF_CD8_TCELL_DN		GSE9988_ANTI_TREM1_AND_LPS_VS_CTRL_TREATED_MONOCYTES_UP										GSE3982_BCELL_VS_TH2_DN
718	C3	complement component 3								GOLDRATH_EFF_VS_MEMORY_CD8_TCELL_UP				GOLDRATH_NAIVE_VS_EFF_CD8_TCELL_DN																							GSE22886_DAY0_VS_DAY1_MONOCYTE_IN_CULTURE_DN
51316	PLAC8	placenta-specific 8								GOLDRATH_EFF_VS_MEMORY_CD8_TCELL_UP
79682	MLF1IP	MLF1 interacting protein									GSE36476_CTRL_VS_TSST_ACT_72H_MEMORY_CD4_TCELL_OLD_DN	GSE36476_CTRL_VS_TSST_ACT_40H_MEMORY_CD4_TCELL_OLD_DN	GSE36476_CTRL_VS_TSST_ACT_40H_MEMORY_CD4_TCELL_YOUNG_DN				GSE3982_MEMORY_CD4_TCELL_VS_TH2_DN			GSE3982_MEMORY_CD4_TCELL_VS_TH1_DN														GSE34205_HEALTHY_VS_RSV_INF_INFANT_PBMC_DN						GSE3982_BCELL_VS_TH2_DN
22822	PHLDA1	pleckstrin homology-like domain, family A, member 1										GSE36476_CTRL_VS_TSST_ACT_40H_MEMORY_CD4_TCELL_OLD_DN					GSE3982_MEMORY_CD4_TCELL_VS_TH2_DN	GSE24634_TEFF_VS_TCONV_DAY10_IN_CULTURE_UP		GSE3982_MEMORY_CD4_TCELL_VS_TH1_DN							GSE9988_ANTI_TREM1_VS_CTRL_TREATED_MONOCYTES_UP									GSE10239_NAIVE_VS_DAY4.5_EFF_CD8_TCELL_DN								GSE14769_UNSTIM_VS_80MIN_LPS_BMDM_DN	GSE20715_0H_VS_48H_OZONE_LUNG_DN
9352	TXNL1	thioredoxin-like 1										GSE36476_CTRL_VS_TSST_ACT_40H_MEMORY_CD4_TCELL_OLD_DN																									GSE22886_DAY0_VS_DAY1_MONOCYTE_IN_CULTURE_DN
1612	DAPK1	death-associated protein kinase 1										GSE36476_CTRL_VS_TSST_ACT_40H_MEMORY_CD4_TCELL_OLD_DN																												GSE3982_BCELL_VS_TH2_DN					GSE20715_0H_VS_48H_OZONE_LUNG_DN	GSE24634_NAIVE_CD4_TCELL_VS_DAY10_IL4_CONV_TREG_DN
962	CD48	CD48 molecule												GOLDRATH_NAIVE_VS_EFF_CD8_TCELL_DN														KAECH_NAIVE_VS_DAY8_EFF_CD8_TCELL_DN			KAECH_DAY8_EFF_VS_MEMORY_CD8_TCELL_UP
9928	KIF14	kinesin family member 14													GSE29614_CTRL_VS_DAY7_TIV_FLU_VACCINE_PBMC_DN						GSE29614_CTRL_VS_TIV_FLU_VACCINE_PBMC_2007_DN
55784	MCTP2	multiple C2 domains, transmembrane 2														GSE12845_IGD_POS_BLOOD_VS_PRE_GC_TONSIL_BCELL_DN		GSE24634_TEFF_VS_TCONV_DAY10_IN_CULTURE_UP
2026	ENO2	enolase 2 (gamma, neuronal)														GSE12845_IGD_POS_BLOOD_VS_PRE_GC_TONSIL_BCELL_DN								GSE360_L_DONOVANI_VS_B_MALAYI_HIGH_DOSE_DC_UP																								GSE360_CTRL_VS_L_MAJOR_DC_DN
4311	MME	membrane metallo-endopeptidase														GSE12845_IGD_POS_BLOOD_VS_PRE_GC_TONSIL_BCELL_DN									GSE3982_DC_VS_MAC_DN
1326	MAP3K8	mitogen-activated protein kinase kinase kinase 8														GSE12845_IGD_POS_BLOOD_VS_PRE_GC_TONSIL_BCELL_DN										GSE9988_ANTI_TREM1_AND_LPS_VS_VEHICLE_TREATED_MONOCYTES_UP				GSE9988_ANTI_TREM1_AND_LPS_VS_CTRL_TREATED_MONOCYTES_UP					GSE9988_LOW_LPS_VS_CTRL_TREATED_MONOCYTE_UP			GSE2706_UNSTIM_VS_2H_R848_DC_DN				GSE9988_LOW_LPS_VS_VEHICLE_TREATED_MONOCYTE_UP	GSE9988_LPS_VS_VEHICLE_TREATED_MONOCYTE_UP	GSE14769_UNSTIM_VS_80MIN_LPS_BMDM_DN			GSE2706_UNSTIM_VS_2H_LPS_AND_R848_DC_DN
9404	LPXN	leupaxin														GSE12845_IGD_POS_BLOOD_VS_PRE_GC_TONSIL_BCELL_DN																														GSE24634_NAIVE_CD4_TCELL_VS_DAY10_IL4_CONV_TREG_DN
3159	HMGA1	high mobility group AT-hook 1														GSE12845_IGD_POS_BLOOD_VS_PRE_GC_TONSIL_BCELL_DN
5743	PTGS2	prostaglandin-endoperoxide synthase 2 (prostaglandin G/H synthase and cyclooxygenase)															GSE3982_MEMORY_CD4_TCELL_VS_TH2_DN		GSE360_HIGH_DOSE_B_MALAYI_VS_M_TUBERCULOSIS_MAC_DN							GSE9988_ANTI_TREM1_AND_LPS_VS_VEHICLE_TREATED_MONOCYTES_UP	GSE9988_ANTI_TREM1_VS_CTRL_TREATED_MONOCYTES_UP		GSE9988_ANTI_TREM1_VS_VEHICLE_TREATED_MONOCYTES_UP	GSE9988_ANTI_TREM1_AND_LPS_VS_CTRL_TREATED_MONOCYTES_UP					GSE9988_LOW_LPS_VS_CTRL_TREATED_MONOCYTE_UP		GSE22886_DAY0_VS_DAY1_MONOCYTE_IN_CULTURE_DN	GSE2706_UNSTIM_VS_2H_R848_DC_DN				GSE9988_LOW_LPS_VS_VEHICLE_TREATED_MONOCYTE_UP	GSE9988_LPS_VS_VEHICLE_TREATED_MONOCYTE_UP		GSE20715_0H_VS_48H_OZONE_LUNG_DN		GSE2706_UNSTIM_VS_2H_LPS_AND_R848_DC_DN
23594	ORC6	origin recognition complex, subunit 6															GSE3982_MEMORY_CD4_TCELL_VS_TH2_DN			GSE3982_MEMORY_CD4_TCELL_VS_TH1_DN																GSE10239_NAIVE_VS_DAY4.5_EFF_CD8_TCELL_DN
6319	SCD	stearoyl-CoA desaturase (delta-9-desaturase)															GSE3982_MEMORY_CD4_TCELL_VS_TH2_DN			GSE3982_MEMORY_CD4_TCELL_VS_TH1_DN																					GSE3982_NKCELL_VS_TH1_DN
4496	MT1H	metallothionein 1H															GSE3982_MEMORY_CD4_TCELL_VS_TH2_DN												GSE9988_ANTI_TREM1_VS_VEHICLE_TREATED_MONOCYTES_UP								GSE22886_DAY0_VS_DAY1_MONOCYTE_IN_CULTURE_DN
230	ALDOC	aldolase C, fructose-bisphosphate															GSE3982_MEMORY_CD4_TCELL_VS_TH2_DN
39	ACAT2	acetyl-CoA acetyltransferase 2															GSE3982_MEMORY_CD4_TCELL_VS_TH2_DN
3976	LIF	leukemia inhibitory factor (cholinergic differentiation factor)															GSE3982_MEMORY_CD4_TCELL_VS_TH2_DN
3371	TNC	tenascin C																GSE24634_TEFF_VS_TCONV_DAY10_IN_CULTURE_UP	GSE360_HIGH_DOSE_B_MALAYI_VS_M_TUBERCULOSIS_MAC_DN
9582	APOBEC3B	apolipoprotein B mRNA editing enzyme, catalytic polypeptide-like 3B																GSE24634_TEFF_VS_TCONV_DAY10_IN_CULTURE_UP		GSE3982_MEMORY_CD4_TCELL_VS_TH1_DN			GSE24634_TREG_VS_TCONV_POST_DAY10_IL4_CONVERSION_UP
27306	HPGDS	hematopoietic prostaglandin D synthase																GSE24634_TEFF_VS_TCONV_DAY10_IN_CULTURE_UP					GSE24634_TREG_VS_TCONV_POST_DAY10_IL4_CONVERSION_UP		GSE3982_DC_VS_MAC_DN																					GSE24634_NAIVE_CD4_TCELL_VS_DAY10_IL4_CONV_TREG_DN
1847	DUSP5	dual specificity phosphatase 5																GSE24634_TEFF_VS_TCONV_DAY10_IN_CULTURE_UP						GSE360_L_DONOVANI_VS_B_MALAYI_HIGH_DOSE_DC_UP		GSE9988_ANTI_TREM1_AND_LPS_VS_VEHICLE_TREATED_MONOCYTES_UP	GSE9988_ANTI_TREM1_VS_CTRL_TREATED_MONOCYTES_UP		GSE9988_ANTI_TREM1_VS_VEHICLE_TREATED_MONOCYTES_UP	GSE9988_ANTI_TREM1_AND_LPS_VS_CTRL_TREATED_MONOCYTES_UP					GSE9988_LOW_LPS_VS_CTRL_TREATED_MONOCYTE_UP			GSE2706_UNSTIM_VS_2H_R848_DC_DN				GSE9988_LOW_LPS_VS_VEHICLE_TREATED_MONOCYTE_UP	GSE9988_LPS_VS_VEHICLE_TREATED_MONOCYTE_UP	GSE14769_UNSTIM_VS_80MIN_LPS_BMDM_DN			GSE2706_UNSTIM_VS_2H_LPS_AND_R848_DC_DN	GSE360_CTRL_VS_L_MAJOR_DC_DN
8728	ADAM19	ADAM metallopeptidase domain 19																GSE24634_TEFF_VS_TCONV_DAY10_IN_CULTURE_UP						GSE360_L_DONOVANI_VS_B_MALAYI_HIGH_DOSE_DC_UP				KAECH_NAIVE_VS_DAY8_EFF_CD8_TCELL_DN																				GSE360_CTRL_VS_L_MAJOR_DC_DN
56521	DNAJC12	DnaJ (Hsp40) homolog, subfamily C, member 12																GSE24634_TEFF_VS_TCONV_DAY10_IN_CULTURE_UP							GSE3982_DC_VS_MAC_DN
9945	GFPT2	glutamine-fructose-6-phosphate transaminase 2																GSE24634_TEFF_VS_TCONV_DAY10_IN_CULTURE_UP																											GSE20715_0H_VS_48H_OZONE_LUNG_DN
26872	STEAP1	six transmembrane epithelial antigen of the prostate 1																	GSE360_HIGH_DOSE_B_MALAYI_VS_M_TUBERCULOSIS_MAC_DN	GSE3982_MEMORY_CD4_TCELL_VS_TH1_DN	GSE29614_CTRL_VS_TIV_FLU_VACCINE_PBMC_2007_DN																				GSE3982_NKCELL_VS_TH1_DN
10135	NAMPT	nicotinamide phosphoribosyltransferase																	GSE360_HIGH_DOSE_B_MALAYI_VS_M_TUBERCULOSIS_MAC_DN	GSE3982_MEMORY_CD4_TCELL_VS_TH1_DN																	GSE22886_DAY0_VS_DAY1_MONOCYTE_IN_CULTURE_DN		GSE30962_ACUTE_VS_CHRONIC_LCMV_SECONDARY_INF_CD8_TCELL_DN					GSE14769_UNSTIM_VS_80MIN_LPS_BMDM_DN	GSE20715_0H_VS_48H_OZONE_LUNG_DN		GSE2706_UNSTIM_VS_2H_LPS_AND_R848_DC_DN	GSE360_CTRL_VS_L_MAJOR_DC_DN
5144	PDE4D	phosphodiesterase 4D, cAMP-specific																	GSE360_HIGH_DOSE_B_MALAYI_VS_M_TUBERCULOSIS_MAC_DN	GSE3982_MEMORY_CD4_TCELL_VS_TH1_DN
7422	VEGFA	vascular endothelial growth factor A																	GSE360_HIGH_DOSE_B_MALAYI_VS_M_TUBERCULOSIS_MAC_DN			GSE13411_PLASMA_CELL_VS_MEMORY_BCELL_UP		GSE360_L_DONOVANI_VS_B_MALAYI_HIGH_DOSE_DC_UP
3576	IL8	interleukin 8																	GSE360_HIGH_DOSE_B_MALAYI_VS_M_TUBERCULOSIS_MAC_DN					GSE360_L_DONOVANI_VS_B_MALAYI_HIGH_DOSE_DC_UP		GSE9988_ANTI_TREM1_AND_LPS_VS_VEHICLE_TREATED_MONOCYTES_UP	GSE9988_ANTI_TREM1_VS_CTRL_TREATED_MONOCYTES_UP		GSE9988_ANTI_TREM1_VS_VEHICLE_TREATED_MONOCYTES_UP	GSE9988_ANTI_TREM1_AND_LPS_VS_CTRL_TREATED_MONOCYTES_UP					GSE9988_LOW_LPS_VS_CTRL_TREATED_MONOCYTE_UP							GSE9988_LOW_LPS_VS_VEHICLE_TREATED_MONOCYTE_UP	GSE9988_LPS_VS_VEHICLE_TREATED_MONOCYTE_UP					GSE360_CTRL_VS_L_MAJOR_DC_DN
4312	MMP1	matrix metallopeptidase 1 (interstitial collagenase)																	GSE360_HIGH_DOSE_B_MALAYI_VS_M_TUBERCULOSIS_MAC_DN					GSE360_L_DONOVANI_VS_B_MALAYI_HIGH_DOSE_DC_UP		GSE9988_ANTI_TREM1_AND_LPS_VS_VEHICLE_TREATED_MONOCYTES_UP			GSE9988_ANTI_TREM1_VS_VEHICLE_TREATED_MONOCYTES_UP	GSE9988_ANTI_TREM1_AND_LPS_VS_CTRL_TREATED_MONOCYTES_UP
6515	SLC2A3	solute carrier family 2 (facilitated glucose transporter), member 3																	GSE360_HIGH_DOSE_B_MALAYI_VS_M_TUBERCULOSIS_MAC_DN					GSE360_L_DONOVANI_VS_B_MALAYI_HIGH_DOSE_DC_UP			GSE9988_ANTI_TREM1_VS_CTRL_TREATED_MONOCYTES_UP	KAECH_NAIVE_VS_DAY8_EFF_CD8_TCELL_DN		GSE9988_ANTI_TREM1_AND_LPS_VS_CTRL_TREATED_MONOCYTES_UP	KAECH_DAY8_EFF_VS_MEMORY_CD8_TCELL_UP						GSE22886_DAY0_VS_DAY1_MONOCYTE_IN_CULTURE_DN	GSE2706_UNSTIM_VS_2H_R848_DC_DN
4495	MT1G	metallothionein 1G																	GSE360_HIGH_DOSE_B_MALAYI_VS_M_TUBERCULOSIS_MAC_DN					GSE360_L_DONOVANI_VS_B_MALAYI_HIGH_DOSE_DC_UP					GSE9988_ANTI_TREM1_VS_VEHICLE_TREATED_MONOCYTES_UP																			GSE360_CTRL_VS_L_MAJOR_DC_DN
4494	MT1F	metallothionein 1F																	GSE360_HIGH_DOSE_B_MALAYI_VS_M_TUBERCULOSIS_MAC_DN					GSE360_L_DONOVANI_VS_B_MALAYI_HIGH_DOSE_DC_UP					GSE9988_ANTI_TREM1_VS_VEHICLE_TREATED_MONOCYTES_UP
64116	SLC39A8	solute carrier family 39 (zinc transporter), member 8																	GSE360_HIGH_DOSE_B_MALAYI_VS_M_TUBERCULOSIS_MAC_DN					GSE360_L_DONOVANI_VS_B_MALAYI_HIGH_DOSE_DC_UP								GSE12366_GC_VS_MEMORY_BCELL_UP																GSE360_CTRL_VS_L_MAJOR_DC_DN
7128	TNFAIP3	tumor necrosis factor, alpha-induced protein 3																	GSE360_HIGH_DOSE_B_MALAYI_VS_M_TUBERCULOSIS_MAC_DN					GSE360_L_DONOVANI_VS_B_MALAYI_HIGH_DOSE_DC_UP											GSE9988_LOW_LPS_VS_CTRL_TREATED_MONOCYTE_UP			GSE2706_UNSTIM_VS_2H_R848_DC_DN				GSE9988_LOW_LPS_VS_VEHICLE_TREATED_MONOCYTE_UP	GSE9988_LPS_VS_VEHICLE_TREATED_MONOCYTE_UP				GSE2706_UNSTIM_VS_2H_LPS_AND_R848_DC_DN	GSE360_CTRL_VS_L_MAJOR_DC_DN
23136	EPB41L3	erythrocyte membrane protein band 4.1-like 3																	GSE360_HIGH_DOSE_B_MALAYI_VS_M_TUBERCULOSIS_MAC_DN					GSE360_L_DONOVANI_VS_B_MALAYI_HIGH_DOSE_DC_UP
2920	CXCL2	chemokine (C-X-C motif) ligand 2																	GSE360_HIGH_DOSE_B_MALAYI_VS_M_TUBERCULOSIS_MAC_DN							GSE9988_ANTI_TREM1_AND_LPS_VS_VEHICLE_TREATED_MONOCYTES_UP	GSE9988_ANTI_TREM1_VS_CTRL_TREATED_MONOCYTES_UP		GSE9988_ANTI_TREM1_VS_VEHICLE_TREATED_MONOCYTES_UP	GSE9988_ANTI_TREM1_AND_LPS_VS_CTRL_TREATED_MONOCYTES_UP					GSE9988_LOW_LPS_VS_CTRL_TREATED_MONOCYTE_UP		GSE22886_DAY0_VS_DAY1_MONOCYTE_IN_CULTURE_DN	GSE2706_UNSTIM_VS_2H_R848_DC_DN				GSE9988_LOW_LPS_VS_VEHICLE_TREATED_MONOCYTE_UP	GSE9988_LPS_VS_VEHICLE_TREATED_MONOCYTE_UP				GSE2706_UNSTIM_VS_2H_LPS_AND_R848_DC_DN
6364	CCL20	chemokine (C-C motif) ligand 20																	GSE360_HIGH_DOSE_B_MALAYI_VS_M_TUBERCULOSIS_MAC_DN							GSE9988_ANTI_TREM1_AND_LPS_VS_VEHICLE_TREATED_MONOCYTES_UP			GSE9988_ANTI_TREM1_VS_VEHICLE_TREATED_MONOCYTES_UP						GSE9988_LOW_LPS_VS_CTRL_TREATED_MONOCYTE_UP					GSE3982_BCELL_VS_TH2_DN		GSE9988_LOW_LPS_VS_VEHICLE_TREATED_MONOCYTE_UP	GSE9988_LPS_VS_VEHICLE_TREATED_MONOCYTE_UP
4501	MT1X	metallothionein 1X																	GSE360_HIGH_DOSE_B_MALAYI_VS_M_TUBERCULOSIS_MAC_DN										GSE9988_ANTI_TREM1_VS_VEHICLE_TREATED_MONOCYTES_UP								GSE22886_DAY0_VS_DAY1_MONOCYTE_IN_CULTURE_DN
6036	RNASE2	ribonuclease, RNase A family, 2 (liver, eosinophil-derived neurotoxin)																	GSE360_HIGH_DOSE_B_MALAYI_VS_M_TUBERCULOSIS_MAC_DN															GSE34205_HEALTHY_VS_RSV_INF_INFANT_PBMC_DN
5142	PDE4B	phosphodiesterase 4B, cAMP-specific																	GSE360_HIGH_DOSE_B_MALAYI_VS_M_TUBERCULOSIS_MAC_DN																GSE9988_LOW_LPS_VS_CTRL_TREATED_MONOCYTE_UP										GSE20715_0H_VS_48H_OZONE_LUNG_DN
3575	IL7R	interleukin 7 receptor																	GSE360_HIGH_DOSE_B_MALAYI_VS_M_TUBERCULOSIS_MAC_DN																		GSE22886_DAY0_VS_DAY1_MONOCYTE_IN_CULTURE_DN
3659	IRF1	interferon regulatory factor 1																	GSE360_HIGH_DOSE_B_MALAYI_VS_M_TUBERCULOSIS_MAC_DN																									GSE14769_UNSTIM_VS_80MIN_LPS_BMDM_DN			GSE2706_UNSTIM_VS_2H_LPS_AND_R848_DC_DN	GSE360_CTRL_VS_L_MAJOR_DC_DN
7097	TLR2	toll-like receptor 2																	GSE360_HIGH_DOSE_B_MALAYI_VS_M_TUBERCULOSIS_MAC_DN																									GSE14769_UNSTIM_VS_80MIN_LPS_BMDM_DN
5054	SERPINE1	serpin peptidase inhibitor, clade E (nexin, plasminogen activator inhibitor type 1), member 1																	GSE360_HIGH_DOSE_B_MALAYI_VS_M_TUBERCULOSIS_MAC_DN																									GSE14769_UNSTIM_VS_80MIN_LPS_BMDM_DN
5698	PSMB9	proteasome (prosome, macropain) subunit, beta type, 9 (large multifunctional peptidase 2)																	GSE360_HIGH_DOSE_B_MALAYI_VS_M_TUBERCULOSIS_MAC_DN																													GSE360_CTRL_VS_L_MAJOR_DC_DN
5997	RGS2	regulator of G-protein signaling 2, 24kDa																	GSE360_HIGH_DOSE_B_MALAYI_VS_M_TUBERCULOSIS_MAC_DN
1499	CTNNB1	catenin (cadherin-associated protein), beta 1, 88kDa																	GSE360_HIGH_DOSE_B_MALAYI_VS_M_TUBERCULOSIS_MAC_DN
4071	TM4SF1	transmembrane 4 L six family member 1																	GSE360_HIGH_DOSE_B_MALAYI_VS_M_TUBERCULOSIS_MAC_DN
5329	PLAUR	plasminogen activator, urokinase receptor																		GSE3982_MEMORY_CD4_TCELL_VS_TH1_DN						GSE9988_ANTI_TREM1_AND_LPS_VS_VEHICLE_TREATED_MONOCYTES_UP	GSE9988_ANTI_TREM1_VS_CTRL_TREATED_MONOCYTES_UP			GSE9988_ANTI_TREM1_AND_LPS_VS_CTRL_TREATED_MONOCYTES_UP					GSE9988_LOW_LPS_VS_CTRL_TREATED_MONOCYTE_UP			GSE2706_UNSTIM_VS_2H_R848_DC_DN				GSE9988_LOW_LPS_VS_VEHICLE_TREATED_MONOCYTE_UP	GSE9988_LPS_VS_VEHICLE_TREATED_MONOCYTE_UP	GSE14769_UNSTIM_VS_80MIN_LPS_BMDM_DN			GSE2706_UNSTIM_VS_2H_LPS_AND_R848_DC_DN
5366	PMAIP1	phorbol-12-myristate-13-acetate-induced protein 1																		GSE3982_MEMORY_CD4_TCELL_VS_TH1_DN						GSE9988_ANTI_TREM1_AND_LPS_VS_VEHICLE_TREATED_MONOCYTES_UP	GSE9988_ANTI_TREM1_VS_CTRL_TREATED_MONOCYTES_UP			GSE9988_ANTI_TREM1_AND_LPS_VS_CTRL_TREATED_MONOCYTES_UP								GSE2706_UNSTIM_VS_2H_R848_DC_DN			GSE3982_NKCELL_VS_TH1_DN	GSE9988_LOW_LPS_VS_VEHICLE_TREATED_MONOCYTE_UP	GSE9988_LPS_VS_VEHICLE_TREATED_MONOCYTE_UP
9603	NFE2L3	nuclear factor (erythroid-derived 2)-like 3																		GSE3982_MEMORY_CD4_TCELL_VS_TH1_DN
629	CFB	complement factor B																			GSE29614_CTRL_VS_TIV_FLU_VACCINE_PBMC_2007_DN																										GSE2706_UNSTIM_VS_2H_LPS_AND_R848_DC_DN
23286	WWC1	WW and C2 domain containing 1																			GSE29614_CTRL_VS_TIV_FLU_VACCINE_PBMC_2007_DN
130872	AHSA2	AHA1, activator of heat shock 90kDa protein ATPase homolog 2 (yeast)																			GSE29614_CTRL_VS_TIV_FLU_VACCINE_PBMC_2007_DN
55711	FAR2	fatty acyl CoA reductase 2																				GSE13411_PLASMA_CELL_VS_MEMORY_BCELL_UP
3479	IGF1	insulin-like growth factor 1 (somatomedin C)																				GSE13411_PLASMA_CELL_VS_MEMORY_BCELL_UP
26255	PTTG3P	pituitary tumor-transforming 3, pseudogene																				GSE13411_PLASMA_CELL_VS_MEMORY_BCELL_UP
64798	DEPTOR	DEP domain containing MTOR-interacting protein																				GSE13411_PLASMA_CELL_VS_MEMORY_BCELL_UP
23213	SULF1	sulfatase 1																				GSE13411_PLASMA_CELL_VS_MEMORY_BCELL_UP
5732	PTGER2	prostaglandin E receptor 2 (subtype EP2), 53kDa																					GSE24634_TREG_VS_TCONV_POST_DAY10_IL4_CONVERSION_UP	GSE360_L_DONOVANI_VS_B_MALAYI_HIGH_DOSE_DC_UP												GSE10239_NAIVE_VS_DAY4.5_EFF_CD8_TCELL_DN			GSE30962_ACUTE_VS_CHRONIC_LCMV_SECONDARY_INF_CD8_TCELL_DN							GSE24634_NAIVE_CD4_TCELL_VS_DAY10_IL4_CONV_TREG_DN		GSE360_CTRL_VS_L_MAJOR_DC_DN
330	BIRC3	baculoviral IAP repeat containing 3																					GSE24634_TREG_VS_TCONV_POST_DAY10_IL4_CONVERSION_UP												GSE9988_LOW_LPS_VS_CTRL_TREATED_MONOCYTE_UP		GSE22886_DAY0_VS_DAY1_MONOCYTE_IN_CULTURE_DN	GSE2706_UNSTIM_VS_2H_R848_DC_DN				GSE9988_LOW_LPS_VS_VEHICLE_TREATED_MONOCYTE_UP	GSE9988_LPS_VS_VEHICLE_TREATED_MONOCYTE_UP	GSE14769_UNSTIM_VS_80MIN_LPS_BMDM_DN			GSE2706_UNSTIM_VS_2H_LPS_AND_R848_DC_DN
3516	RBPJ	recombination signal binding protein for immunoglobulin kappa J region																					GSE24634_TREG_VS_TCONV_POST_DAY10_IL4_CONVERSION_UP																							GSE24634_NAIVE_CD4_TCELL_VS_DAY10_IL4_CONV_TREG_DN
81930	KIF18A	kinesin family member 18A																					GSE24634_TREG_VS_TCONV_POST_DAY10_IL4_CONVERSION_UP
115123	MARCH3	membrane-associated ring finger (C3HC4) 3																					GSE24634_TREG_VS_TCONV_POST_DAY10_IL4_CONVERSION_UP
8530	CST7	cystatin F (leukocystatin)																						GSE360_L_DONOVANI_VS_B_MALAYI_HIGH_DOSE_DC_UP				KAECH_NAIVE_VS_DAY8_EFF_CD8_TCELL_DN												GSE3982_BCELL_VS_TH2_DN
1316	KLF6	Kruppel-like factor 6																						GSE360_L_DONOVANI_VS_B_MALAYI_HIGH_DOSE_DC_UP						GSE9988_ANTI_TREM1_AND_LPS_VS_CTRL_TREATED_MONOCYTES_UP														GSE14769_UNSTIM_VS_80MIN_LPS_BMDM_DN				GSE360_CTRL_VS_L_MAJOR_DC_DN
7357	UGCG	UDP-glucose ceramide glucosyltransferase																						GSE360_L_DONOVANI_VS_B_MALAYI_HIGH_DOSE_DC_UP							KAECH_DAY8_EFF_VS_MEMORY_CD8_TCELL_UP						GSE22886_DAY0_VS_DAY1_MONOCYTE_IN_CULTURE_DN
2334	AFF2	AF4/FMR2 family, member 2																						GSE360_L_DONOVANI_VS_B_MALAYI_HIGH_DOSE_DC_UP								GSE12366_GC_VS_MEMORY_BCELL_UP
4792	NFKBIA	nuclear factor of kappa light polypeptide gene enhancer in B-cells inhibitor, alpha																						GSE360_L_DONOVANI_VS_B_MALAYI_HIGH_DOSE_DC_UP											GSE9988_LOW_LPS_VS_CTRL_TREATED_MONOCYTE_UP			GSE2706_UNSTIM_VS_2H_R848_DC_DN				GSE9988_LOW_LPS_VS_VEHICLE_TREATED_MONOCYTE_UP	GSE9988_LPS_VS_VEHICLE_TREATED_MONOCYTE_UP				GSE2706_UNSTIM_VS_2H_LPS_AND_R848_DC_DN
694	BTG1	B-cell translocation gene 1, anti-proliferative																						GSE360_L_DONOVANI_VS_B_MALAYI_HIGH_DOSE_DC_UP														GSE2706_UNSTIM_VS_2H_R848_DC_DN						GSE14769_UNSTIM_VS_80MIN_LPS_BMDM_DN			GSE2706_UNSTIM_VS_2H_LPS_AND_R848_DC_DN	GSE360_CTRL_VS_L_MAJOR_DC_DN
3690	ITGB3	integrin, beta 3 (platelet glycoprotein IIIa, antigen CD61)																						GSE360_L_DONOVANI_VS_B_MALAYI_HIGH_DOSE_DC_UP																								GSE360_CTRL_VS_L_MAJOR_DC_DN
5549	PRELP	proline/arginine-rich end leucine-rich repeat protein																						GSE360_L_DONOVANI_VS_B_MALAYI_HIGH_DOSE_DC_UP
1439	CSF2RB	colony stimulating factor 2 receptor, beta, low-affinity (granulocyte-macrophage)																						GSE360_L_DONOVANI_VS_B_MALAYI_HIGH_DOSE_DC_UP
1116	CHI3L1	chitinase 3-like 1 (cartilage glycoprotein-39)																						GSE360_L_DONOVANI_VS_B_MALAYI_HIGH_DOSE_DC_UP
3868	KRT16	keratin 16																						GSE360_L_DONOVANI_VS_B_MALAYI_HIGH_DOSE_DC_UP
5768	QSOX1	quiescin Q6 sulfhydryl oxidase 1																						GSE360_L_DONOVANI_VS_B_MALAYI_HIGH_DOSE_DC_UP
5334	PLCL1	phospholipase C-like 1																						GSE360_L_DONOVANI_VS_B_MALAYI_HIGH_DOSE_DC_UP
23705	CADM1	cell adhesion molecule 1																						GSE360_L_DONOVANI_VS_B_MALAYI_HIGH_DOSE_DC_UP
4860	PNP	purine nucleoside phosphorylase																							GSE3982_DC_VS_MAC_DN		GSE9988_ANTI_TREM1_VS_CTRL_TREATED_MONOCYTES_UP		GSE9988_ANTI_TREM1_VS_VEHICLE_TREATED_MONOCYTES_UP
6622	SNCA	synuclein, alpha (non A4 component of amyloid precursor)																							GSE3982_DC_VS_MAC_DN									GSE34205_HEALTHY_VS_RSV_INF_INFANT_PBMC_DN
6347	CCL2	chemokine (C-C motif) ligand 2																							GSE3982_DC_VS_MAC_DN												GSE22886_DAY0_VS_DAY1_MONOCYTE_IN_CULTURE_DN											GSE360_CTRL_VS_L_MAJOR_DC_DN
4907	NT5E	5'-nucleotidase, ecto (CD73)																							GSE3982_DC_VS_MAC_DN
89797	NAV2	neuron navigator 2																							GSE3982_DC_VS_MAC_DN
8650	NUMB	numb homolog (Drosophila)																							GSE3982_DC_VS_MAC_DN
7046	TGFBR1	transforming growth factor, beta receptor 1																							GSE3982_DC_VS_MAC_DN
9388	LIPG	lipase, endothelial																							GSE3982_DC_VS_MAC_DN
54332	GDAP1	ganglioside-induced differentiation-associated protein 1																							GSE3982_DC_VS_MAC_DN
8601	RGS20	regulator of G-protein signaling 20																							GSE3982_DC_VS_MAC_DN
57336	ZNF287	zinc finger protein 287																							GSE3982_DC_VS_MAC_DN
64651	CSRNP1	cysteine-serine-rich nuclear protein 1																								GSE9988_ANTI_TREM1_AND_LPS_VS_VEHICLE_TREATED_MONOCYTES_UP	GSE9988_ANTI_TREM1_VS_CTRL_TREATED_MONOCYTES_UP		GSE9988_ANTI_TREM1_VS_VEHICLE_TREATED_MONOCYTES_UP	GSE9988_ANTI_TREM1_AND_LPS_VS_CTRL_TREATED_MONOCYTES_UP					GSE9988_LOW_LPS_VS_CTRL_TREATED_MONOCYTE_UP			GSE2706_UNSTIM_VS_2H_R848_DC_DN				GSE9988_LOW_LPS_VS_VEHICLE_TREATED_MONOCYTE_UP	GSE9988_LPS_VS_VEHICLE_TREATED_MONOCYTE_UP	GSE14769_UNSTIM_VS_80MIN_LPS_BMDM_DN			GSE2706_UNSTIM_VS_2H_LPS_AND_R848_DC_DN
4864	NPC1	Niemann-Pick disease, type C1																								GSE9988_ANTI_TREM1_AND_LPS_VS_VEHICLE_TREATED_MONOCYTES_UP	GSE9988_ANTI_TREM1_VS_CTRL_TREATED_MONOCYTES_UP		GSE9988_ANTI_TREM1_VS_VEHICLE_TREATED_MONOCYTES_UP	GSE9988_ANTI_TREM1_AND_LPS_VS_CTRL_TREATED_MONOCYTES_UP							GSE22886_DAY0_VS_DAY1_MONOCYTE_IN_CULTURE_DN
57600	FNIP2	folliculin interacting protein 2																								GSE9988_ANTI_TREM1_AND_LPS_VS_VEHICLE_TREATED_MONOCYTES_UP	GSE9988_ANTI_TREM1_VS_CTRL_TREATED_MONOCYTES_UP		GSE9988_ANTI_TREM1_VS_VEHICLE_TREATED_MONOCYTES_UP	GSE9988_ANTI_TREM1_AND_LPS_VS_CTRL_TREATED_MONOCYTES_UP												GSE9988_LOW_LPS_VS_VEHICLE_TREATED_MONOCYTE_UP	GSE9988_LPS_VS_VEHICLE_TREATED_MONOCYTE_UP
344887	LOC344887	NmrA-like family domain containing 1 pseudogene																								GSE9988_ANTI_TREM1_AND_LPS_VS_VEHICLE_TREATED_MONOCYTES_UP	GSE9988_ANTI_TREM1_VS_CTRL_TREATED_MONOCYTES_UP		GSE9988_ANTI_TREM1_VS_VEHICLE_TREATED_MONOCYTES_UP	GSE9988_ANTI_TREM1_AND_LPS_VS_CTRL_TREATED_MONOCYTES_UP												GSE9988_LOW_LPS_VS_VEHICLE_TREATED_MONOCYTE_UP
10402	ST3GAL6	ST3 beta-galactoside alpha-2,3-sialyltransferase 6																								GSE9988_ANTI_TREM1_AND_LPS_VS_VEHICLE_TREATED_MONOCYTES_UP	GSE9988_ANTI_TREM1_VS_CTRL_TREATED_MONOCYTES_UP		GSE9988_ANTI_TREM1_VS_VEHICLE_TREATED_MONOCYTES_UP	GSE9988_ANTI_TREM1_AND_LPS_VS_CTRL_TREATED_MONOCYTES_UP
6236	RRAD	Ras-related associated with diabetes																								GSE9988_ANTI_TREM1_AND_LPS_VS_VEHICLE_TREATED_MONOCYTES_UP	GSE9988_ANTI_TREM1_VS_CTRL_TREATED_MONOCYTES_UP		GSE9988_ANTI_TREM1_VS_VEHICLE_TREATED_MONOCYTES_UP
8613	PPAP2B	phosphatidic acid phosphatase type 2B																								GSE9988_ANTI_TREM1_AND_LPS_VS_VEHICLE_TREATED_MONOCYTES_UP	GSE9988_ANTI_TREM1_VS_CTRL_TREATED_MONOCYTES_UP		GSE9988_ANTI_TREM1_VS_VEHICLE_TREATED_MONOCYTES_UP
10253	SPRY2	sprouty homolog 2 (Drosophila)																								GSE9988_ANTI_TREM1_AND_LPS_VS_VEHICLE_TREATED_MONOCYTES_UP	GSE9988_ANTI_TREM1_VS_CTRL_TREATED_MONOCYTES_UP			GSE9988_ANTI_TREM1_AND_LPS_VS_CTRL_TREATED_MONOCYTES_UP
2921	CXCL3	chemokine (C-X-C motif) ligand 3																								GSE9988_ANTI_TREM1_AND_LPS_VS_VEHICLE_TREATED_MONOCYTES_UP			GSE9988_ANTI_TREM1_VS_VEHICLE_TREATED_MONOCYTES_UP						GSE9988_LOW_LPS_VS_CTRL_TREATED_MONOCYTE_UP		GSE22886_DAY0_VS_DAY1_MONOCYTE_IN_CULTURE_DN	GSE2706_UNSTIM_VS_2H_R848_DC_DN				GSE9988_LOW_LPS_VS_VEHICLE_TREATED_MONOCYTE_UP	GSE9988_LPS_VS_VEHICLE_TREATED_MONOCYTE_UP				GSE2706_UNSTIM_VS_2H_LPS_AND_R848_DC_DN
3638	INSIG1	insulin induced gene 1																								GSE9988_ANTI_TREM1_AND_LPS_VS_VEHICLE_TREATED_MONOCYTES_UP			GSE9988_ANTI_TREM1_VS_VEHICLE_TREATED_MONOCYTES_UP									GSE2706_UNSTIM_VS_2H_R848_DC_DN									GSE2706_UNSTIM_VS_2H_LPS_AND_R848_DC_DN
80149	ZC3H12A	zinc finger CCCH-type containing 12A																								GSE9988_ANTI_TREM1_AND_LPS_VS_VEHICLE_TREATED_MONOCYTES_UP				GSE9988_ANTI_TREM1_AND_LPS_VS_CTRL_TREATED_MONOCYTES_UP					GSE9988_LOW_LPS_VS_CTRL_TREATED_MONOCYTE_UP		GSE22886_DAY0_VS_DAY1_MONOCYTE_IN_CULTURE_DN	GSE2706_UNSTIM_VS_2H_R848_DC_DN				GSE9988_LOW_LPS_VS_VEHICLE_TREATED_MONOCYTE_UP	GSE9988_LPS_VS_VEHICLE_TREATED_MONOCYTE_UP	GSE14769_UNSTIM_VS_80MIN_LPS_BMDM_DN			GSE2706_UNSTIM_VS_2H_LPS_AND_R848_DC_DN
134429	STARD4	StAR-related lipid transfer (START) domain containing 4																								GSE9988_ANTI_TREM1_AND_LPS_VS_VEHICLE_TREATED_MONOCYTES_UP				GSE9988_ANTI_TREM1_AND_LPS_VS_CTRL_TREATED_MONOCYTES_UP					GSE9988_LOW_LPS_VS_CTRL_TREATED_MONOCYTE_UP				GSE30962_ACUTE_VS_CHRONIC_LCMV_SECONDARY_INF_CD8_TCELL_DN			GSE9988_LOW_LPS_VS_VEHICLE_TREATED_MONOCYTE_UP	GSE9988_LPS_VS_VEHICLE_TREATED_MONOCYTE_UP
5337	PLD1	phospholipase D1, phosphatidylcholine-specific																								GSE9988_ANTI_TREM1_AND_LPS_VS_VEHICLE_TREATED_MONOCYTES_UP				GSE9988_ANTI_TREM1_AND_LPS_VS_CTRL_TREATED_MONOCYTES_UP					GSE9988_LOW_LPS_VS_CTRL_TREATED_MONOCYTE_UP							GSE9988_LOW_LPS_VS_VEHICLE_TREATED_MONOCYTE_UP	GSE9988_LPS_VS_VEHICLE_TREATED_MONOCYTE_UP
3553	IL1B	interleukin 1, beta																								GSE9988_ANTI_TREM1_AND_LPS_VS_VEHICLE_TREATED_MONOCYTES_UP									GSE9988_LOW_LPS_VS_CTRL_TREATED_MONOCYTE_UP		GSE22886_DAY0_VS_DAY1_MONOCYTE_IN_CULTURE_DN	GSE2706_UNSTIM_VS_2H_R848_DC_DN				GSE9988_LOW_LPS_VS_VEHICLE_TREATED_MONOCYTE_UP	GSE9988_LPS_VS_VEHICLE_TREATED_MONOCYTE_UP	GSE14769_UNSTIM_VS_80MIN_LPS_BMDM_DN
56675	NRIP3	nuclear receptor interacting protein 3																									GSE9988_ANTI_TREM1_VS_CTRL_TREATED_MONOCYTES_UP		GSE9988_ANTI_TREM1_VS_VEHICLE_TREATED_MONOCYTES_UP								GSE22886_DAY0_VS_DAY1_MONOCYTE_IN_CULTURE_DN
221037	JMJD1C	jumonji domain containing 1C																									GSE9988_ANTI_TREM1_VS_CTRL_TREATED_MONOCYTES_UP		GSE9988_ANTI_TREM1_VS_VEHICLE_TREATED_MONOCYTES_UP															GSE14769_UNSTIM_VS_80MIN_LPS_BMDM_DN
1306	COL15A1	collagen, type XV, alpha 1																									GSE9988_ANTI_TREM1_VS_CTRL_TREATED_MONOCYTES_UP		GSE9988_ANTI_TREM1_VS_VEHICLE_TREATED_MONOCYTES_UP
4929	NR4A2	nuclear receptor subfamily 4, group A, member 2																									GSE9988_ANTI_TREM1_VS_CTRL_TREATED_MONOCYTES_UP			GSE9988_ANTI_TREM1_AND_LPS_VS_CTRL_TREATED_MONOCYTES_UP					GSE9988_LOW_LPS_VS_CTRL_TREATED_MONOCYTE_UP				GSE30962_ACUTE_VS_CHRONIC_LCMV_SECONDARY_INF_CD8_TCELL_DN								GSE2706_UNSTIM_VS_2H_LPS_AND_R848_DC_DN
375387	LRRC33	leucine rich repeat containing 33																									GSE9988_ANTI_TREM1_VS_CTRL_TREATED_MONOCYTES_UP			GSE9988_ANTI_TREM1_AND_LPS_VS_CTRL_TREATED_MONOCYTES_UP
7050	TGIF1	TGFB-induced factor homeobox 1																									GSE9988_ANTI_TREM1_VS_CTRL_TREATED_MONOCYTES_UP																	GSE14769_UNSTIM_VS_80MIN_LPS_BMDM_DN
51655	RASD1	RAS, dexamethasone-induced 1																									GSE9988_ANTI_TREM1_VS_CTRL_TREATED_MONOCYTES_UP
6352	CCL5	chemokine (C-C motif) ligand 5																										KAECH_NAIVE_VS_DAY8_EFF_CD8_TCELL_DN										GSE2706_UNSTIM_VS_2H_R848_DC_DN						GSE14769_UNSTIM_VS_80MIN_LPS_BMDM_DN
960	CD44	CD44 molecule (Indian blood group)																										KAECH_NAIVE_VS_DAY8_EFF_CD8_TCELL_DN
1396	CRIP1	cysteine-rich protein 1 (intestinal)																										KAECH_NAIVE_VS_DAY8_EFF_CD8_TCELL_DN
402778	IFITM10	interferon induced transmembrane protein 10																										KAECH_NAIVE_VS_DAY8_EFF_CD8_TCELL_DN
3569	IL6	interleukin 6 (interferon, beta 2)																												GSE9988_ANTI_TREM1_AND_LPS_VS_CTRL_TREATED_MONOCYTES_UP					GSE9988_LOW_LPS_VS_CTRL_TREATED_MONOCYTE_UP		GSE22886_DAY0_VS_DAY1_MONOCYTE_IN_CULTURE_DN	GSE2706_UNSTIM_VS_2H_R848_DC_DN					GSE9988_LPS_VS_VEHICLE_TREATED_MONOCYTE_UP		GSE20715_0H_VS_48H_OZONE_LUNG_DN		GSE2706_UNSTIM_VS_2H_LPS_AND_R848_DC_DN
3280	HES1	hairy and enhancer of split 1, (Drosophila)																												GSE9988_ANTI_TREM1_AND_LPS_VS_CTRL_TREATED_MONOCYTES_UP					GSE9988_LOW_LPS_VS_CTRL_TREATED_MONOCYTE_UP
7462	LAT2	linker for activation of T cells family, member 2																													KAECH_DAY8_EFF_VS_MEMORY_CD8_TCELL_UP
6428	SRSF3	serine/arginine-rich splicing factor 3																														GSE12366_GC_VS_MEMORY_BCELL_UP
3178	HNRNPA1	heterogeneous nuclear ribonucleoprotein A1																														GSE12366_GC_VS_MEMORY_BCELL_UP
4005	LMO2	LIM domain only 2 (rhombotin-like 1)																														GSE12366_GC_VS_MEMORY_BCELL_UP
26018	LRIG1	leucine-rich repeats and immunoglobulin-like domains 1																														GSE12366_GC_VS_MEMORY_BCELL_UP
55789	DEPDC1B	DEP domain containing 1B																														GSE12366_GC_VS_MEMORY_BCELL_UP
1756	DMD	dystrophin																														GSE12366_GC_VS_MEMORY_BCELL_UP
79822	ARHGAP28	Rho GTPase activating protein 28																														GSE12366_GC_VS_MEMORY_BCELL_UP
201562	PTPLB	protein tyrosine phosphatase-like (proline instead of catalytic arginine), member b																														GSE12366_GC_VS_MEMORY_BCELL_UP
54469	ZFAND6	zinc finger, AN1-type domain 6																														GSE12366_GC_VS_MEMORY_BCELL_UP
55638	SYBU	syntabulin (syntaxin-interacting)																														GSE12366_GC_VS_MEMORY_BCELL_UP
23657	SLC7A11	solute carrier family 7 (anionic amino acid transporter light chain, xc- system), member 11																															GSE29614_DAY3_VS_DAY7_TIV_FLU_VACCINE_PBMC_DN				GSE22886_DAY0_VS_DAY1_MONOCYTE_IN_CULTURE_DN
26002	MOXD1	monooxygenase, DBH-like 1																															GSE29614_DAY3_VS_DAY7_TIV_FLU_VACCINE_PBMC_DN
92745	SLC38A5	solute carrier family 38, member 5																															GSE29614_DAY3_VS_DAY7_TIV_FLU_VACCINE_PBMC_DN
114884	OSBPL10	oxysterol binding protein-like 10																															GSE29614_DAY3_VS_DAY7_TIV_FLU_VACCINE_PBMC_DN
57018	CCNL1	cyclin L1																																GSE34205_HEALTHY_VS_RSV_INF_INFANT_PBMC_DN										GSE14769_UNSTIM_VS_80MIN_LPS_BMDM_DN
2935	GSPT1	G1 to S phase transition 1																																GSE34205_HEALTHY_VS_RSV_INF_INFANT_PBMC_DN											GSE20715_0H_VS_48H_OZONE_LUNG_DN
6286	S100P	S100 calcium binding protein P																																GSE34205_HEALTHY_VS_RSV_INF_INFANT_PBMC_DN
83879	CDCA7	cell division cycle associated 7																																GSE34205_HEALTHY_VS_RSV_INF_INFANT_PBMC_DN
4353	MPO	myeloperoxidase																																GSE34205_HEALTHY_VS_RSV_INF_INFANT_PBMC_DN
7059	THBS3	thrombospondin 3																																GSE34205_HEALTHY_VS_RSV_INF_INFANT_PBMC_DN
3045	HBD	hemoglobin, delta																																GSE34205_HEALTHY_VS_RSV_INF_INFANT_PBMC_DN
23764	MAFF	v-maf musculoaponeurotic fibrosarcoma oncogene homolog F (avian)																																	GSE9988_LOW_LPS_VS_CTRL_TREATED_MONOCYTE_UP		GSE22886_DAY0_VS_DAY1_MONOCYTE_IN_CULTURE_DN	GSE2706_UNSTIM_VS_2H_R848_DC_DN				GSE9988_LOW_LPS_VS_VEHICLE_TREATED_MONOCYTE_UP	GSE9988_LPS_VS_VEHICLE_TREATED_MONOCYTE_UP	GSE14769_UNSTIM_VS_80MIN_LPS_BMDM_DN
3383	ICAM1	intercellular adhesion molecule 1																																	GSE9988_LOW_LPS_VS_CTRL_TREATED_MONOCYTE_UP			GSE2706_UNSTIM_VS_2H_R848_DC_DN			GSE3982_NKCELL_VS_TH1_DN	GSE9988_LOW_LPS_VS_VEHICLE_TREATED_MONOCYTE_UP	GSE9988_LPS_VS_VEHICLE_TREATED_MONOCYTE_UP	GSE14769_UNSTIM_VS_80MIN_LPS_BMDM_DN			GSE2706_UNSTIM_VS_2H_LPS_AND_R848_DC_DN
8013	NR4A3	nuclear receptor subfamily 4, group A, member 3																																	GSE9988_LOW_LPS_VS_CTRL_TREATED_MONOCYTE_UP			GSE2706_UNSTIM_VS_2H_R848_DC_DN									GSE2706_UNSTIM_VS_2H_LPS_AND_R848_DC_DN
2069	EREG	epiregulin																																	GSE9988_LOW_LPS_VS_CTRL_TREATED_MONOCYTE_UP							GSE9988_LOW_LPS_VS_VEHICLE_TREATED_MONOCYTE_UP
195828	ZNF367	zinc finger protein 367																																		GSE10239_NAIVE_VS_DAY4.5_EFF_CD8_TCELL_DN			GSE30962_ACUTE_VS_CHRONIC_LCMV_SECONDARY_INF_CD8_TCELL_DN
1508	CTSB	cathepsin B																																			GSE22886_DAY0_VS_DAY1_MONOCYTE_IN_CULTURE_DN									GSE24634_NAIVE_CD4_TCELL_VS_DAY10_IL4_CONV_TREG_DN
5473	PPBP	pro-platelet basic protein (chemokine (C-X-C motif) ligand 7)																																			GSE22886_DAY0_VS_DAY1_MONOCYTE_IN_CULTURE_DN
129607	CMPK2	cytidine monophosphate (UMP-CMP) kinase 2, mitochondrial																																				GSE2706_UNSTIM_VS_2H_R848_DC_DN									GSE2706_UNSTIM_VS_2H_LPS_AND_R848_DC_DN
84419	C15orf48	chromosome 15 open reading frame 48																																				GSE2706_UNSTIM_VS_2H_R848_DC_DN									GSE2706_UNSTIM_VS_2H_LPS_AND_R848_DC_DN
4651	MYO10	myosin X																																				GSE2706_UNSTIM_VS_2H_R848_DC_DN
387914	SHISA2	shisa homolog 2 (Xenopus laevis)																																				GSE2706_UNSTIM_VS_2H_R848_DC_DN
125476	INO80C	INO80 complex subunit C																																					GSE30962_ACUTE_VS_CHRONIC_LCMV_SECONDARY_INF_CD8_TCELL_DN
80760	ITIH5	inter-alpha-trypsin inhibitor heavy chain family, member 5																																					GSE30962_ACUTE_VS_CHRONIC_LCMV_SECONDARY_INF_CD8_TCELL_DN
3067	HDC	histidine decarboxylase																																						GSE3982_BCELL_VS_TH2_DN						GSE24634_NAIVE_CD4_TCELL_VS_DAY10_IL4_CONV_TREG_DN
2521	FUS	fused in sarcoma																																						GSE3982_BCELL_VS_TH2_DN
131566	DCBLD2	discoidin, CUB and LCCL domain containing 2																																						GSE3982_BCELL_VS_TH2_DN
81851	KRTAP1-1	keratin associated protein 1-1																																						GSE3982_BCELL_VS_TH2_DN
81850	KRTAP1-3	keratin associated protein 1-3																																						GSE3982_BCELL_VS_TH2_DN
687	KLF9	Kruppel-like factor 9																																							GSE3982_NKCELL_VS_TH1_DN
118788	PIK3AP1	phosphoinositide-3-kinase adaptor protein 1																																								GSE9988_LOW_LPS_VS_VEHICLE_TREATED_MONOCYTE_UP	GSE9988_LPS_VS_VEHICLE_TREATED_MONOCYTE_UP						GSE10239_NAIVE_VS_KLRG1HIGH_EFF_CD8_TCELL_DN
3399	ID3	inhibitor of DNA binding 3, dominant negative helix-loop-helix protein																																										GSE14769_UNSTIM_VS_80MIN_LPS_BMDM_DN
25976	TIPARP	TCDD-inducible poly(ADP-ribose) polymerase																																										GSE14769_UNSTIM_VS_80MIN_LPS_BMDM_DN
9023	CH25H	cholesterol 25-hydroxylase																																										GSE14769_UNSTIM_VS_80MIN_LPS_BMDM_DN
7052	TGM2	transglutaminase 2 (C polypeptide, protein-glutamine-gamma-glutamyltransferase)																																										GSE14769_UNSTIM_VS_80MIN_LPS_BMDM_DN
23767	FLRT3	fibronectin leucine rich transmembrane protein 3																																										GSE14769_UNSTIM_VS_80MIN_LPS_BMDM_DN
4314	MMP3	matrix metallopeptidase 3 (stromelysin 1, progelatinase)																																											GSE20715_0H_VS_48H_OZONE_LUNG_DN
50999	TMED5	transmembrane emp24 protein transport domain containing 5																																												GSE24634_NAIVE_CD4_TCELL_VS_DAY10_IL4_CONV_TREG_DN
567	B2M	beta-2-microglobulin																																												GSE24634_NAIVE_CD4_TCELL_VS_DAY10_IL4_CONV_TREG_DN
3434	IFIT1	interferon-induced protein with tetratricopeptide repeats 1																																													GSE2706_UNSTIM_VS_2H_LPS_AND_R848_DC_DN
6934	TCF7L2	transcription factor 7-like 2 (T-cell specific, HMG-box)																																													GSE2706_UNSTIM_VS_2H_LPS_AND_R848_DC_DN
148113	CILP2	cartilage intermediate layer protein 2																																													GSE2706_UNSTIM_VS_2H_LPS_AND_R848_DC_DN
11240	PADI2	peptidyl arginine deiminase, type II																																														GSE360_CTRL_VS_L_MAJOR_DC_DN
10659	CELF2	CUGBP, Elav-like family member 2																																														GSE360_CTRL_VS_L_MAJOR_DC_DN
8334	HIST1H2AC	histone cluster 1, H2ac																																														GSE360_CTRL_VS_L_MAJOR_DC_DN
3290	HSD11B1	hydroxysteroid (11-beta) dehydrogenase 1																																														GSE360_CTRL_VS_L_MAJOR_DC_DN
10516	FBLN5	fibulin 5																																														GSE360_CTRL_VS_L_MAJOR_DC_DN
6563	SLC14A1	solute carrier family 14 (urea transporter), member 1 (Kidd blood group)																																														GSE360_CTRL_VS_L_MAJOR_DC_DN
5452	POU2F2	POU class 2 homeobox 2																																														GSE360_CTRL_VS_L_MAJOR_DC_DN
771	CA12	carbonic anhydrase XII																																															GSE10239_NAIVE_VS_KLRG1HIGH_EFF_CD8_TCELL_DN
2273	FHL1	four and a half LIM domains 1																																															GSE10239_NAIVE_VS_KLRG1HIGH_EFF_CD8_TCELL_DN
94240	EPSTI1	epithelial stromal interaction 1 (breast)
7057	THBS1	thrombospondin 1
340719	NANOS1	nanos homolog 1 (Drosophila)
143686	SESN3	sestrin 3
5507	PPP1R3C	protein phosphatase 1, regulatory subunit 3C
6445	SGCG	sarcoglycan, gamma (35kDa dystrophin-associated glycoprotein)
1805	DPT	dermatopontin
84727	SPSB2	splA/ryanodine receptor domain and SOCS box containing 2
727910	TLCD2	TLC domain containing 2
55859	BEX1	brain expressed, X-linked 1
684	BST2	bone marrow stromal cell antigen 2
54997	TESC	tescalcin
6781	STC1	stanniocalcin 1
6039	RNASE6	ribonuclease, RNase A family, k6
1075	CTSC	cathepsin C
8654	PDE5A	phosphodiesterase 5A, cGMP-specific
3043	HBB	hemoglobin, beta
26147	PHF19	PHD finger protein 19
4915	NTRK2	neurotrophic tyrosine kinase, receptor, type 2
92737	DNER	delta/notch-like EGF repeat containing
6372	CXCL6	chemokine (C-X-C motif) ligand 6 (granulocyte chemotactic protein 2)
7980	TFPI2	tissue factor pathway inhibitor 2
1789	DNMT3B	DNA (cytosine-5-)-methyltransferase 3 beta
6422	SFRP1	secreted frizzled-related protein 1
1809	DPYSL3	dihydropyrimidinase-like 3
10630	PDPN	podoplanin
3778	KCNMA1	potassium large conductance calcium-activated channel, subfamily M, alpha member 1
3936	LCP1	lymphocyte cytosolic protein 1 (L-plastin)
4693	NDP	Norrie disease (pseudoglioma)
1363	CPE	carboxypeptidase E
5874	RAB27B	RAB27B, member RAS oncogene family
1511	CTSG	cathepsin G
8076	MFAP5	microfibrillar associated protein 5
7078	TIMP3	TIMP metallopeptidase inhibitor 3
272	AMPD3	adenosine monophosphate deaminase 3
1368	CPM	carboxypeptidase M
84669	USP32	ubiquitin specific peptidase 32
126820	WDR63	WD repeat domain 63
3106	HLA-B	major histocompatibility complex, class I, B
1183	CLCN4	chloride channel 4
51778	MYOZ2	myozenin 2
8662	EIF3B	eukaryotic translation initiation factor 3, subunit B
1359	CPA3	carboxypeptidase A3 (mast cell)
64092	SAMSN1	SAM domain, SH3 domain and nuclear localization signals 1
4232	MEST	mesoderm specific transcript homolog (mouse)
116028	RMI2	RMI2, RecQ mediated genome instability 2, homolog (S. cerevisiae)
11082	ESM1	endothelial cell-specific molecule 1
481	ATP1B1	ATPase, Na+/K+ transporting, beta 1 polypeptide
5480	PPIC	peptidylprolyl isomerase C (cyclophilin C)
84898	PLXDC2	plexin domain containing 2
8832	CD84	CD84 molecule
284266	SIGLEC15	sialic acid binding Ig-like lectin 15
4155	MBP	myelin basic protein
1117	CHI3L2	chitinase 3-like 2
26047	CNTNAP2	contactin associated protein-like 2
2690	GHR	growth hormone receptor
3929	LBP	lipopolysaccharide binding protein
3157	HMGCS1	3-hydroxy-3-methylglutaryl-CoA synthase 1 (soluble)
2006	ELN	elastin
6414	SEPP1	selenoprotein P, plasma, 1
4828	NMB	neuromedin B
6616	SNAP25	synaptosomal-associated protein, 25kDa
4332	MNDA	myeloid cell nuclear differentiation antigen
8522	GAS7	growth arrest-specific 7
199	AIF1	allograft inflammatory factor 1
9535	GMFG	glia maturation factor, gamma
55022	PID1	phosphotyrosine interaction domain containing 1
5788	PTPRC	protein tyrosine phosphatase, receptor type, C
23301	EHBP1	EH domain binding protein 1
4958	OMD	osteomodulin
4920	ROR2	receptor tyrosine kinase-like orphan receptor 2
1305	COL13A1	collagen, type XIII, alpha 1
9774	BCLAF1	BCL2-associated transcription factor 1
3732	CD82	CD82 molecule
1794	DOCK2	dedicator of cytokinesis 2
2487	FRZB	frizzled-related protein
10203	CALCRL	calcitonin receptor-like
51569	UFM1	ubiquitin-fold modifier 1
1356	CP	ceruloplasmin (ferroxidase)
5362	PLXNA2	plexin A2
10231	RCAN2	regulator of calcineurin 2
1178	CLC	Charcot-Leyden crystal protein
100130938	LOC100130938	uncharacterized LOC100130938
85450	ITPRIP	inositol 1,4,5-trisphosphate receptor interacting protein
7323	UBE2D3	ubiquitin-conjugating enzyme E2D 3
2123	EVI2A	ecotropic viral integration site 2A
219699	UNC5B	unc-5 homolog B (C. elegans)
11098	PRSS23	protease, serine, 23
5136	PDE1A	phosphodiesterase 1A, calmodulin-dependent
57514	ARHGAP31	Rho GTPase activating protein 31
64866	CDCP1	CUB domain containing protein 1
57194	ATP10A	ATPase, class V, type 10A
90853	SPOCD1	SPOC domain containing 1
3184	HNRNPD	heterogeneous nuclear ribonucleoprotein D (AU-rich element RNA binding protein 1, 37kDa)
3815	KIT	v-kit Hardy-Zuckerman 4 feline sarcoma viral oncogene homolog
349136	WDR86	WD repeat domain 86
963	CD53	CD53 molecule
56890	MDM1	Mdm1 nuclear protein homolog (mouse)
4223	MEOX2	mesenchyme homeobox 2
6920	TCEA3	transcription elongation factor A (SII), 3
4043	LRPAP1	low density lipoprotein receptor-related protein associated protein 1
79772	MCTP1	multiple C2 domains, transmembrane 1
8673	VAMP8	vesicle-associated membrane protein 8 (endobrevin)
8507	ENC1	ectodermal-neural cortex 1 (with BTB-like domain)
10788	IQGAP2	IQ motif containing GTPase activating protein 2
1294	COL7A1	collagen, type VII, alpha 1
5196	PF4	platelet factor 4
5159	PDGFRB	platelet-derived growth factor receptor, beta polypeptide
11174	ADAMTS6	ADAM metallopeptidase with thrombospondin type 1 motif, 6
5332	PLCB4	phospholipase C, beta 4
25907	TMEM158	transmembrane protein 158 (gene/pseudogene)
4818	NKG7	natural killer cell group 7 sequence
23345	SYNE1	spectrin repeat containing, nuclear envelope 1
5187	PER1	period homolog 1 (Drosophila)
54510	PCDH18	protocadherin 18
57568	SIPA1L2	signal-induced proliferation-associated 1 like 2
285704	RGMB	RGM domain family, member B
387357	THEMIS	thymocyte selection associated
7162	TPBG	trophoblast glycoprotein
9208	LRRFIP1	leucine rich repeat (in FLII) interacting protein 1
64407	RGS18	regulator of G-protein signaling 18
157638	FAM84B	family with sequence similarity 84, member B
158158	RASEF	RAS and EF-hand domain containing
11341	SCRG1	stimulator of chondrogenesis 1
9783	RIMS3	regulating synaptic membrane exocytosis 3
55843	ARHGAP15	Rho GTPase activating protein 15
83690	CRISPLD1	cysteine-rich secretory protein LCCL domain containing 1
84870	RSPO3	R-spondin 3
94121	SYTL4	synaptotagmin-like 4
6249	CLIP1	CAP-GLY domain containing linker protein 1
2052	EPHX1	epoxide hydrolase 1, microsomal (xenobiotic)
79718	TBL1XR1	transducin (beta)-like 1 X-linked receptor 1
667	DST	dystonin
7110	TMF1	TATA element modulatory factor 1
4325	MMP16	matrix metallopeptidase 16 (membrane-inserted)
3191	HNRNPL	heterogeneous nuclear ribonucleoprotein L
4045	LSAMP	limbic system-associated membrane protein
6676	SPAG4	sperm associated antigen 4
51616	TAF9B	TAF9B RNA polymerase II, TATA box binding protein (TBP)-associated factor, 31kDa
5608	MAP2K6	mitogen-activated protein kinase kinase 6
256691	MAMDC2	MAM domain containing 2
81539	SLC38A1	solute carrier family 38, member 1
55968	NSFL1C	NSFL1 (p97) cofactor (p47)
118460	EXOSC6	exosome component 6
9068	ANGPTL1	angiopoietin-like 1
10320	IKZF1	IKAROS family zinc finger 1 (Ikaros)
7503	XIST	X (inactive)-specific transcript (non-protein coding)
7805	LAPTM5	lysosomal protein transmembrane 5
1991	ELANE	elastase, neutrophil expressed
51306	FAM13B	family with sequence similarity 13, member B
3861	KRT14	keratin 14
6005	RHAG	Rh-associated glycoprotein
6228	RPS23	ribosomal protein S23
10848	PPP1R13L	protein phosphatase 1, regulatory subunit 13 like
4239	MFAP4	microfibrillar-associated protein 4
5010	CLDN11	claudin 11
6926	TBX3	T-box 3
2042	EPHA3	EPH receptor A3
288	ANK3	ankyrin 3, node of Ranvier (ankyrin G)
338773	TMEM119	transmembrane protein 119
55959	SULF2	sulfatase 2
2196	FAT2	FAT tumor suppressor homolog 2 (Drosophila)
4666	NACA	nascent polypeptide-associated complex alpha subunit
375	ARF1	ADP-ribosylation factor 1
25890	ABI3BP	ABI family, member 3 (NESH) binding protein
932	MS4A3	membrane-spanning 4-domains, subfamily A, member 3 (hematopoietic cell-specific)
3883	KRT33A	keratin 33A
4148	MATN3	matrilin 3
100133941	CD24	CD24 molecule
3674	ITGA2B	integrin, alpha 2b (platelet glycoprotein IIb of IIb/IIIa complex, antigen CD41)
3910	LAMA4	laminin, alpha 4
9205	ZMYM5	zinc finger, MYM-type 5
83591	THAP2	THAP domain containing, apoptosis associated protein 2
1240	CMKLR1	chemokine-like receptor 1
2250	FGF5	fibroblast growth factor 5
4675	NAP1L3	nucleosome assembly protein 1-like 3
8626	TP63	tumor protein p63
11226	GALNT6	UDP-N-acetyl-alpha-D-galactosamine:polypeptide N-acetylgalactosaminyltransferase 6 (GalNAc-T6)
5865	RAB3B	RAB3B, member RAS oncogene family
200916	RPL22L1	ribosomal protein L22-like 1
26289	AK5	adenylate kinase 5
283897	C16orf54	chromosome 16 open reading frame 54
9241	NOG	noggin
84417	C2orf40	chromosome 2 open reading frame 40
23093	TTLL5	tubulin tyrosine ligase-like family, member 5
1842	ECM2	extracellular matrix protein 2, female organ and adipocyte specific
5224	PGAM2	phosphoglycerate mutase 2 (muscle)
84899	TMTC4	transmembrane and tetratricopeptide repeat containing 4
116442	RAB39B	RAB39B, member RAS oncogene family
119548	PNLIPRP3	pancreatic lipase-related protein 3
83895	KRTAP1-5	keratin associated protein 1-5
25961	NUDT13	nudix (nucleoside diphosphate linked moiety X)-type motif 13
5137	PDE1C	phosphodiesterase 1C, calmodulin-dependent 70kDa
150737	TTC30B	tetratricopeptide repeat domain 30B
166785	MMAA	methylmalonic aciduria (cobalamin deficiency) cblA type
79875	THSD4	thrombospondin, type I, domain containing 4
145474	LOC145474	uncharacterized LOC145474
27286	SRPX2	sushi-repeat containing protein, X-linked 2
744	MPPED2	metallophosphoesterase domain containing 2
3776	KCNK2	potassium channel, subfamily K, member 2
26157	GIMAP2	GTPase, IMAP family member 2
80144	FRAS1	Fraser syndrome 1
114899	C1QTNF3	C1q and tumor necrosis factor related protein 3
158295	MGC24103	uncharacterized MGC24103
623	BDKRB1	bradykinin receptor B1
151354	FAM84A	family with sequence similarity 84, member A
90102	PHLDB2	pleckstrin homology-like domain, family B, member 2
154664	ABCA13	ATP-binding cassette, sub-family A (ABC1), member 13
55089	SLC38A4	solute carrier family 38, member 4
2252	FGF7	fibroblast growth factor 7
3038	HAS3	hyaluronan synthase 3
22998	LIMCH1	LIM and calponin homology domains 1
114224	PRO2852	uncharacterized protein PRO2852
374819	LRRC37A3	leucine rich repeat containing 37, member A3
153769	PPP1R39	protein phosphatase 1, regulatory subunit 39
373	TRIM23	tripartite motif containing 23
151613	TTC14	tetratricopeptide repeat domain 14
647190	RPS16P5	ribosomal protein S16 pseudogene 5
57690	TNRC6C	trinucleotide repeat containing 6C
56999	ADAMTS9	ADAM metallopeptidase with thrombospondin type 1 motif, 9
54898	ELOVL2	ELOVL fatty acid elongase 2
219348	PLAC9	placenta-specific 9
90007	MIDN	midnolin
64094	SMOC2	SPARC related modular calcium binding 2
800	CALD1	caldesmon 1
221091	LRRN4CL	LRRN4 C-terminal like
5064	PALM	paralemmin
261729	STEAP2	STEAP family member 2, metalloreductase
57562	KIAA1377	KIAA1377
81931	ZNF93	zinc finger protein 93
5210	PFKFB4	6-phosphofructo-2-kinase/fructose-2,6-biphosphatase 4
8092	ALX1	ALX homeobox 1
79633	FAT4	FAT tumor suppressor homolog 4 (Drosophila)
79148	MMP28	matrix metallopeptidase 28
79083	MLPH	melanophilin
9509	ADAMTS2	ADAM metallopeptidase with thrombospondin type 1 motif, 2
57466	SCAF4	SR-related CTD-associated factor 4
81578	COL21A1	collagen, type XXI, alpha 1
64093	SMOC1	SPARC related modular calcium binding 1
8325	FZD8	frizzled family receptor 8
152815	THAP6	THAP domain containing 6
119587	CPXM2	carboxypeptidase X (M14 family), member 2
3880	KRT19	keratin 19
441054	C4orf47	chromosome 4 open reading frame 47
147372	CCBE1	collagen and calcium binding EGF domains 1
154215	NKAIN2	Na+/K+ transporting ATPase interacting 2
29798	C2orf27A	chromosome 2 open reading frame 27A
140876	FAM65C	family with sequence similarity 65, member C
120114	FAT3	FAT tumor suppressor homolog 3 (Drosophila)
154091	SLC2A12	solute carrier family 2 (facilitated glucose transporter), member 12
57724	EPG5	ectopic P-granules autophagy protein 5 homolog (C. elegans)
22801	ITGA11	integrin, alpha 11
[truncated: 3 more columns]

## Sheet: Pathways_MSC Single Basal vs MS
Overlap Results
Collection(s):	C2
# overlaps shown:	50
# genesets in collections:	4725
# genes in comparison (n):	549
# genes in universe (N):	45956
Gene Set Name	# Genes in Gene Set (K)	Description	# Genes in Overlap (k)	k/K	p-value	FDR q-value
GRAHAM_CML_DIVIDING_VS_NORMAL_QUIESCENT_UP	181	Genes up-regulated in quiescent CD34+ [GeneID=8842] cells isolated from peripheral blood of normal donors compared to the dividing cells from CML (chronic myeloid leukemia) patients.	73	0.4033	6.18e-92	2.92e-88
KOBAYASHI_EGFR_SIGNALING_24HR_DN	251	Genes down-regulated in H1975 cells (non-small cell lung cancer, NSCLC) resistant to gefitinib [PubChem=123631] after treatment with EGFR inhibitor CL-387785 [PubChem=2776] for 24h.	77	0.3068	5.14e-86	1.21e-82
ROSTY_CERVICAL_CANCER_PROLIFERATION_CLUSTER	140	The 'Cervical Cancer Proliferation Cluster' (CCPC): genes whose expression in cervical carcinoma positively correlates with that of the HPV E6 and E7 oncogenes; they are also differentially expressed according to disease outcome.	62	0.4429	2.97e-81	4.67e-78
SHEDDEN_LUNG_CANCER_POOR_SURVIVAL_A6	456	Cluster 6 of method A: up-regulation of these genes in patients with non-small cell lung cancer (NSCLC) predicts poor survival outcome.	84	0.1842	1.85e-73	2.19e-70
POOLA_INVASIVE_BREAST_CANCER_UP	288	Genes up-regulated in atypical ductal hyperplastic tissues from patients with (ADHC) breast cancer vs those without the cancer (ADH).	72	0.25	3.71e-73	3.5e-70
SOTIRIOU_BREAST_CANCER_GRADE_1_VS_3_UP	151	Up-regulated genes whose expression correlated with histologic grade of invasive breast cancer tumors: comparison of grade 1 vs grade 3.	57	0.3775	9.29e-70	7.32e-67
GOBERT_OLIGODENDROCYTE_DIFFERENTIATION_UP	570	Genes up-regulated during later stage of differentiation of Oli-Neu cells (oligodendroglial precursor) in response to PD174265 [PubChemID=4709].	85	0.1491	2.66e-66	1.48e-63
VECCHI_GASTRIC_CANCER_EARLY_UP	430	Up-regulated genes distinguishing between early gastric cancer (EGC) and normal tissue samples.	77	0.1791	2.76e-66	1.48e-63
DUTERTRE_ESTRADIOL_RESPONSE_24HR_UP	324	Genes up-regulated in MCF7 cells (breast cancer) at 24 h of estradiol [PubChemID=5757] treatment.	70	0.216	2.82e-66	1.48e-63
CHIANG_LIVER_CANCER_SUBCLASS_PROLIFERATION_UP	178	Top 200 marker genes up-regulated in the 'proliferation' subclass of hepatocellular carcinoma (HCC); characterized by increased proliferation, high levels of serum AFP [GeneID=174], and chromosomal instability.	57	0.3202	6.77e-65	3.14e-62
HORIUCHI_WTAP_TARGETS_DN	310	Genes down-regulated in primary endothelial cells (HUVEC) after knockdown of WTAP [GeneID=9589] by RNAi.	68	0.2194	7.32e-65	3.14e-62
LEE_EARLY_T_LYMPHOCYTE_UP	107	Genes up-regulated at early stages of progenitor T lymphocyte maturation compared to the late stages.	48	0.4486	2.38e-63	9.35e-61
BASAKI_YBX1_TARGETS_UP	290	Genes up-regulated in SKOC-3 cells (ovarian cancer) after YB-1 (YBX1) [GeneID=4904] knockdown by RNAi.	64	0.2207	3.13e-61	1.14e-58
GRAHAM_NORMAL_QUIESCENT_VS_NORMAL_DIVIDING_DN	87	Genes down-regulated in quiescent vs dividing CD34+ [GeneID=8842] cells isolated from peripheral blood of normal donors.	43	0.4943	3.21e-59	1.08e-56
BOQUEST_STEM_CELL_CULTURED_VS_FRESH_UP	425	Genes up-regulated in cultured stromal stem cells from adipose tissue, compared to the freshly isolated cells.	71	0.1671	7.1e-59	2.24e-56
DODD_NASOPHARYNGEAL_CARCINOMA_DN	1375	Genes down-regulated in nasopharyngeal carcinoma (NPC) compared to the normal tissue.	111	0.0807	1.86e-58	5.5e-56
KINSEY_TARGETS_OF_EWSR1_FLII_FUSION_UP	1278	Genes up-regulated in TC71 and EWS502 cells (Ewing's sarcoma) by EWSR1-FLI1 [GeneID=2130;2314] as inferred from RNAi knockdown of this fusion protein.	107	0.0837	7.86e-58	2.18e-55
CROONQUIST_IL6_DEPRIVATION_DN	98	Genes down-regulated in the ANBL-6 cell line (multiple myeloma, MM) after withdrawal of IL6 [GeneID=3569].	43	0.4388	2.67e-56	7.01e-54
BENPORATH_CYCLING_GENES	648	Genes showing cell-cycle stage-specific expression [PMID=12058064].	79	0.1219	1.12e-54	2.79e-52
WHITEFORD_PEDIATRIC_CANCER_MARKERS	116	Differentially expressed genes in a panel of xenografts representing 8 common pediatric tumors compared to the normal tissues.	44	0.3793	4.16e-54	9.82e-52
RIGGI_EWING_SARCOMA_PROGENITOR_DN	191	Genes down-regulated in mesenchymal stem cells (MSC) engineered to express EWS-FLI1 [GeneID=2130;2321] fusion protein.	50	0.2618	5.27e-52	1.19e-49
CASORELLI_ACUTE_PROMYELOCYTIC_LEUKEMIA_DN	663	Genes down-regulated in APL (acute promyeolocytic leukemia) blasts expressing PML-RARA fusion [GeneID=5371;5914] compared to normal promyeloblasts.	76	0.1146	1.34e-50	2.87e-48
SMID_BREAST_CANCER_BASAL_UP	648	Genes up-regulated in basal subtype of breast cancer samles.	75	0.1157	3.09e-50	6.35e-48
CHANG_CYCLING_GENES	148	Fibroblast serum response genes showing periodic expression during the cell cycle; excluded from the core serum response signature.	45	0.3041	3.39e-50	6.67e-48
MCLACHLAN_DENTAL_CARIES_UP	253	Genes up-regulated in pulpal tissue extracted from carious teeth.	53	0.2095	1.73e-49	3.27e-47
ZHENG_GLIOBLASTOMA_PLASTICITY_UP	250	The glioblastoma multiforme (GBM) plasticity signature: genes up-regulated in neural stem cells (NSC) with double knockout of TP53 and PTEN [GeneID=7157;5728] vs those with knockout of TP53 alone.	51	0.204	5.09e-47	9.25e-45
RUIZ_TNC_TARGETS_DN	142	Genes down-regulated in T98G cells (glioblastoma) by TNC [GeneID=3371].	42	0.2958	2.48e-46	4.34e-44
CHICAS_RB1_TARGETS_SENESCENT	572	Genes up-regulated in senescent IMR90 cells (fibroblast) after knockdown of RB1 [GeneID=5925] by RNAi.	68	0.1189	2.6e-46	4.39e-44
MCLACHLAN_DENTAL_CARIES_DN	245	Genes down-regulated in pulpal tissue extracted from carious teeth.	50	0.2041	4.03e-46	6.57e-44
LINDGREN_BLADDER_CANCER_CLUSTER_1_DN	378	Down-regulated genes whose expression profile is specific to Custer I of urothelial cell carcinoma (UCC) tumors.	58	0.1534	6.1e-46	9.61e-44
NUYTTEN_EZH2_TARGETS_UP	1037	Genes up-regulated in PC3 cells (prostate cancer) after knockdown of EZH2 [GeneID=2146] by RNAi.	86	0.0829	6.89e-46	1.05e-43
MARSON_BOUND_BY_E2F4_UNSTIMULATED	728	Genes with promoters bound by E2F4 [GeneID=1874] in unstimulated hybridoma cells.	74	0.1016	1.5e-45	2.22e-43
CHICAS_RB1_TARGETS_GROWING	243	Genes up-regulated in growing IMR90 cells (fibroblast) after knockdown of RB1 [GeneID=5925] by RNAi.	49	0.2016	6.08e-45	8.71e-43
BERENJENO_TRANSFORMED_BY_RHOA_UP	536	Genes up-regulated in NIH3T3 cells (fibroblasts) transformed by expression of contitutively active (Q63L) form of RHOA [GeneID=387] off plasmid vector.	65	0.1213	7.99e-45	1.11e-42
ZHANG_TLX_TARGETS_60HR_DN	277	Genes down-regulated in neural stem cells (NSC) at 60 h after cre-lox knockout of TLX (NR2E1) [GeneID=7101].	51	0.1841	1.26e-44	1.7e-42
SENGUPTA_NASOPHARYNGEAL_CARCINOMA_UP	294	Genes up-regulated in nsopharyngeal carcinoma relative to the normal tissue.	52	0.1769	1.53e-44	2e-42
SMID_BREAST_CANCER_LUMINAL_B_DN	564	Genes down-regulated in the luminal B subtype of breast cancer.	66	0.117	1.63e-44	2.08e-42
KANG_DOXORUBICIN_RESISTANCE_UP	54	Genes up-regulated in gastric cancer cell lines: doxorubicin [PubChem=31703] resistant vs sensitive.	30	0.5556	1.01e-43	1.25e-41
ZHOU_CELL_CYCLE_GENES_IN_IR_RESPONSE_24HR	128	Cell cycle genes significantly (p =< 0.05) changed in fibroblast cells at 24 h after exposure to ionizing radiation.	39	0.3047	1.14e-43	1.38e-41
NUYTTEN_EZH2_TARGETS_DN	1024	Genes down-regulated in PC3 cells (prostate cancer) after knockdown of EZH2 [GeneID=2146] by RNAi.	83	0.0811	1.65e-43	1.95e-41
BURTON_ADIPOGENESIS_3	101	Strongly up-regulated at 16-24 h during differentiation of 3T3-L1 cells (fibroblast) into adipocytes.	36	0.3564	2.85e-43	3.29e-41
GOLDRATH_ANTIGEN_RESPONSE	346	Genes up-regulated at the peak of an antigen response of naive CD8+ [GeneID=925;926] T-cells.	54	0.1561	3.24e-43	3.64e-41
ZHAN_MULTIPLE_MYELOMA_PR_UP	45	Top 50 up-regulated genes in cluster PR of multiple myeloma samples characterized by increased expression of proliferation and cell cycle genes.	28	0.6222	6.66e-43	7.31e-41
NAKAYAMA_SOFT_TISSUE_TUMORS_PCA2_UP	87	Top 100 probe sets contrubuting to the positive side of the 2nd principal component; associated with adipocytic differentiation.	34	0.3908	1.41e-42	1.51e-40
BLUM_RESPONSE_TO_SALIRASIB_DN	342	Selected genes down-regulated in response to the Ras inhibitor salirasib [PubChem=5469318] in a panel of cancer cell lines with constantly active HRAS [GeneID=3265].	53	0.155	2.91e-42	3.05e-40
GAVIN_FOXP3_TARGETS_CLUSTER_P6	91	Cluster P6 of genes with similar expression profiles in peripheral T lymphocytes after FOXP3 [GeneID=50943] loss of function (LOF).	34	0.3736	9.12e-42	9.36e-40
GRAHAM_CML_QUIESCENT_VS_NORMAL_QUIESCENT_UP	87	Genes up-regulated in quiescent (G0) CD34+ [GeneID=8842] cells isolated from peripheral blood of CML (chronic myeloid leukemia) patients compared to the quiescent cells from normal donors.	33	0.3793	7.8e-41	7.84e-39
YANG_BCL3_TARGETS_UP	364	Genes up-regulated in neonatal cardiac myocytes upon knockdown of BCL3 [GeneID=602] by RNAi.	53	0.1456	8.2e-41	8.07e-39
WINNEPENNINCKX_MELANOMA_METASTASIS_UP	162	Genes from the 254-gene classifier which were up-regulated in melanoma patients with a reported distant metastasis within 4 years.	40	0.2469	1.18e-40	1.14e-38
ODONNELL_TFRC_TARGETS_DN	139	Genes down-regulated in P493-6 cells (B lymphocyte, Burkitt's lymphoma model) upon knockdown of TFRC [GeneID=7037] by RNAi.	38	0.2734	1.53e-40	1.44e-38
Gene/Gene Set Overlap Matrix
Entrez Gene Id	Gene Symbol	Gene Description	GRAHAM_CML_DIVIDING_VS_NORMAL_QUIESCENT_UP	KOBAYASHI_EGFR_SIGNALING_24HR_DN	ROSTY_CERVICAL_CANCER_PROLIFERATION_CLUSTER	SHEDDEN_LUNG_CANCER_POOR_SURVIVAL_A6	POOLA_INVASIVE_BREAST_CANCER_UP	SOTIRIOU_BREAST_CANCER_GRADE_1_VS_3_UP	GOBERT_OLIGODENDROCYTE_DIFFERENTIATION_UP	VECCHI_GASTRIC_CANCER_EARLY_UP	DUTERTRE_ESTRADIOL_RESPONSE_24HR_UP	CHIANG_LIVER_CANCER_SUBCLASS_PROLIFERATION_UP	HORIUCHI_WTAP_TARGETS_DN	LEE_EARLY_T_LYMPHOCYTE_UP	BASAKI_YBX1_TARGETS_UP	GRAHAM_NORMAL_QUIESCENT_VS_NORMAL_DIVIDING_DN	BOQUEST_STEM_CELL_CULTURED_VS_FRESH_UP	DODD_NASOPHARYNGEAL_CARCINOMA_DN	KINSEY_TARGETS_OF_EWSR1_FLII_FUSION_UP	CROONQUIST_IL6_DEPRIVATION_DN	BENPORATH_CYCLING_GENES	WHITEFORD_PEDIATRIC_CANCER_MARKERS	RIGGI_EWING_SARCOMA_PROGENITOR_DN	CASORELLI_ACUTE_PROMYELOCYTIC_LEUKEMIA_DN	SMID_BREAST_CANCER_BASAL_UP	CHANG_CYCLING_GENES	MCLACHLAN_DENTAL_CARIES_UP	ZHENG_GLIOBLASTOMA_PLASTICITY_UP	RUIZ_TNC_TARGETS_DN	CHICAS_RB1_TARGETS_SENESCENT	MCLACHLAN_DENTAL_CARIES_DN	LINDGREN_BLADDER_CANCER_CLUSTER_1_DN	NUYTTEN_EZH2_TARGETS_UP	MARSON_BOUND_BY_E2F4_UNSTIMULATED	CHICAS_RB1_TARGETS_GROWING	BERENJENO_TRANSFORMED_BY_RHOA_UP	ZHANG_TLX_TARGETS_60HR_DN	SENGUPTA_NASOPHARYNGEAL_CARCINOMA_UP	SMID_BREAST_CANCER_LUMINAL_B_DN	KANG_DOXORUBICIN_RESISTANCE_UP	ZHOU_CELL_CYCLE_GENES_IN_IR_RESPONSE_24HR	NUYTTEN_EZH2_TARGETS_DN	BURTON_ADIPOGENESIS_3	GOLDRATH_ANTIGEN_RESPONSE	ZHAN_MULTIPLE_MYELOMA_PR_UP	NAKAYAMA_SOFT_TISSUE_TUMORS_PCA2_UP	BLUM_RESPONSE_TO_SALIRASIB_DN	GAVIN_FOXP3_TARGETS_CLUSTER_P6	GRAHAM_CML_QUIESCENT_VS_NORMAL_QUIESCENT_UP
983	CDK1	cyclin-dependent kinase 1	GRAHAM_CML_DIVIDING_VS_NORMAL_QUIESCENT_UP	KOBAYASHI_EGFR_SIGNALING_24HR_DN	ROSTY_CERVICAL_CANCER_PROLIFERATION_CLUSTER	SHEDDEN_LUNG_CANCER_POOR_SURVIVAL_A6	POOLA_INVASIVE_BREAST_CANCER_UP	SOTIRIOU_BREAST_CANCER_GRADE_1_VS_3_UP	GOBERT_OLIGODENDROCYTE_DIFFERENTIATION_UP	VECCHI_GASTRIC_CANCER_EARLY_UP	DUTERTRE_ESTRADIOL_RESPONSE_24HR_UP	CHIANG_LIVER_CANCER_SUBCLASS_PROLIFERATION_UP	HORIUCHI_WTAP_TARGETS_DN	LEE_EARLY_T_LYMPHOCYTE_UP	BASAKI_YBX1_TARGETS_UP	GRAHAM_NORMAL_QUIESCENT_VS_NORMAL_DIVIDING_DN	BOQUEST_STEM_CELL_CULTURED_VS_FRESH_UP	DODD_NASOPHARYNGEAL_CARCINOMA_DN	KINSEY_TARGETS_OF_EWSR1_FLII_FUSION_UP	CROONQUIST_IL6_DEPRIVATION_DN		WHITEFORD_PEDIATRIC_CANCER_MARKERS		CASORELLI_ACUTE_PROMYELOCYTIC_LEUKEMIA_DN	SMID_BREAST_CANCER_BASAL_UP	CHANG_CYCLING_GENES			RUIZ_TNC_TARGETS_DN			LINDGREN_BLADDER_CANCER_CLUSTER_1_DN		MARSON_BOUND_BY_E2F4_UNSTIMULATED		BERENJENO_TRANSFORMED_BY_RHOA_UP		SENGUPTA_NASOPHARYNGEAL_CARCINOMA_UP		KANG_DOXORUBICIN_RESISTANCE_UP	ZHOU_CELL_CYCLE_GENES_IN_IR_RESPONSE_24HR	NUYTTEN_EZH2_TARGETS_DN	BURTON_ADIPOGENESIS_3	GOLDRATH_ANTIGEN_RESPONSE	ZHAN_MULTIPLE_MYELOMA_PR_UP	NAKAYAMA_SOFT_TISSUE_TUMORS_PCA2_UP	BLUM_RESPONSE_TO_SALIRASIB_DN	GAVIN_FOXP3_TARGETS_CLUSTER_P6	GRAHAM_CML_QUIESCENT_VS_NORMAL_QUIESCENT_UP
55165	CEP55	centrosomal protein 55kDa	GRAHAM_CML_DIVIDING_VS_NORMAL_QUIESCENT_UP	KOBAYASHI_EGFR_SIGNALING_24HR_DN	ROSTY_CERVICAL_CANCER_PROLIFERATION_CLUSTER	SHEDDEN_LUNG_CANCER_POOR_SURVIVAL_A6	POOLA_INVASIVE_BREAST_CANCER_UP	SOTIRIOU_BREAST_CANCER_GRADE_1_VS_3_UP	GOBERT_OLIGODENDROCYTE_DIFFERENTIATION_UP	VECCHI_GASTRIC_CANCER_EARLY_UP	DUTERTRE_ESTRADIOL_RESPONSE_24HR_UP	CHIANG_LIVER_CANCER_SUBCLASS_PROLIFERATION_UP	HORIUCHI_WTAP_TARGETS_DN	LEE_EARLY_T_LYMPHOCYTE_UP	BASAKI_YBX1_TARGETS_UP	GRAHAM_NORMAL_QUIESCENT_VS_NORMAL_DIVIDING_DN	BOQUEST_STEM_CELL_CULTURED_VS_FRESH_UP	DODD_NASOPHARYNGEAL_CARCINOMA_DN	KINSEY_TARGETS_OF_EWSR1_FLII_FUSION_UP		BENPORATH_CYCLING_GENES		RIGGI_EWING_SARCOMA_PROGENITOR_DN	CASORELLI_ACUTE_PROMYELOCYTIC_LEUKEMIA_DN	SMID_BREAST_CANCER_BASAL_UP									MARSON_BOUND_BY_E2F4_UNSTIMULATED			ZHANG_TLX_TARGETS_60HR_DN	SENGUPTA_NASOPHARYNGEAL_CARCINOMA_UP			ZHOU_CELL_CYCLE_GENES_IN_IR_RESPONSE_24HR	NUYTTEN_EZH2_TARGETS_DN				NAKAYAMA_SOFT_TISSUE_TUMORS_PCA2_UP		GAVIN_FOXP3_TARGETS_CLUSTER_P6	GRAHAM_CML_QUIESCENT_VS_NORMAL_QUIESCENT_UP
701	BUB1B	budding uninhibited by benzimidazoles 1 homolog beta (yeast)	GRAHAM_CML_DIVIDING_VS_NORMAL_QUIESCENT_UP	KOBAYASHI_EGFR_SIGNALING_24HR_DN	ROSTY_CERVICAL_CANCER_PROLIFERATION_CLUSTER	SHEDDEN_LUNG_CANCER_POOR_SURVIVAL_A6	POOLA_INVASIVE_BREAST_CANCER_UP	SOTIRIOU_BREAST_CANCER_GRADE_1_VS_3_UP	GOBERT_OLIGODENDROCYTE_DIFFERENTIATION_UP	VECCHI_GASTRIC_CANCER_EARLY_UP	DUTERTRE_ESTRADIOL_RESPONSE_24HR_UP	CHIANG_LIVER_CANCER_SUBCLASS_PROLIFERATION_UP	HORIUCHI_WTAP_TARGETS_DN	LEE_EARLY_T_LYMPHOCYTE_UP	BASAKI_YBX1_TARGETS_UP	GRAHAM_NORMAL_QUIESCENT_VS_NORMAL_DIVIDING_DN		DODD_NASOPHARYNGEAL_CARCINOMA_DN	KINSEY_TARGETS_OF_EWSR1_FLII_FUSION_UP	CROONQUIST_IL6_DEPRIVATION_DN	BENPORATH_CYCLING_GENES		RIGGI_EWING_SARCOMA_PROGENITOR_DN	CASORELLI_ACUTE_PROMYELOCYTIC_LEUKEMIA_DN		CHANG_CYCLING_GENES								MARSON_BOUND_BY_E2F4_UNSTIMULATED	CHICAS_RB1_TARGETS_GROWING		ZHANG_TLX_TARGETS_60HR_DN	SENGUPTA_NASOPHARYNGEAL_CARCINOMA_UP		KANG_DOXORUBICIN_RESISTANCE_UP					ZHAN_MULTIPLE_MYELOMA_PR_UP		BLUM_RESPONSE_TO_SALIRASIB_DN	GAVIN_FOXP3_TARGETS_CLUSTER_P6
332	BIRC5	baculoviral IAP repeat containing 5	GRAHAM_CML_DIVIDING_VS_NORMAL_QUIESCENT_UP	KOBAYASHI_EGFR_SIGNALING_24HR_DN	ROSTY_CERVICAL_CANCER_PROLIFERATION_CLUSTER	SHEDDEN_LUNG_CANCER_POOR_SURVIVAL_A6	POOLA_INVASIVE_BREAST_CANCER_UP	SOTIRIOU_BREAST_CANCER_GRADE_1_VS_3_UP	GOBERT_OLIGODENDROCYTE_DIFFERENTIATION_UP	VECCHI_GASTRIC_CANCER_EARLY_UP	DUTERTRE_ESTRADIOL_RESPONSE_24HR_UP	CHIANG_LIVER_CANCER_SUBCLASS_PROLIFERATION_UP	HORIUCHI_WTAP_TARGETS_DN	LEE_EARLY_T_LYMPHOCYTE_UP	BASAKI_YBX1_TARGETS_UP	GRAHAM_NORMAL_QUIESCENT_VS_NORMAL_DIVIDING_DN		DODD_NASOPHARYNGEAL_CARCINOMA_DN	KINSEY_TARGETS_OF_EWSR1_FLII_FUSION_UP		BENPORATH_CYCLING_GENES	WHITEFORD_PEDIATRIC_CANCER_MARKERS	RIGGI_EWING_SARCOMA_PROGENITOR_DN	CASORELLI_ACUTE_PROMYELOCYTIC_LEUKEMIA_DN	SMID_BREAST_CANCER_BASAL_UP	CHANG_CYCLING_GENES		ZHENG_GLIOBLASTOMA_PLASTICITY_UP	RUIZ_TNC_TARGETS_DN			LINDGREN_BLADDER_CANCER_CLUSTER_1_DN		MARSON_BOUND_BY_E2F4_UNSTIMULATED		BERENJENO_TRANSFORMED_BY_RHOA_UP	ZHANG_TLX_TARGETS_60HR_DN			KANG_DOXORUBICIN_RESISTANCE_UP	ZHOU_CELL_CYCLE_GENES_IN_IR_RESPONSE_24HR	NUYTTEN_EZH2_TARGETS_DN	BURTON_ADIPOGENESIS_3	GOLDRATH_ANTIGEN_RESPONSE	ZHAN_MULTIPLE_MYELOMA_PR_UP	NAKAYAMA_SOFT_TISSUE_TUMORS_PCA2_UP		GAVIN_FOXP3_TARGETS_CLUSTER_P6
9055	PRC1	protein regulator of cytokinesis 1	GRAHAM_CML_DIVIDING_VS_NORMAL_QUIESCENT_UP	KOBAYASHI_EGFR_SIGNALING_24HR_DN	ROSTY_CERVICAL_CANCER_PROLIFERATION_CLUSTER	SHEDDEN_LUNG_CANCER_POOR_SURVIVAL_A6	POOLA_INVASIVE_BREAST_CANCER_UP	SOTIRIOU_BREAST_CANCER_GRADE_1_VS_3_UP	GOBERT_OLIGODENDROCYTE_DIFFERENTIATION_UP	VECCHI_GASTRIC_CANCER_EARLY_UP	DUTERTRE_ESTRADIOL_RESPONSE_24HR_UP	CHIANG_LIVER_CANCER_SUBCLASS_PROLIFERATION_UP	HORIUCHI_WTAP_TARGETS_DN	LEE_EARLY_T_LYMPHOCYTE_UP	BASAKI_YBX1_TARGETS_UP	GRAHAM_NORMAL_QUIESCENT_VS_NORMAL_DIVIDING_DN		DODD_NASOPHARYNGEAL_CARCINOMA_DN	KINSEY_TARGETS_OF_EWSR1_FLII_FUSION_UP		BENPORATH_CYCLING_GENES	WHITEFORD_PEDIATRIC_CANCER_MARKERS	RIGGI_EWING_SARCOMA_PROGENITOR_DN	CASORELLI_ACUTE_PROMYELOCYTIC_LEUKEMIA_DN				ZHENG_GLIOBLASTOMA_PLASTICITY_UP				LINDGREN_BLADDER_CANCER_CLUSTER_1_DN		MARSON_BOUND_BY_E2F4_UNSTIMULATED		BERENJENO_TRANSFORMED_BY_RHOA_UP		SENGUPTA_NASOPHARYNGEAL_CARCINOMA_UP		KANG_DOXORUBICIN_RESISTANCE_UP	ZHOU_CELL_CYCLE_GENES_IN_IR_RESPONSE_24HR	NUYTTEN_EZH2_TARGETS_DN	BURTON_ADIPOGENESIS_3	GOLDRATH_ANTIGEN_RESPONSE	ZHAN_MULTIPLE_MYELOMA_PR_UP		BLUM_RESPONSE_TO_SALIRASIB_DN		GRAHAM_CML_QUIESCENT_VS_NORMAL_QUIESCENT_UP
259266	ASPM	asp (abnormal spindle) homolog, microcephaly associated (Drosophila)	GRAHAM_CML_DIVIDING_VS_NORMAL_QUIESCENT_UP	KOBAYASHI_EGFR_SIGNALING_24HR_DN	ROSTY_CERVICAL_CANCER_PROLIFERATION_CLUSTER	SHEDDEN_LUNG_CANCER_POOR_SURVIVAL_A6	POOLA_INVASIVE_BREAST_CANCER_UP	SOTIRIOU_BREAST_CANCER_GRADE_1_VS_3_UP	GOBERT_OLIGODENDROCYTE_DIFFERENTIATION_UP	VECCHI_GASTRIC_CANCER_EARLY_UP	DUTERTRE_ESTRADIOL_RESPONSE_24HR_UP	CHIANG_LIVER_CANCER_SUBCLASS_PROLIFERATION_UP	HORIUCHI_WTAP_TARGETS_DN	LEE_EARLY_T_LYMPHOCYTE_UP	BASAKI_YBX1_TARGETS_UP		BOQUEST_STEM_CELL_CULTURED_VS_FRESH_UP	DODD_NASOPHARYNGEAL_CARCINOMA_DN	KINSEY_TARGETS_OF_EWSR1_FLII_FUSION_UP				RIGGI_EWING_SARCOMA_PROGENITOR_DN	CASORELLI_ACUTE_PROMYELOCYTIC_LEUKEMIA_DN	SMID_BREAST_CANCER_BASAL_UP			ZHENG_GLIOBLASTOMA_PLASTICITY_UP						MARSON_BOUND_BY_E2F4_UNSTIMULATED	CHICAS_RB1_TARGETS_GROWING	BERENJENO_TRANSFORMED_BY_RHOA_UP				KANG_DOXORUBICIN_RESISTANCE_UP	ZHOU_CELL_CYCLE_GENES_IN_IR_RESPONSE_24HR	NUYTTEN_EZH2_TARGETS_DN		GOLDRATH_ANTIGEN_RESPONSE	ZHAN_MULTIPLE_MYELOMA_PR_UP	NAKAYAMA_SOFT_TISSUE_TUMORS_PCA2_UP		GAVIN_FOXP3_TARGETS_CLUSTER_P6
6790	AURKA	aurora kinase A	GRAHAM_CML_DIVIDING_VS_NORMAL_QUIESCENT_UP	KOBAYASHI_EGFR_SIGNALING_24HR_DN	ROSTY_CERVICAL_CANCER_PROLIFERATION_CLUSTER	SHEDDEN_LUNG_CANCER_POOR_SURVIVAL_A6	POOLA_INVASIVE_BREAST_CANCER_UP	SOTIRIOU_BREAST_CANCER_GRADE_1_VS_3_UP	GOBERT_OLIGODENDROCYTE_DIFFERENTIATION_UP	VECCHI_GASTRIC_CANCER_EARLY_UP	DUTERTRE_ESTRADIOL_RESPONSE_24HR_UP	CHIANG_LIVER_CANCER_SUBCLASS_PROLIFERATION_UP	HORIUCHI_WTAP_TARGETS_DN	LEE_EARLY_T_LYMPHOCYTE_UP	BASAKI_YBX1_TARGETS_UP			DODD_NASOPHARYNGEAL_CARCINOMA_DN	KINSEY_TARGETS_OF_EWSR1_FLII_FUSION_UP	CROONQUIST_IL6_DEPRIVATION_DN	BENPORATH_CYCLING_GENES	WHITEFORD_PEDIATRIC_CANCER_MARKERS		CASORELLI_ACUTE_PROMYELOCYTIC_LEUKEMIA_DN		CHANG_CYCLING_GENES		ZHENG_GLIOBLASTOMA_PLASTICITY_UP				LINDGREN_BLADDER_CANCER_CLUSTER_1_DN		MARSON_BOUND_BY_E2F4_UNSTIMULATED		BERENJENO_TRANSFORMED_BY_RHOA_UP				KANG_DOXORUBICIN_RESISTANCE_UP		NUYTTEN_EZH2_TARGETS_DN	BURTON_ADIPOGENESIS_3	GOLDRATH_ANTIGEN_RESPONSE	ZHAN_MULTIPLE_MYELOMA_PR_UP		BLUM_RESPONSE_TO_SALIRASIB_DN	GAVIN_FOXP3_TARGETS_CLUSTER_P6
7153	TOP2A	topoisomerase (DNA) II alpha 170kDa	GRAHAM_CML_DIVIDING_VS_NORMAL_QUIESCENT_UP	KOBAYASHI_EGFR_SIGNALING_24HR_DN	ROSTY_CERVICAL_CANCER_PROLIFERATION_CLUSTER	SHEDDEN_LUNG_CANCER_POOR_SURVIVAL_A6	POOLA_INVASIVE_BREAST_CANCER_UP	SOTIRIOU_BREAST_CANCER_GRADE_1_VS_3_UP	GOBERT_OLIGODENDROCYTE_DIFFERENTIATION_UP	VECCHI_GASTRIC_CANCER_EARLY_UP	DUTERTRE_ESTRADIOL_RESPONSE_24HR_UP	CHIANG_LIVER_CANCER_SUBCLASS_PROLIFERATION_UP	HORIUCHI_WTAP_TARGETS_DN	LEE_EARLY_T_LYMPHOCYTE_UP		GRAHAM_NORMAL_QUIESCENT_VS_NORMAL_DIVIDING_DN	BOQUEST_STEM_CELL_CULTURED_VS_FRESH_UP	DODD_NASOPHARYNGEAL_CARCINOMA_DN	KINSEY_TARGETS_OF_EWSR1_FLII_FUSION_UP	CROONQUIST_IL6_DEPRIVATION_DN	BENPORATH_CYCLING_GENES	WHITEFORD_PEDIATRIC_CANCER_MARKERS	RIGGI_EWING_SARCOMA_PROGENITOR_DN	CASORELLI_ACUTE_PROMYELOCYTIC_LEUKEMIA_DN		CHANG_CYCLING_GENES		ZHENG_GLIOBLASTOMA_PLASTICITY_UP				LINDGREN_BLADDER_CANCER_CLUSTER_1_DN		MARSON_BOUND_BY_E2F4_UNSTIMULATED	CHICAS_RB1_TARGETS_GROWING	BERENJENO_TRANSFORMED_BY_RHOA_UP	ZHANG_TLX_TARGETS_60HR_DN	SENGUPTA_NASOPHARYNGEAL_CARCINOMA_UP		KANG_DOXORUBICIN_RESISTANCE_UP	ZHOU_CELL_CYCLE_GENES_IN_IR_RESPONSE_24HR	NUYTTEN_EZH2_TARGETS_DN	BURTON_ADIPOGENESIS_3	GOLDRATH_ANTIGEN_RESPONSE	ZHAN_MULTIPLE_MYELOMA_PR_UP	NAKAYAMA_SOFT_TISSUE_TUMORS_PCA2_UP	BLUM_RESPONSE_TO_SALIRASIB_DN		GRAHAM_CML_QUIESCENT_VS_NORMAL_QUIESCENT_UP
9787	DLGAP5	discs, large (Drosophila) homolog-associated protein 5	GRAHAM_CML_DIVIDING_VS_NORMAL_QUIESCENT_UP	KOBAYASHI_EGFR_SIGNALING_24HR_DN	ROSTY_CERVICAL_CANCER_PROLIFERATION_CLUSTER	SHEDDEN_LUNG_CANCER_POOR_SURVIVAL_A6	POOLA_INVASIVE_BREAST_CANCER_UP	SOTIRIOU_BREAST_CANCER_GRADE_1_VS_3_UP	GOBERT_OLIGODENDROCYTE_DIFFERENTIATION_UP	VECCHI_GASTRIC_CANCER_EARLY_UP	DUTERTRE_ESTRADIOL_RESPONSE_24HR_UP	CHIANG_LIVER_CANCER_SUBCLASS_PROLIFERATION_UP	HORIUCHI_WTAP_TARGETS_DN	LEE_EARLY_T_LYMPHOCYTE_UP		GRAHAM_NORMAL_QUIESCENT_VS_NORMAL_DIVIDING_DN	BOQUEST_STEM_CELL_CULTURED_VS_FRESH_UP	DODD_NASOPHARYNGEAL_CARCINOMA_DN	KINSEY_TARGETS_OF_EWSR1_FLII_FUSION_UP		BENPORATH_CYCLING_GENES	WHITEFORD_PEDIATRIC_CANCER_MARKERS	RIGGI_EWING_SARCOMA_PROGENITOR_DN	CASORELLI_ACUTE_PROMYELOCYTIC_LEUKEMIA_DN	SMID_BREAST_CANCER_BASAL_UP	CHANG_CYCLING_GENES						LINDGREN_BLADDER_CANCER_CLUSTER_1_DN		MARSON_BOUND_BY_E2F4_UNSTIMULATED		BERENJENO_TRANSFORMED_BY_RHOA_UP		SENGUPTA_NASOPHARYNGEAL_CARCINOMA_UP			ZHOU_CELL_CYCLE_GENES_IN_IR_RESPONSE_24HR	NUYTTEN_EZH2_TARGETS_DN	BURTON_ADIPOGENESIS_3	GOLDRATH_ANTIGEN_RESPONSE	ZHAN_MULTIPLE_MYELOMA_PR_UP	NAKAYAMA_SOFT_TISSUE_TUMORS_PCA2_UP			GRAHAM_CML_QUIESCENT_VS_NORMAL_QUIESCENT_UP
51203	NUSAP1	nucleolar and spindle associated protein 1	GRAHAM_CML_DIVIDING_VS_NORMAL_QUIESCENT_UP	KOBAYASHI_EGFR_SIGNALING_24HR_DN	ROSTY_CERVICAL_CANCER_PROLIFERATION_CLUSTER	SHEDDEN_LUNG_CANCER_POOR_SURVIVAL_A6	POOLA_INVASIVE_BREAST_CANCER_UP	SOTIRIOU_BREAST_CANCER_GRADE_1_VS_3_UP	GOBERT_OLIGODENDROCYTE_DIFFERENTIATION_UP	VECCHI_GASTRIC_CANCER_EARLY_UP	DUTERTRE_ESTRADIOL_RESPONSE_24HR_UP	CHIANG_LIVER_CANCER_SUBCLASS_PROLIFERATION_UP	HORIUCHI_WTAP_TARGETS_DN	LEE_EARLY_T_LYMPHOCYTE_UP		GRAHAM_NORMAL_QUIESCENT_VS_NORMAL_DIVIDING_DN		DODD_NASOPHARYNGEAL_CARCINOMA_DN	KINSEY_TARGETS_OF_EWSR1_FLII_FUSION_UP		BENPORATH_CYCLING_GENES	WHITEFORD_PEDIATRIC_CANCER_MARKERS	RIGGI_EWING_SARCOMA_PROGENITOR_DN	CASORELLI_ACUTE_PROMYELOCYTIC_LEUKEMIA_DN	SMID_BREAST_CANCER_BASAL_UP	CHANG_CYCLING_GENES		ZHENG_GLIOBLASTOMA_PLASTICITY_UP		CHICAS_RB1_TARGETS_SENESCENT				MARSON_BOUND_BY_E2F4_UNSTIMULATED	CHICAS_RB1_TARGETS_GROWING	BERENJENO_TRANSFORMED_BY_RHOA_UP		SENGUPTA_NASOPHARYNGEAL_CARCINOMA_UP		KANG_DOXORUBICIN_RESISTANCE_UP	ZHOU_CELL_CYCLE_GENES_IN_IR_RESPONSE_24HR		BURTON_ADIPOGENESIS_3	GOLDRATH_ANTIGEN_RESPONSE	ZHAN_MULTIPLE_MYELOMA_PR_UP	NAKAYAMA_SOFT_TISSUE_TUMORS_PCA2_UP	BLUM_RESPONSE_TO_SALIRASIB_DN	GAVIN_FOXP3_TARGETS_CLUSTER_P6	GRAHAM_CML_QUIESCENT_VS_NORMAL_QUIESCENT_UP
64151	NCAPG	non-SMC condensin I complex, subunit G	GRAHAM_CML_DIVIDING_VS_NORMAL_QUIESCENT_UP	KOBAYASHI_EGFR_SIGNALING_24HR_DN	ROSTY_CERVICAL_CANCER_PROLIFERATION_CLUSTER	SHEDDEN_LUNG_CANCER_POOR_SURVIVAL_A6	POOLA_INVASIVE_BREAST_CANCER_UP	SOTIRIOU_BREAST_CANCER_GRADE_1_VS_3_UP	GOBERT_OLIGODENDROCYTE_DIFFERENTIATION_UP	VECCHI_GASTRIC_CANCER_EARLY_UP	DUTERTRE_ESTRADIOL_RESPONSE_24HR_UP	CHIANG_LIVER_CANCER_SUBCLASS_PROLIFERATION_UP	HORIUCHI_WTAP_TARGETS_DN	LEE_EARLY_T_LYMPHOCYTE_UP		GRAHAM_NORMAL_QUIESCENT_VS_NORMAL_DIVIDING_DN		DODD_NASOPHARYNGEAL_CARCINOMA_DN	KINSEY_TARGETS_OF_EWSR1_FLII_FUSION_UP					CASORELLI_ACUTE_PROMYELOCYTIC_LEUKEMIA_DN													ZHANG_TLX_TARGETS_60HR_DN	SENGUPTA_NASOPHARYNGEAL_CARCINOMA_UP		KANG_DOXORUBICIN_RESISTANCE_UP							BLUM_RESPONSE_TO_SALIRASIB_DN	GAVIN_FOXP3_TARGETS_CLUSTER_P6
890	CCNA2	cyclin A2	GRAHAM_CML_DIVIDING_VS_NORMAL_QUIESCENT_UP	KOBAYASHI_EGFR_SIGNALING_24HR_DN	ROSTY_CERVICAL_CANCER_PROLIFERATION_CLUSTER	SHEDDEN_LUNG_CANCER_POOR_SURVIVAL_A6	POOLA_INVASIVE_BREAST_CANCER_UP	SOTIRIOU_BREAST_CANCER_GRADE_1_VS_3_UP	GOBERT_OLIGODENDROCYTE_DIFFERENTIATION_UP	VECCHI_GASTRIC_CANCER_EARLY_UP	DUTERTRE_ESTRADIOL_RESPONSE_24HR_UP	CHIANG_LIVER_CANCER_SUBCLASS_PROLIFERATION_UP	HORIUCHI_WTAP_TARGETS_DN		BASAKI_YBX1_TARGETS_UP	GRAHAM_NORMAL_QUIESCENT_VS_NORMAL_DIVIDING_DN		DODD_NASOPHARYNGEAL_CARCINOMA_DN		CROONQUIST_IL6_DEPRIVATION_DN	BENPORATH_CYCLING_GENES	WHITEFORD_PEDIATRIC_CANCER_MARKERS		CASORELLI_ACUTE_PROMYELOCYTIC_LEUKEMIA_DN	SMID_BREAST_CANCER_BASAL_UP	CHANG_CYCLING_GENES			RUIZ_TNC_TARGETS_DN					MARSON_BOUND_BY_E2F4_UNSTIMULATED	CHICAS_RB1_TARGETS_GROWING	BERENJENO_TRANSFORMED_BY_RHOA_UP	ZHANG_TLX_TARGETS_60HR_DN	SENGUPTA_NASOPHARYNGEAL_CARCINOMA_UP			ZHOU_CELL_CYCLE_GENES_IN_IR_RESPONSE_24HR	NUYTTEN_EZH2_TARGETS_DN		GOLDRATH_ANTIGEN_RESPONSE		NAKAYAMA_SOFT_TISSUE_TUMORS_PCA2_UP	BLUM_RESPONSE_TO_SALIRASIB_DN	GAVIN_FOXP3_TARGETS_CLUSTER_P6
9319	TRIP13	thyroid hormone receptor interactor 13	GRAHAM_CML_DIVIDING_VS_NORMAL_QUIESCENT_UP	KOBAYASHI_EGFR_SIGNALING_24HR_DN	ROSTY_CERVICAL_CANCER_PROLIFERATION_CLUSTER	SHEDDEN_LUNG_CANCER_POOR_SURVIVAL_A6	POOLA_INVASIVE_BREAST_CANCER_UP	SOTIRIOU_BREAST_CANCER_GRADE_1_VS_3_UP	GOBERT_OLIGODENDROCYTE_DIFFERENTIATION_UP	VECCHI_GASTRIC_CANCER_EARLY_UP	DUTERTRE_ESTRADIOL_RESPONSE_24HR_UP	CHIANG_LIVER_CANCER_SUBCLASS_PROLIFERATION_UP	HORIUCHI_WTAP_TARGETS_DN		BASAKI_YBX1_TARGETS_UP	GRAHAM_NORMAL_QUIESCENT_VS_NORMAL_DIVIDING_DN			KINSEY_TARGETS_OF_EWSR1_FLII_FUSION_UP	CROONQUIST_IL6_DEPRIVATION_DN	BENPORATH_CYCLING_GENES			CASORELLI_ACUTE_PROMYELOCYTIC_LEUKEMIA_DN	SMID_BREAST_CANCER_BASAL_UP	CHANG_CYCLING_GENES			RUIZ_TNC_TARGETS_DN			LINDGREN_BLADDER_CANCER_CLUSTER_1_DN				BERENJENO_TRANSFORMED_BY_RHOA_UP	ZHANG_TLX_TARGETS_60HR_DN				ZHOU_CELL_CYCLE_GENES_IN_IR_RESPONSE_24HR		BURTON_ADIPOGENESIS_3	GOLDRATH_ANTIGEN_RESPONSE	ZHAN_MULTIPLE_MYELOMA_PR_UP		BLUM_RESPONSE_TO_SALIRASIB_DN
22974	TPX2	TPX2, microtubule-associated, homolog (Xenopus laevis)	GRAHAM_CML_DIVIDING_VS_NORMAL_QUIESCENT_UP	KOBAYASHI_EGFR_SIGNALING_24HR_DN	ROSTY_CERVICAL_CANCER_PROLIFERATION_CLUSTER	SHEDDEN_LUNG_CANCER_POOR_SURVIVAL_A6	POOLA_INVASIVE_BREAST_CANCER_UP	SOTIRIOU_BREAST_CANCER_GRADE_1_VS_3_UP	GOBERT_OLIGODENDROCYTE_DIFFERENTIATION_UP	VECCHI_GASTRIC_CANCER_EARLY_UP	DUTERTRE_ESTRADIOL_RESPONSE_24HR_UP	CHIANG_LIVER_CANCER_SUBCLASS_PROLIFERATION_UP	HORIUCHI_WTAP_TARGETS_DN		BASAKI_YBX1_TARGETS_UP		BOQUEST_STEM_CELL_CULTURED_VS_FRESH_UP	DODD_NASOPHARYNGEAL_CARCINOMA_DN	KINSEY_TARGETS_OF_EWSR1_FLII_FUSION_UP	CROONQUIST_IL6_DEPRIVATION_DN	BENPORATH_CYCLING_GENES	WHITEFORD_PEDIATRIC_CANCER_MARKERS			SMID_BREAST_CANCER_BASAL_UP	CHANG_CYCLING_GENES		ZHENG_GLIOBLASTOMA_PLASTICITY_UP						MARSON_BOUND_BY_E2F4_UNSTIMULATED	CHICAS_RB1_TARGETS_GROWING					KANG_DOXORUBICIN_RESISTANCE_UP		NUYTTEN_EZH2_TARGETS_DN			ZHAN_MULTIPLE_MYELOMA_PR_UP	NAKAYAMA_SOFT_TISSUE_TUMORS_PCA2_UP	BLUM_RESPONSE_TO_SALIRASIB_DN	GAVIN_FOXP3_TARGETS_CLUSTER_P6
9833	MELK	maternal embryonic leucine zipper kinase	GRAHAM_CML_DIVIDING_VS_NORMAL_QUIESCENT_UP	KOBAYASHI_EGFR_SIGNALING_24HR_DN	ROSTY_CERVICAL_CANCER_PROLIFERATION_CLUSTER	SHEDDEN_LUNG_CANCER_POOR_SURVIVAL_A6	POOLA_INVASIVE_BREAST_CANCER_UP	SOTIRIOU_BREAST_CANCER_GRADE_1_VS_3_UP	GOBERT_OLIGODENDROCYTE_DIFFERENTIATION_UP	VECCHI_GASTRIC_CANCER_EARLY_UP	DUTERTRE_ESTRADIOL_RESPONSE_24HR_UP		HORIUCHI_WTAP_TARGETS_DN	LEE_EARLY_T_LYMPHOCYTE_UP	BASAKI_YBX1_TARGETS_UP	GRAHAM_NORMAL_QUIESCENT_VS_NORMAL_DIVIDING_DN	BOQUEST_STEM_CELL_CULTURED_VS_FRESH_UP	DODD_NASOPHARYNGEAL_CARCINOMA_DN	KINSEY_TARGETS_OF_EWSR1_FLII_FUSION_UP		BENPORATH_CYCLING_GENES	WHITEFORD_PEDIATRIC_CANCER_MARKERS		CASORELLI_ACUTE_PROMYELOCYTIC_LEUKEMIA_DN	SMID_BREAST_CANCER_BASAL_UP	CHANG_CYCLING_GENES		ZHENG_GLIOBLASTOMA_PLASTICITY_UP	RUIZ_TNC_TARGETS_DN	CHICAS_RB1_TARGETS_SENESCENT		LINDGREN_BLADDER_CANCER_CLUSTER_1_DN		MARSON_BOUND_BY_E2F4_UNSTIMULATED			ZHANG_TLX_TARGETS_60HR_DN	SENGUPTA_NASOPHARYNGEAL_CARCINOMA_UP			ZHOU_CELL_CYCLE_GENES_IN_IR_RESPONSE_24HR					NAKAYAMA_SOFT_TISSUE_TUMORS_PCA2_UP			GRAHAM_CML_QUIESCENT_VS_NORMAL_QUIESCENT_UP
6241	RRM2	ribonucleotide reductase M2	GRAHAM_CML_DIVIDING_VS_NORMAL_QUIESCENT_UP	KOBAYASHI_EGFR_SIGNALING_24HR_DN	ROSTY_CERVICAL_CANCER_PROLIFERATION_CLUSTER	SHEDDEN_LUNG_CANCER_POOR_SURVIVAL_A6	POOLA_INVASIVE_BREAST_CANCER_UP	SOTIRIOU_BREAST_CANCER_GRADE_1_VS_3_UP	GOBERT_OLIGODENDROCYTE_DIFFERENTIATION_UP	VECCHI_GASTRIC_CANCER_EARLY_UP	DUTERTRE_ESTRADIOL_RESPONSE_24HR_UP		HORIUCHI_WTAP_TARGETS_DN	LEE_EARLY_T_LYMPHOCYTE_UP		GRAHAM_NORMAL_QUIESCENT_VS_NORMAL_DIVIDING_DN	BOQUEST_STEM_CELL_CULTURED_VS_FRESH_UP	DODD_NASOPHARYNGEAL_CARCINOMA_DN	KINSEY_TARGETS_OF_EWSR1_FLII_FUSION_UP	CROONQUIST_IL6_DEPRIVATION_DN	BENPORATH_CYCLING_GENES	WHITEFORD_PEDIATRIC_CANCER_MARKERS	RIGGI_EWING_SARCOMA_PROGENITOR_DN	CASORELLI_ACUTE_PROMYELOCYTIC_LEUKEMIA_DN		CHANG_CYCLING_GENES		ZHENG_GLIOBLASTOMA_PLASTICITY_UP	RUIZ_TNC_TARGETS_DN	CHICAS_RB1_TARGETS_SENESCENT		LINDGREN_BLADDER_CANCER_CLUSTER_1_DN		MARSON_BOUND_BY_E2F4_UNSTIMULATED			ZHANG_TLX_TARGETS_60HR_DN	SENGUPTA_NASOPHARYNGEAL_CARCINOMA_UP		KANG_DOXORUBICIN_RESISTANCE_UP		NUYTTEN_EZH2_TARGETS_DN	BURTON_ADIPOGENESIS_3	GOLDRATH_ANTIGEN_RESPONSE	ZHAN_MULTIPLE_MYELOMA_PR_UP	NAKAYAMA_SOFT_TISSUE_TUMORS_PCA2_UP	BLUM_RESPONSE_TO_SALIRASIB_DN	GAVIN_FOXP3_TARGETS_CLUSTER_P6	GRAHAM_CML_QUIESCENT_VS_NORMAL_QUIESCENT_UP
9837	GINS1	GINS complex subunit 1 (Psf1 homolog)	GRAHAM_CML_DIVIDING_VS_NORMAL_QUIESCENT_UP	KOBAYASHI_EGFR_SIGNALING_24HR_DN	ROSTY_CERVICAL_CANCER_PROLIFERATION_CLUSTER	SHEDDEN_LUNG_CANCER_POOR_SURVIVAL_A6	POOLA_INVASIVE_BREAST_CANCER_UP	SOTIRIOU_BREAST_CANCER_GRADE_1_VS_3_UP	GOBERT_OLIGODENDROCYTE_DIFFERENTIATION_UP	VECCHI_GASTRIC_CANCER_EARLY_UP	DUTERTRE_ESTRADIOL_RESPONSE_24HR_UP			LEE_EARLY_T_LYMPHOCYTE_UP	BASAKI_YBX1_TARGETS_UP	GRAHAM_NORMAL_QUIESCENT_VS_NORMAL_DIVIDING_DN		DODD_NASOPHARYNGEAL_CARCINOMA_DN	KINSEY_TARGETS_OF_EWSR1_FLII_FUSION_UP	CROONQUIST_IL6_DEPRIVATION_DN				CASORELLI_ACUTE_PROMYELOCYTIC_LEUKEMIA_DN					RUIZ_TNC_TARGETS_DN	CHICAS_RB1_TARGETS_SENESCENT					CHICAS_RB1_TARGETS_GROWING		ZHANG_TLX_TARGETS_60HR_DN	SENGUPTA_NASOPHARYNGEAL_CARCINOMA_UP		KANG_DOXORUBICIN_RESISTANCE_UP									GRAHAM_CML_QUIESCENT_VS_NORMAL_QUIESCENT_UP
79682	MLF1IP	MLF1 interacting protein	GRAHAM_CML_DIVIDING_VS_NORMAL_QUIESCENT_UP	KOBAYASHI_EGFR_SIGNALING_24HR_DN	ROSTY_CERVICAL_CANCER_PROLIFERATION_CLUSTER	SHEDDEN_LUNG_CANCER_POOR_SURVIVAL_A6	POOLA_INVASIVE_BREAST_CANCER_UP	SOTIRIOU_BREAST_CANCER_GRADE_1_VS_3_UP	GOBERT_OLIGODENDROCYTE_DIFFERENTIATION_UP	VECCHI_GASTRIC_CANCER_EARLY_UP	DUTERTRE_ESTRADIOL_RESPONSE_24HR_UP			LEE_EARLY_T_LYMPHOCYTE_UP	BASAKI_YBX1_TARGETS_UP	GRAHAM_NORMAL_QUIESCENT_VS_NORMAL_DIVIDING_DN		DODD_NASOPHARYNGEAL_CARCINOMA_DN			BENPORATH_CYCLING_GENES	WHITEFORD_PEDIATRIC_CANCER_MARKERS				CHANG_CYCLING_GENES			RUIZ_TNC_TARGETS_DN	CHICAS_RB1_TARGETS_SENESCENT		LINDGREN_BLADDER_CANCER_CLUSTER_1_DN		MARSON_BOUND_BY_E2F4_UNSTIMULATED				SENGUPTA_NASOPHARYNGEAL_CARCINOMA_UP				NUYTTEN_EZH2_TARGETS_DN							GRAHAM_CML_QUIESCENT_VS_NORMAL_QUIESCENT_UP
10403	NDC80	NDC80 homolog, kinetochore complex component (S. cerevisiae)	GRAHAM_CML_DIVIDING_VS_NORMAL_QUIESCENT_UP	KOBAYASHI_EGFR_SIGNALING_24HR_DN	ROSTY_CERVICAL_CANCER_PROLIFERATION_CLUSTER	SHEDDEN_LUNG_CANCER_POOR_SURVIVAL_A6	POOLA_INVASIVE_BREAST_CANCER_UP	SOTIRIOU_BREAST_CANCER_GRADE_1_VS_3_UP	GOBERT_OLIGODENDROCYTE_DIFFERENTIATION_UP	VECCHI_GASTRIC_CANCER_EARLY_UP		CHIANG_LIVER_CANCER_SUBCLASS_PROLIFERATION_UP	HORIUCHI_WTAP_TARGETS_DN	LEE_EARLY_T_LYMPHOCYTE_UP	BASAKI_YBX1_TARGETS_UP	GRAHAM_NORMAL_QUIESCENT_VS_NORMAL_DIVIDING_DN		DODD_NASOPHARYNGEAL_CARCINOMA_DN	KINSEY_TARGETS_OF_EWSR1_FLII_FUSION_UP		BENPORATH_CYCLING_GENES			CASORELLI_ACUTE_PROMYELOCYTIC_LEUKEMIA_DN	SMID_BREAST_CANCER_BASAL_UP			ZHENG_GLIOBLASTOMA_PLASTICITY_UP						MARSON_BOUND_BY_E2F4_UNSTIMULATED				SENGUPTA_NASOPHARYNGEAL_CARCINOMA_UP				NUYTTEN_EZH2_TARGETS_DN					BLUM_RESPONSE_TO_SALIRASIB_DN
4751	NEK2	NIMA (never in mitosis gene a)-related kinase 2	GRAHAM_CML_DIVIDING_VS_NORMAL_QUIESCENT_UP	KOBAYASHI_EGFR_SIGNALING_24HR_DN	ROSTY_CERVICAL_CANCER_PROLIFERATION_CLUSTER	SHEDDEN_LUNG_CANCER_POOR_SURVIVAL_A6	POOLA_INVASIVE_BREAST_CANCER_UP	SOTIRIOU_BREAST_CANCER_GRADE_1_VS_3_UP	GOBERT_OLIGODENDROCYTE_DIFFERENTIATION_UP	VECCHI_GASTRIC_CANCER_EARLY_UP		CHIANG_LIVER_CANCER_SUBCLASS_PROLIFERATION_UP	HORIUCHI_WTAP_TARGETS_DN	LEE_EARLY_T_LYMPHOCYTE_UP	BASAKI_YBX1_TARGETS_UP			DODD_NASOPHARYNGEAL_CARCINOMA_DN	KINSEY_TARGETS_OF_EWSR1_FLII_FUSION_UP		BENPORATH_CYCLING_GENES	WHITEFORD_PEDIATRIC_CANCER_MARKERS		CASORELLI_ACUTE_PROMYELOCYTIC_LEUKEMIA_DN	SMID_BREAST_CANCER_BASAL_UP							LINDGREN_BLADDER_CANCER_CLUSTER_1_DN		MARSON_BOUND_BY_E2F4_UNSTIMULATED	CHICAS_RB1_TARGETS_GROWING	BERENJENO_TRANSFORMED_BY_RHOA_UP					ZHOU_CELL_CYCLE_GENES_IN_IR_RESPONSE_24HR	NUYTTEN_EZH2_TARGETS_DN		GOLDRATH_ANTIGEN_RESPONSE	ZHAN_MULTIPLE_MYELOMA_PR_UP	NAKAYAMA_SOFT_TISSUE_TUMORS_PCA2_UP	BLUM_RESPONSE_TO_SALIRASIB_DN	GAVIN_FOXP3_TARGETS_CLUSTER_P6
4085	MAD2L1	MAD2 mitotic arrest deficient-like 1 (yeast)	GRAHAM_CML_DIVIDING_VS_NORMAL_QUIESCENT_UP	KOBAYASHI_EGFR_SIGNALING_24HR_DN	ROSTY_CERVICAL_CANCER_PROLIFERATION_CLUSTER	SHEDDEN_LUNG_CANCER_POOR_SURVIVAL_A6	POOLA_INVASIVE_BREAST_CANCER_UP	SOTIRIOU_BREAST_CANCER_GRADE_1_VS_3_UP	GOBERT_OLIGODENDROCYTE_DIFFERENTIATION_UP	VECCHI_GASTRIC_CANCER_EARLY_UP		CHIANG_LIVER_CANCER_SUBCLASS_PROLIFERATION_UP	HORIUCHI_WTAP_TARGETS_DN		BASAKI_YBX1_TARGETS_UP	GRAHAM_NORMAL_QUIESCENT_VS_NORMAL_DIVIDING_DN		DODD_NASOPHARYNGEAL_CARCINOMA_DN	KINSEY_TARGETS_OF_EWSR1_FLII_FUSION_UP	CROONQUIST_IL6_DEPRIVATION_DN	BENPORATH_CYCLING_GENES	WHITEFORD_PEDIATRIC_CANCER_MARKERS				CHANG_CYCLING_GENES		ZHENG_GLIOBLASTOMA_PLASTICITY_UP	RUIZ_TNC_TARGETS_DN					MARSON_BOUND_BY_E2F4_UNSTIMULATED		BERENJENO_TRANSFORMED_BY_RHOA_UP		SENGUPTA_NASOPHARYNGEAL_CARCINOMA_UP		KANG_DOXORUBICIN_RESISTANCE_UP	ZHOU_CELL_CYCLE_GENES_IN_IR_RESPONSE_24HR		BURTON_ADIPOGENESIS_3	GOLDRATH_ANTIGEN_RESPONSE			BLUM_RESPONSE_TO_SALIRASIB_DN
991	CDC20	cell division cycle 20 homolog (S. cerevisiae)	GRAHAM_CML_DIVIDING_VS_NORMAL_QUIESCENT_UP	KOBAYASHI_EGFR_SIGNALING_24HR_DN	ROSTY_CERVICAL_CANCER_PROLIFERATION_CLUSTER	SHEDDEN_LUNG_CANCER_POOR_SURVIVAL_A6	POOLA_INVASIVE_BREAST_CANCER_UP	SOTIRIOU_BREAST_CANCER_GRADE_1_VS_3_UP	GOBERT_OLIGODENDROCYTE_DIFFERENTIATION_UP	VECCHI_GASTRIC_CANCER_EARLY_UP		CHIANG_LIVER_CANCER_SUBCLASS_PROLIFERATION_UP	HORIUCHI_WTAP_TARGETS_DN		BASAKI_YBX1_TARGETS_UP	GRAHAM_NORMAL_QUIESCENT_VS_NORMAL_DIVIDING_DN			KINSEY_TARGETS_OF_EWSR1_FLII_FUSION_UP	CROONQUIST_IL6_DEPRIVATION_DN	BENPORATH_CYCLING_GENES			CASORELLI_ACUTE_PROMYELOCYTIC_LEUKEMIA_DN	SMID_BREAST_CANCER_BASAL_UP			ZHENG_GLIOBLASTOMA_PLASTICITY_UP						MARSON_BOUND_BY_E2F4_UNSTIMULATED	CHICAS_RB1_TARGETS_GROWING	BERENJENO_TRANSFORMED_BY_RHOA_UP				KANG_DOXORUBICIN_RESISTANCE_UP	ZHOU_CELL_CYCLE_GENES_IN_IR_RESPONSE_24HR	NUYTTEN_EZH2_TARGETS_DN	BURTON_ADIPOGENESIS_3	GOLDRATH_ANTIGEN_RESPONSE		NAKAYAMA_SOFT_TISSUE_TUMORS_PCA2_UP	BLUM_RESPONSE_TO_SALIRASIB_DN	GAVIN_FOXP3_TARGETS_CLUSTER_P6	GRAHAM_CML_QUIESCENT_VS_NORMAL_QUIESCENT_UP
11004	KIF2C	kinesin family member 2C	GRAHAM_CML_DIVIDING_VS_NORMAL_QUIESCENT_UP	KOBAYASHI_EGFR_SIGNALING_24HR_DN	ROSTY_CERVICAL_CANCER_PROLIFERATION_CLUSTER	SHEDDEN_LUNG_CANCER_POOR_SURVIVAL_A6	POOLA_INVASIVE_BREAST_CANCER_UP	SOTIRIOU_BREAST_CANCER_GRADE_1_VS_3_UP	GOBERT_OLIGODENDROCYTE_DIFFERENTIATION_UP		DUTERTRE_ESTRADIOL_RESPONSE_24HR_UP	CHIANG_LIVER_CANCER_SUBCLASS_PROLIFERATION_UP	HORIUCHI_WTAP_TARGETS_DN	LEE_EARLY_T_LYMPHOCYTE_UP	BASAKI_YBX1_TARGETS_UP	GRAHAM_NORMAL_QUIESCENT_VS_NORMAL_DIVIDING_DN		DODD_NASOPHARYNGEAL_CARCINOMA_DN	KINSEY_TARGETS_OF_EWSR1_FLII_FUSION_UP	CROONQUIST_IL6_DEPRIVATION_DN	BENPORATH_CYCLING_GENES			CASORELLI_ACUTE_PROMYELOCYTIC_LEUKEMIA_DN					RUIZ_TNC_TARGETS_DN			LINDGREN_BLADDER_CANCER_CLUSTER_1_DN		MARSON_BOUND_BY_E2F4_UNSTIMULATED		BERENJENO_TRANSFORMED_BY_RHOA_UP	ZHANG_TLX_TARGETS_60HR_DN					NUYTTEN_EZH2_TARGETS_DN	BURTON_ADIPOGENESIS_3	GOLDRATH_ANTIGEN_RESPONSE		NAKAYAMA_SOFT_TISSUE_TUMORS_PCA2_UP	BLUM_RESPONSE_TO_SALIRASIB_DN	GAVIN_FOXP3_TARGETS_CLUSTER_P6
3832	KIF11	kinesin family member 11	GRAHAM_CML_DIVIDING_VS_NORMAL_QUIESCENT_UP	KOBAYASHI_EGFR_SIGNALING_24HR_DN	ROSTY_CERVICAL_CANCER_PROLIFERATION_CLUSTER	SHEDDEN_LUNG_CANCER_POOR_SURVIVAL_A6	POOLA_INVASIVE_BREAST_CANCER_UP	SOTIRIOU_BREAST_CANCER_GRADE_1_VS_3_UP	GOBERT_OLIGODENDROCYTE_DIFFERENTIATION_UP		DUTERTRE_ESTRADIOL_RESPONSE_24HR_UP	CHIANG_LIVER_CANCER_SUBCLASS_PROLIFERATION_UP	HORIUCHI_WTAP_TARGETS_DN	LEE_EARLY_T_LYMPHOCYTE_UP		GRAHAM_NORMAL_QUIESCENT_VS_NORMAL_DIVIDING_DN		DODD_NASOPHARYNGEAL_CARCINOMA_DN	KINSEY_TARGETS_OF_EWSR1_FLII_FUSION_UP	CROONQUIST_IL6_DEPRIVATION_DN	BENPORATH_CYCLING_GENES	WHITEFORD_PEDIATRIC_CANCER_MARKERS		CASORELLI_ACUTE_PROMYELOCYTIC_LEUKEMIA_DN								LINDGREN_BLADDER_CANCER_CLUSTER_1_DN		MARSON_BOUND_BY_E2F4_UNSTIMULATED		BERENJENO_TRANSFORMED_BY_RHOA_UP	ZHANG_TLX_TARGETS_60HR_DN	SENGUPTA_NASOPHARYNGEAL_CARCINOMA_UP			ZHOU_CELL_CYCLE_GENES_IN_IR_RESPONSE_24HR		BURTON_ADIPOGENESIS_3	GOLDRATH_ANTIGEN_RESPONSE		NAKAYAMA_SOFT_TISSUE_TUMORS_PCA2_UP	BLUM_RESPONSE_TO_SALIRASIB_DN		GRAHAM_CML_QUIESCENT_VS_NORMAL_QUIESCENT_UP
56992	KIF15	kinesin family member 15	GRAHAM_CML_DIVIDING_VS_NORMAL_QUIESCENT_UP	KOBAYASHI_EGFR_SIGNALING_24HR_DN	ROSTY_CERVICAL_CANCER_PROLIFERATION_CLUSTER	SHEDDEN_LUNG_CANCER_POOR_SURVIVAL_A6	POOLA_INVASIVE_BREAST_CANCER_UP	SOTIRIOU_BREAST_CANCER_GRADE_1_VS_3_UP		VECCHI_GASTRIC_CANCER_EARLY_UP				LEE_EARLY_T_LYMPHOCYTE_UP		GRAHAM_NORMAL_QUIESCENT_VS_NORMAL_DIVIDING_DN		DODD_NASOPHARYNGEAL_CARCINOMA_DN	KINSEY_TARGETS_OF_EWSR1_FLII_FUSION_UP					CASORELLI_ACUTE_PROMYELOCYTIC_LEUKEMIA_DN										MARSON_BOUND_BY_E2F4_UNSTIMULATED				SENGUPTA_NASOPHARYNGEAL_CARCINOMA_UP				NUYTTEN_EZH2_TARGETS_DN					BLUM_RESPONSE_TO_SALIRASIB_DN		GRAHAM_CML_QUIESCENT_VS_NORMAL_QUIESCENT_UP
55215	FANCI	Fanconi anemia, complementation group I	GRAHAM_CML_DIVIDING_VS_NORMAL_QUIESCENT_UP	KOBAYASHI_EGFR_SIGNALING_24HR_DN	ROSTY_CERVICAL_CANCER_PROLIFERATION_CLUSTER	SHEDDEN_LUNG_CANCER_POOR_SURVIVAL_A6	POOLA_INVASIVE_BREAST_CANCER_UP		GOBERT_OLIGODENDROCYTE_DIFFERENTIATION_UP	VECCHI_GASTRIC_CANCER_EARLY_UP	DUTERTRE_ESTRADIOL_RESPONSE_24HR_UP	CHIANG_LIVER_CANCER_SUBCLASS_PROLIFERATION_UP		LEE_EARLY_T_LYMPHOCYTE_UP	BASAKI_YBX1_TARGETS_UP			DODD_NASOPHARYNGEAL_CARCINOMA_DN	KINSEY_TARGETS_OF_EWSR1_FLII_FUSION_UP	CROONQUIST_IL6_DEPRIVATION_DN	BENPORATH_CYCLING_GENES			CASORELLI_ACUTE_PROMYELOCYTIC_LEUKEMIA_DN					RUIZ_TNC_TARGETS_DN	CHICAS_RB1_TARGETS_SENESCENT				MARSON_BOUND_BY_E2F4_UNSTIMULATED			ZHANG_TLX_TARGETS_60HR_DN	SENGUPTA_NASOPHARYNGEAL_CARCINOMA_UP		KANG_DOXORUBICIN_RESISTANCE_UP		NUYTTEN_EZH2_TARGETS_DN			ZHAN_MULTIPLE_MYELOMA_PR_UP
7083	TK1	thymidine kinase 1, soluble	GRAHAM_CML_DIVIDING_VS_NORMAL_QUIESCENT_UP	KOBAYASHI_EGFR_SIGNALING_24HR_DN	ROSTY_CERVICAL_CANCER_PROLIFERATION_CLUSTER	SHEDDEN_LUNG_CANCER_POOR_SURVIVAL_A6	POOLA_INVASIVE_BREAST_CANCER_UP		GOBERT_OLIGODENDROCYTE_DIFFERENTIATION_UP	VECCHI_GASTRIC_CANCER_EARLY_UP	DUTERTRE_ESTRADIOL_RESPONSE_24HR_UP		HORIUCHI_WTAP_TARGETS_DN		BASAKI_YBX1_TARGETS_UP	GRAHAM_NORMAL_QUIESCENT_VS_NORMAL_DIVIDING_DN		DODD_NASOPHARYNGEAL_CARCINOMA_DN	KINSEY_TARGETS_OF_EWSR1_FLII_FUSION_UP	CROONQUIST_IL6_DEPRIVATION_DN		WHITEFORD_PEDIATRIC_CANCER_MARKERS		CASORELLI_ACUTE_PROMYELOCYTIC_LEUKEMIA_DN				ZHENG_GLIOBLASTOMA_PLASTICITY_UP				LINDGREN_BLADDER_CANCER_CLUSTER_1_DN				BERENJENO_TRANSFORMED_BY_RHOA_UP	ZHANG_TLX_TARGETS_60HR_DN			KANG_DOXORUBICIN_RESISTANCE_UP			BURTON_ADIPOGENESIS_3	GOLDRATH_ANTIGEN_RESPONSE			BLUM_RESPONSE_TO_SALIRASIB_DN	GAVIN_FOXP3_TARGETS_CLUSTER_P6	GRAHAM_CML_QUIESCENT_VS_NORMAL_QUIESCENT_UP
10635	RAD51AP1	RAD51 associated protein 1	GRAHAM_CML_DIVIDING_VS_NORMAL_QUIESCENT_UP	KOBAYASHI_EGFR_SIGNALING_24HR_DN	ROSTY_CERVICAL_CANCER_PROLIFERATION_CLUSTER	SHEDDEN_LUNG_CANCER_POOR_SURVIVAL_A6	POOLA_INVASIVE_BREAST_CANCER_UP		GOBERT_OLIGODENDROCYTE_DIFFERENTIATION_UP	VECCHI_GASTRIC_CANCER_EARLY_UP		CHIANG_LIVER_CANCER_SUBCLASS_PROLIFERATION_UP	HORIUCHI_WTAP_TARGETS_DN	LEE_EARLY_T_LYMPHOCYTE_UP		GRAHAM_NORMAL_QUIESCENT_VS_NORMAL_DIVIDING_DN		DODD_NASOPHARYNGEAL_CARCINOMA_DN	KINSEY_TARGETS_OF_EWSR1_FLII_FUSION_UP		BENPORATH_CYCLING_GENES				SMID_BREAST_CANCER_BASAL_UP	CHANG_CYCLING_GENES		ZHENG_GLIOBLASTOMA_PLASTICITY_UP	RUIZ_TNC_TARGETS_DN					MARSON_BOUND_BY_E2F4_UNSTIMULATED	CHICAS_RB1_TARGETS_GROWING	BERENJENO_TRANSFORMED_BY_RHOA_UP	ZHANG_TLX_TARGETS_60HR_DN	SENGUPTA_NASOPHARYNGEAL_CARCINOMA_UP		KANG_DOXORUBICIN_RESISTANCE_UP		NUYTTEN_EZH2_TARGETS_DN	BURTON_ADIPOGENESIS_3	GOLDRATH_ANTIGEN_RESPONSE			BLUM_RESPONSE_TO_SALIRASIB_DN
7298	TYMS	thymidylate synthetase	GRAHAM_CML_DIVIDING_VS_NORMAL_QUIESCENT_UP	KOBAYASHI_EGFR_SIGNALING_24HR_DN	ROSTY_CERVICAL_CANCER_PROLIFERATION_CLUSTER	SHEDDEN_LUNG_CANCER_POOR_SURVIVAL_A6	POOLA_INVASIVE_BREAST_CANCER_UP		GOBERT_OLIGODENDROCYTE_DIFFERENTIATION_UP		DUTERTRE_ESTRADIOL_RESPONSE_24HR_UP		HORIUCHI_WTAP_TARGETS_DN	LEE_EARLY_T_LYMPHOCYTE_UP	BASAKI_YBX1_TARGETS_UP	GRAHAM_NORMAL_QUIESCENT_VS_NORMAL_DIVIDING_DN		DODD_NASOPHARYNGEAL_CARCINOMA_DN	KINSEY_TARGETS_OF_EWSR1_FLII_FUSION_UP	CROONQUIST_IL6_DEPRIVATION_DN	BENPORATH_CYCLING_GENES	WHITEFORD_PEDIATRIC_CANCER_MARKERS		CASORELLI_ACUTE_PROMYELOCYTIC_LEUKEMIA_DN	SMID_BREAST_CANCER_BASAL_UP				RUIZ_TNC_TARGETS_DN	CHICAS_RB1_TARGETS_SENESCENT							ZHANG_TLX_TARGETS_60HR_DN	SENGUPTA_NASOPHARYNGEAL_CARCINOMA_UP		KANG_DOXORUBICIN_RESISTANCE_UP		NUYTTEN_EZH2_TARGETS_DN	BURTON_ADIPOGENESIS_3		ZHAN_MULTIPLE_MYELOMA_PR_UP		BLUM_RESPONSE_TO_SALIRASIB_DN	GAVIN_FOXP3_TARGETS_CLUSTER_P6
11065	UBE2C	ubiquitin-conjugating enzyme E2C	GRAHAM_CML_DIVIDING_VS_NORMAL_QUIESCENT_UP	KOBAYASHI_EGFR_SIGNALING_24HR_DN	ROSTY_CERVICAL_CANCER_PROLIFERATION_CLUSTER	SHEDDEN_LUNG_CANCER_POOR_SURVIVAL_A6		SOTIRIOU_BREAST_CANCER_GRADE_1_VS_3_UP	GOBERT_OLIGODENDROCYTE_DIFFERENTIATION_UP	VECCHI_GASTRIC_CANCER_EARLY_UP	DUTERTRE_ESTRADIOL_RESPONSE_24HR_UP	CHIANG_LIVER_CANCER_SUBCLASS_PROLIFERATION_UP	HORIUCHI_WTAP_TARGETS_DN	LEE_EARLY_T_LYMPHOCYTE_UP	BASAKI_YBX1_TARGETS_UP			DODD_NASOPHARYNGEAL_CARCINOMA_DN		CROONQUIST_IL6_DEPRIVATION_DN	BENPORATH_CYCLING_GENES	WHITEFORD_PEDIATRIC_CANCER_MARKERS				CHANG_CYCLING_GENES			RUIZ_TNC_TARGETS_DN			LINDGREN_BLADDER_CANCER_CLUSTER_1_DN		MARSON_BOUND_BY_E2F4_UNSTIMULATED							ZHOU_CELL_CYCLE_GENES_IN_IR_RESPONSE_24HR	NUYTTEN_EZH2_TARGETS_DN			ZHAN_MULTIPLE_MYELOMA_PR_UP	NAKAYAMA_SOFT_TISSUE_TUMORS_PCA2_UP	BLUM_RESPONSE_TO_SALIRASIB_DN
7272	TTK	TTK protein kinase	GRAHAM_CML_DIVIDING_VS_NORMAL_QUIESCENT_UP	KOBAYASHI_EGFR_SIGNALING_24HR_DN	ROSTY_CERVICAL_CANCER_PROLIFERATION_CLUSTER	SHEDDEN_LUNG_CANCER_POOR_SURVIVAL_A6		SOTIRIOU_BREAST_CANCER_GRADE_1_VS_3_UP	GOBERT_OLIGODENDROCYTE_DIFFERENTIATION_UP	VECCHI_GASTRIC_CANCER_EARLY_UP	DUTERTRE_ESTRADIOL_RESPONSE_24HR_UP	CHIANG_LIVER_CANCER_SUBCLASS_PROLIFERATION_UP	HORIUCHI_WTAP_TARGETS_DN	LEE_EARLY_T_LYMPHOCYTE_UP				DODD_NASOPHARYNGEAL_CARCINOMA_DN	KINSEY_TARGETS_OF_EWSR1_FLII_FUSION_UP	CROONQUIST_IL6_DEPRIVATION_DN	BENPORATH_CYCLING_GENES	WHITEFORD_PEDIATRIC_CANCER_MARKERS			SMID_BREAST_CANCER_BASAL_UP									MARSON_BOUND_BY_E2F4_UNSTIMULATED	CHICAS_RB1_TARGETS_GROWING	BERENJENO_TRANSFORMED_BY_RHOA_UP	ZHANG_TLX_TARGETS_60HR_DN	SENGUPTA_NASOPHARYNGEAL_CARCINOMA_UP			ZHOU_CELL_CYCLE_GENES_IN_IR_RESPONSE_24HR	NUYTTEN_EZH2_TARGETS_DN	BURTON_ADIPOGENESIS_3	GOLDRATH_ANTIGEN_RESPONSE	ZHAN_MULTIPLE_MYELOMA_PR_UP		BLUM_RESPONSE_TO_SALIRASIB_DN
24137	KIF4A	kinesin family member 4A	GRAHAM_CML_DIVIDING_VS_NORMAL_QUIESCENT_UP	KOBAYASHI_EGFR_SIGNALING_24HR_DN	ROSTY_CERVICAL_CANCER_PROLIFERATION_CLUSTER	SHEDDEN_LUNG_CANCER_POOR_SURVIVAL_A6		SOTIRIOU_BREAST_CANCER_GRADE_1_VS_3_UP	GOBERT_OLIGODENDROCYTE_DIFFERENTIATION_UP	VECCHI_GASTRIC_CANCER_EARLY_UP	DUTERTRE_ESTRADIOL_RESPONSE_24HR_UP	CHIANG_LIVER_CANCER_SUBCLASS_PROLIFERATION_UP	HORIUCHI_WTAP_TARGETS_DN		BASAKI_YBX1_TARGETS_UP			DODD_NASOPHARYNGEAL_CARCINOMA_DN	KINSEY_TARGETS_OF_EWSR1_FLII_FUSION_UP					CASORELLI_ACUTE_PROMYELOCYTIC_LEUKEMIA_DN				ZHENG_GLIOBLASTOMA_PLASTICITY_UP				LINDGREN_BLADDER_CANCER_CLUSTER_1_DN		MARSON_BOUND_BY_E2F4_UNSTIMULATED	CHICAS_RB1_TARGETS_GROWING	BERENJENO_TRANSFORMED_BY_RHOA_UP				KANG_DOXORUBICIN_RESISTANCE_UP		NUYTTEN_EZH2_TARGETS_DN	BURTON_ADIPOGENESIS_3	GOLDRATH_ANTIGEN_RESPONSE			BLUM_RESPONSE_TO_SALIRASIB_DN
29127	RACGAP1	Rac GTPase activating protein 1	GRAHAM_CML_DIVIDING_VS_NORMAL_QUIESCENT_UP	KOBAYASHI_EGFR_SIGNALING_24HR_DN	ROSTY_CERVICAL_CANCER_PROLIFERATION_CLUSTER	SHEDDEN_LUNG_CANCER_POOR_SURVIVAL_A6		SOTIRIOU_BREAST_CANCER_GRADE_1_VS_3_UP	GOBERT_OLIGODENDROCYTE_DIFFERENTIATION_UP	VECCHI_GASTRIC_CANCER_EARLY_UP	DUTERTRE_ESTRADIOL_RESPONSE_24HR_UP	CHIANG_LIVER_CANCER_SUBCLASS_PROLIFERATION_UP	HORIUCHI_WTAP_TARGETS_DN			GRAHAM_NORMAL_QUIESCENT_VS_NORMAL_DIVIDING_DN		DODD_NASOPHARYNGEAL_CARCINOMA_DN	KINSEY_TARGETS_OF_EWSR1_FLII_FUSION_UP									ZHENG_GLIOBLASTOMA_PLASTICITY_UP				LINDGREN_BLADDER_CANCER_CLUSTER_1_DN		MARSON_BOUND_BY_E2F4_UNSTIMULATED		BERENJENO_TRANSFORMED_BY_RHOA_UP	ZHANG_TLX_TARGETS_60HR_DN	SENGUPTA_NASOPHARYNGEAL_CARCINOMA_UP			ZHOU_CELL_CYCLE_GENES_IN_IR_RESPONSE_24HR	NUYTTEN_EZH2_TARGETS_DN	BURTON_ADIPOGENESIS_3	GOLDRATH_ANTIGEN_RESPONSE	ZHAN_MULTIPLE_MYELOMA_PR_UP				GRAHAM_CML_QUIESCENT_VS_NORMAL_QUIESCENT_UP
699	BUB1	budding uninhibited by benzimidazoles 1 homolog (yeast)	GRAHAM_CML_DIVIDING_VS_NORMAL_QUIESCENT_UP	KOBAYASHI_EGFR_SIGNALING_24HR_DN	ROSTY_CERVICAL_CANCER_PROLIFERATION_CLUSTER	SHEDDEN_LUNG_CANCER_POOR_SURVIVAL_A6		SOTIRIOU_BREAST_CANCER_GRADE_1_VS_3_UP	GOBERT_OLIGODENDROCYTE_DIFFERENTIATION_UP	VECCHI_GASTRIC_CANCER_EARLY_UP	DUTERTRE_ESTRADIOL_RESPONSE_24HR_UP		HORIUCHI_WTAP_TARGETS_DN	LEE_EARLY_T_LYMPHOCYTE_UP	BASAKI_YBX1_TARGETS_UP	GRAHAM_NORMAL_QUIESCENT_VS_NORMAL_DIVIDING_DN		DODD_NASOPHARYNGEAL_CARCINOMA_DN	KINSEY_TARGETS_OF_EWSR1_FLII_FUSION_UP	CROONQUIST_IL6_DEPRIVATION_DN	BENPORATH_CYCLING_GENES	WHITEFORD_PEDIATRIC_CANCER_MARKERS			SMID_BREAST_CANCER_BASAL_UP	CHANG_CYCLING_GENES		ZHENG_GLIOBLASTOMA_PLASTICITY_UP				LINDGREN_BLADDER_CANCER_CLUSTER_1_DN		MARSON_BOUND_BY_E2F4_UNSTIMULATED	CHICAS_RB1_TARGETS_GROWING	BERENJENO_TRANSFORMED_BY_RHOA_UP	ZHANG_TLX_TARGETS_60HR_DN			KANG_DOXORUBICIN_RESISTANCE_UP	ZHOU_CELL_CYCLE_GENES_IN_IR_RESPONSE_24HR	NUYTTEN_EZH2_TARGETS_DN	BURTON_ADIPOGENESIS_3	GOLDRATH_ANTIGEN_RESPONSE		NAKAYAMA_SOFT_TISSUE_TUMORS_PCA2_UP	BLUM_RESPONSE_TO_SALIRASIB_DN	GAVIN_FOXP3_TARGETS_CLUSTER_P6
55388	MCM10	minichromosome maintenance complex component 10	GRAHAM_CML_DIVIDING_VS_NORMAL_QUIESCENT_UP	KOBAYASHI_EGFR_SIGNALING_24HR_DN	ROSTY_CERVICAL_CANCER_PROLIFERATION_CLUSTER	SHEDDEN_LUNG_CANCER_POOR_SURVIVAL_A6		SOTIRIOU_BREAST_CANCER_GRADE_1_VS_3_UP	GOBERT_OLIGODENDROCYTE_DIFFERENTIATION_UP	VECCHI_GASTRIC_CANCER_EARLY_UP	DUTERTRE_ESTRADIOL_RESPONSE_24HR_UP			LEE_EARLY_T_LYMPHOCYTE_UP	BASAKI_YBX1_TARGETS_UP	GRAHAM_NORMAL_QUIESCENT_VS_NORMAL_DIVIDING_DN		DODD_NASOPHARYNGEAL_CARCINOMA_DN	KINSEY_TARGETS_OF_EWSR1_FLII_FUSION_UP						SMID_BREAST_CANCER_BASAL_UP				RUIZ_TNC_TARGETS_DN					MARSON_BOUND_BY_E2F4_UNSTIMULATED		BERENJENO_TRANSFORMED_BY_RHOA_UP	ZHANG_TLX_TARGETS_60HR_DN					NUYTTEN_EZH2_TARGETS_DN	BURTON_ADIPOGENESIS_3	GOLDRATH_ANTIGEN_RESPONSE	ZHAN_MULTIPLE_MYELOMA_PR_UP			GAVIN_FOXP3_TARGETS_CLUSTER_P6
891	CCNB1	cyclin B1	GRAHAM_CML_DIVIDING_VS_NORMAL_QUIESCENT_UP	KOBAYASHI_EGFR_SIGNALING_24HR_DN	ROSTY_CERVICAL_CANCER_PROLIFERATION_CLUSTER	SHEDDEN_LUNG_CANCER_POOR_SURVIVAL_A6		SOTIRIOU_BREAST_CANCER_GRADE_1_VS_3_UP	GOBERT_OLIGODENDROCYTE_DIFFERENTIATION_UP	VECCHI_GASTRIC_CANCER_EARLY_UP		CHIANG_LIVER_CANCER_SUBCLASS_PROLIFERATION_UP	HORIUCHI_WTAP_TARGETS_DN	LEE_EARLY_T_LYMPHOCYTE_UP	BASAKI_YBX1_TARGETS_UP			DODD_NASOPHARYNGEAL_CARCINOMA_DN	KINSEY_TARGETS_OF_EWSR1_FLII_FUSION_UP	CROONQUIST_IL6_DEPRIVATION_DN	BENPORATH_CYCLING_GENES	WHITEFORD_PEDIATRIC_CANCER_MARKERS		CASORELLI_ACUTE_PROMYELOCYTIC_LEUKEMIA_DN				ZHENG_GLIOBLASTOMA_PLASTICITY_UP				LINDGREN_BLADDER_CANCER_CLUSTER_1_DN			CHICAS_RB1_TARGETS_GROWING	BERENJENO_TRANSFORMED_BY_RHOA_UP					ZHOU_CELL_CYCLE_GENES_IN_IR_RESPONSE_24HR	NUYTTEN_EZH2_TARGETS_DN	BURTON_ADIPOGENESIS_3	GOLDRATH_ANTIGEN_RESPONSE	ZHAN_MULTIPLE_MYELOMA_PR_UP	NAKAYAMA_SOFT_TISSUE_TUMORS_PCA2_UP		GAVIN_FOXP3_TARGETS_CLUSTER_P6
3161	HMMR	hyaluronan-mediated motility receptor (RHAMM)	GRAHAM_CML_DIVIDING_VS_NORMAL_QUIESCENT_UP	KOBAYASHI_EGFR_SIGNALING_24HR_DN	ROSTY_CERVICAL_CANCER_PROLIFERATION_CLUSTER	SHEDDEN_LUNG_CANCER_POOR_SURVIVAL_A6		SOTIRIOU_BREAST_CANCER_GRADE_1_VS_3_UP	GOBERT_OLIGODENDROCYTE_DIFFERENTIATION_UP	VECCHI_GASTRIC_CANCER_EARLY_UP			HORIUCHI_WTAP_TARGETS_DN	LEE_EARLY_T_LYMPHOCYTE_UP				DODD_NASOPHARYNGEAL_CARCINOMA_DN	KINSEY_TARGETS_OF_EWSR1_FLII_FUSION_UP	CROONQUIST_IL6_DEPRIVATION_DN	BENPORATH_CYCLING_GENES			CASORELLI_ACUTE_PROMYELOCYTIC_LEUKEMIA_DN		CHANG_CYCLING_GENES								MARSON_BOUND_BY_E2F4_UNSTIMULATED	CHICAS_RB1_TARGETS_GROWING		ZHANG_TLX_TARGETS_60HR_DN			KANG_DOXORUBICIN_RESISTANCE_UP	ZHOU_CELL_CYCLE_GENES_IN_IR_RESPONSE_24HR	NUYTTEN_EZH2_TARGETS_DN				NAKAYAMA_SOFT_TISSUE_TUMORS_PCA2_UP	BLUM_RESPONSE_TO_SALIRASIB_DN	GAVIN_FOXP3_TARGETS_CLUSTER_P6
9212	AURKB	aurora kinase B	GRAHAM_CML_DIVIDING_VS_NORMAL_QUIESCENT_UP	KOBAYASHI_EGFR_SIGNALING_24HR_DN	ROSTY_CERVICAL_CANCER_PROLIFERATION_CLUSTER	SHEDDEN_LUNG_CANCER_POOR_SURVIVAL_A6		SOTIRIOU_BREAST_CANCER_GRADE_1_VS_3_UP	GOBERT_OLIGODENDROCYTE_DIFFERENTIATION_UP		DUTERTRE_ESTRADIOL_RESPONSE_24HR_UP	CHIANG_LIVER_CANCER_SUBCLASS_PROLIFERATION_UP	HORIUCHI_WTAP_TARGETS_DN		BASAKI_YBX1_TARGETS_UP				KINSEY_TARGETS_OF_EWSR1_FLII_FUSION_UP	CROONQUIST_IL6_DEPRIVATION_DN	BENPORATH_CYCLING_GENES			CASORELLI_ACUTE_PROMYELOCYTIC_LEUKEMIA_DN				ZHENG_GLIOBLASTOMA_PLASTICITY_UP	RUIZ_TNC_TARGETS_DN					MARSON_BOUND_BY_E2F4_UNSTIMULATED		BERENJENO_TRANSFORMED_BY_RHOA_UP	ZHANG_TLX_TARGETS_60HR_DN					NUYTTEN_EZH2_TARGETS_DN		GOLDRATH_ANTIGEN_RESPONSE			BLUM_RESPONSE_TO_SALIRASIB_DN	GAVIN_FOXP3_TARGETS_CLUSTER_P6
10615	SPAG5	sperm associated antigen 5	GRAHAM_CML_DIVIDING_VS_NORMAL_QUIESCENT_UP	KOBAYASHI_EGFR_SIGNALING_24HR_DN	ROSTY_CERVICAL_CANCER_PROLIFERATION_CLUSTER	SHEDDEN_LUNG_CANCER_POOR_SURVIVAL_A6		SOTIRIOU_BREAST_CANCER_GRADE_1_VS_3_UP	GOBERT_OLIGODENDROCYTE_DIFFERENTIATION_UP		DUTERTRE_ESTRADIOL_RESPONSE_24HR_UP		HORIUCHI_WTAP_TARGETS_DN					DODD_NASOPHARYNGEAL_CARCINOMA_DN		CROONQUIST_IL6_DEPRIVATION_DN	BENPORATH_CYCLING_GENES			CASORELLI_ACUTE_PROMYELOCYTIC_LEUKEMIA_DN		CHANG_CYCLING_GENES		ZHENG_GLIOBLASTOMA_PLASTICITY_UP						MARSON_BOUND_BY_E2F4_UNSTIMULATED			ZHANG_TLX_TARGETS_60HR_DN				ZHOU_CELL_CYCLE_GENES_IN_IR_RESPONSE_24HR	NUYTTEN_EZH2_TARGETS_DN					BLUM_RESPONSE_TO_SALIRASIB_DN	GAVIN_FOXP3_TARGETS_CLUSTER_P6
79733	E2F8	E2F transcription factor 8	GRAHAM_CML_DIVIDING_VS_NORMAL_QUIESCENT_UP	KOBAYASHI_EGFR_SIGNALING_24HR_DN	ROSTY_CERVICAL_CANCER_PROLIFERATION_CLUSTER	SHEDDEN_LUNG_CANCER_POOR_SURVIVAL_A6		SOTIRIOU_BREAST_CANCER_GRADE_1_VS_3_UP		VECCHI_GASTRIC_CANCER_EARLY_UP	DUTERTRE_ESTRADIOL_RESPONSE_24HR_UP	CHIANG_LIVER_CANCER_SUBCLASS_PROLIFERATION_UP		LEE_EARLY_T_LYMPHOCYTE_UP					KINSEY_TARGETS_OF_EWSR1_FLII_FUSION_UP		BENPORATH_CYCLING_GENES								RUIZ_TNC_TARGETS_DN							BERENJENO_TRANSFORMED_BY_RHOA_UP	ZHANG_TLX_TARGETS_60HR_DN				ZHOU_CELL_CYCLE_GENES_IN_IR_RESPONSE_24HR	NUYTTEN_EZH2_TARGETS_DN		GOLDRATH_ANTIGEN_RESPONSE	ZHAN_MULTIPLE_MYELOMA_PR_UP
11130	ZWINT	ZW10 interactor	GRAHAM_CML_DIVIDING_VS_NORMAL_QUIESCENT_UP	KOBAYASHI_EGFR_SIGNALING_24HR_DN	ROSTY_CERVICAL_CANCER_PROLIFERATION_CLUSTER	SHEDDEN_LUNG_CANCER_POOR_SURVIVAL_A6		SOTIRIOU_BREAST_CANCER_GRADE_1_VS_3_UP		VECCHI_GASTRIC_CANCER_EARLY_UP	DUTERTRE_ESTRADIOL_RESPONSE_24HR_UP	CHIANG_LIVER_CANCER_SUBCLASS_PROLIFERATION_UP			BASAKI_YBX1_TARGETS_UP	GRAHAM_NORMAL_QUIESCENT_VS_NORMAL_DIVIDING_DN		DODD_NASOPHARYNGEAL_CARCINOMA_DN	KINSEY_TARGETS_OF_EWSR1_FLII_FUSION_UP	CROONQUIST_IL6_DEPRIVATION_DN	BENPORATH_CYCLING_GENES	WHITEFORD_PEDIATRIC_CANCER_MARKERS		CASORELLI_ACUTE_PROMYELOCYTIC_LEUKEMIA_DN					RUIZ_TNC_TARGETS_DN			LINDGREN_BLADDER_CANCER_CLUSTER_1_DN						SENGUPTA_NASOPHARYNGEAL_CARCINOMA_UP		KANG_DOXORUBICIN_RESISTANCE_UP		NUYTTEN_EZH2_TARGETS_DN					BLUM_RESPONSE_TO_SALIRASIB_DN		GRAHAM_CML_QUIESCENT_VS_NORMAL_QUIESCENT_UP
1033	CDKN3	cyclin-dependent kinase inhibitor 3	GRAHAM_CML_DIVIDING_VS_NORMAL_QUIESCENT_UP	KOBAYASHI_EGFR_SIGNALING_24HR_DN		SHEDDEN_LUNG_CANCER_POOR_SURVIVAL_A6	POOLA_INVASIVE_BREAST_CANCER_UP	SOTIRIOU_BREAST_CANCER_GRADE_1_VS_3_UP	GOBERT_OLIGODENDROCYTE_DIFFERENTIATION_UP	VECCHI_GASTRIC_CANCER_EARLY_UP		CHIANG_LIVER_CANCER_SUBCLASS_PROLIFERATION_UP	HORIUCHI_WTAP_TARGETS_DN	LEE_EARLY_T_LYMPHOCYTE_UP	BASAKI_YBX1_TARGETS_UP	GRAHAM_NORMAL_QUIESCENT_VS_NORMAL_DIVIDING_DN		DODD_NASOPHARYNGEAL_CARCINOMA_DN	KINSEY_TARGETS_OF_EWSR1_FLII_FUSION_UP	CROONQUIST_IL6_DEPRIVATION_DN	BENPORATH_CYCLING_GENES			CASORELLI_ACUTE_PROMYELOCYTIC_LEUKEMIA_DN		CHANG_CYCLING_GENES									CHICAS_RB1_TARGETS_GROWING					KANG_DOXORUBICIN_RESISTANCE_UP	ZHOU_CELL_CYCLE_GENES_IN_IR_RESPONSE_24HR	NUYTTEN_EZH2_TARGETS_DN		GOLDRATH_ANTIGEN_RESPONSE		NAKAYAMA_SOFT_TISSUE_TUMORS_PCA2_UP	BLUM_RESPONSE_TO_SALIRASIB_DN		GRAHAM_CML_QUIESCENT_VS_NORMAL_QUIESCENT_UP
51659	GINS2	GINS complex subunit 2 (Psf2 homolog)	GRAHAM_CML_DIVIDING_VS_NORMAL_QUIESCENT_UP	KOBAYASHI_EGFR_SIGNALING_24HR_DN		SHEDDEN_LUNG_CANCER_POOR_SURVIVAL_A6	POOLA_INVASIVE_BREAST_CANCER_UP		GOBERT_OLIGODENDROCYTE_DIFFERENTIATION_UP	VECCHI_GASTRIC_CANCER_EARLY_UP	DUTERTRE_ESTRADIOL_RESPONSE_24HR_UP				BASAKI_YBX1_TARGETS_UP	GRAHAM_NORMAL_QUIESCENT_VS_NORMAL_DIVIDING_DN		DODD_NASOPHARYNGEAL_CARCINOMA_DN	KINSEY_TARGETS_OF_EWSR1_FLII_FUSION_UP		BENPORATH_CYCLING_GENES	WHITEFORD_PEDIATRIC_CANCER_MARKERS		CASORELLI_ACUTE_PROMYELOCYTIC_LEUKEMIA_DN		CHANG_CYCLING_GENES			RUIZ_TNC_TARGETS_DN	CHICAS_RB1_TARGETS_SENESCENT		LINDGREN_BLADDER_CANCER_CLUSTER_1_DN			CHICAS_RB1_TARGETS_GROWING							NUYTTEN_EZH2_TARGETS_DN					BLUM_RESPONSE_TO_SALIRASIB_DN	GAVIN_FOXP3_TARGETS_CLUSTER_P6
57405	SPC25	SPC25, NDC80 kinetochore complex component, homolog (S. cerevisiae)	GRAHAM_CML_DIVIDING_VS_NORMAL_QUIESCENT_UP	KOBAYASHI_EGFR_SIGNALING_24HR_DN		SHEDDEN_LUNG_CANCER_POOR_SURVIVAL_A6	POOLA_INVASIVE_BREAST_CANCER_UP		GOBERT_OLIGODENDROCYTE_DIFFERENTIATION_UP				HORIUCHI_WTAP_TARGETS_DN						KINSEY_TARGETS_OF_EWSR1_FLII_FUSION_UP	CROONQUIST_IL6_DEPRIVATION_DN								ZHENG_GLIOBLASTOMA_PLASTICITY_UP	RUIZ_TNC_TARGETS_DN					MARSON_BOUND_BY_E2F4_UNSTIMULATED							ZHOU_CELL_CYCLE_GENES_IN_IR_RESPONSE_24HR	NUYTTEN_EZH2_TARGETS_DN			ZHAN_MULTIPLE_MYELOMA_PR_UP			GAVIN_FOXP3_TARGETS_CLUSTER_P6
8318	CDC45	cell division cycle 45 homolog (S. cerevisiae)	GRAHAM_CML_DIVIDING_VS_NORMAL_QUIESCENT_UP	KOBAYASHI_EGFR_SIGNALING_24HR_DN		SHEDDEN_LUNG_CANCER_POOR_SURVIVAL_A6		SOTIRIOU_BREAST_CANCER_GRADE_1_VS_3_UP	GOBERT_OLIGODENDROCYTE_DIFFERENTIATION_UP		DUTERTRE_ESTRADIOL_RESPONSE_24HR_UP					GRAHAM_NORMAL_QUIESCENT_VS_NORMAL_DIVIDING_DN		DODD_NASOPHARYNGEAL_CARCINOMA_DN	KINSEY_TARGETS_OF_EWSR1_FLII_FUSION_UP	CROONQUIST_IL6_DEPRIVATION_DN	BENPORATH_CYCLING_GENES	WHITEFORD_PEDIATRIC_CANCER_MARKERS		CASORELLI_ACUTE_PROMYELOCYTIC_LEUKEMIA_DN	SMID_BREAST_CANCER_BASAL_UP			ZHENG_GLIOBLASTOMA_PLASTICITY_UP	RUIZ_TNC_TARGETS_DN			LINDGREN_BLADDER_CANCER_CLUSTER_1_DN		MARSON_BOUND_BY_E2F4_UNSTIMULATED		BERENJENO_TRANSFORMED_BY_RHOA_UP	ZHANG_TLX_TARGETS_60HR_DN					NUYTTEN_EZH2_TARGETS_DN	BURTON_ADIPOGENESIS_3	GOLDRATH_ANTIGEN_RESPONSE			BLUM_RESPONSE_TO_SALIRASIB_DN
4174	MCM5	minichromosome maintenance complex component 5	GRAHAM_CML_DIVIDING_VS_NORMAL_QUIESCENT_UP	KOBAYASHI_EGFR_SIGNALING_24HR_DN		SHEDDEN_LUNG_CANCER_POOR_SURVIVAL_A6			GOBERT_OLIGODENDROCYTE_DIFFERENTIATION_UP	VECCHI_GASTRIC_CANCER_EARLY_UP	DUTERTRE_ESTRADIOL_RESPONSE_24HR_UP				BASAKI_YBX1_TARGETS_UP	GRAHAM_NORMAL_QUIESCENT_VS_NORMAL_DIVIDING_DN			KINSEY_TARGETS_OF_EWSR1_FLII_FUSION_UP		BENPORATH_CYCLING_GENES	WHITEFORD_PEDIATRIC_CANCER_MARKERS		CASORELLI_ACUTE_PROMYELOCYTIC_LEUKEMIA_DN	SMID_BREAST_CANCER_BASAL_UP	CHANG_CYCLING_GENES		ZHENG_GLIOBLASTOMA_PLASTICITY_UP	RUIZ_TNC_TARGETS_DN	CHICAS_RB1_TARGETS_SENESCENT		LINDGREN_BLADDER_CANCER_CLUSTER_1_DN		MARSON_BOUND_BY_E2F4_UNSTIMULATED		BERENJENO_TRANSFORMED_BY_RHOA_UP	ZHANG_TLX_TARGETS_60HR_DN		SMID_BREAST_CANCER_LUMINAL_B_DN				BURTON_ADIPOGENESIS_3	GOLDRATH_ANTIGEN_RESPONSE			BLUM_RESPONSE_TO_SALIRASIB_DN		GRAHAM_CML_QUIESCENT_VS_NORMAL_QUIESCENT_UP
5427	POLE2	polymerase (DNA directed), epsilon 2 (p59 subunit)	GRAHAM_CML_DIVIDING_VS_NORMAL_QUIESCENT_UP	KOBAYASHI_EGFR_SIGNALING_24HR_DN		SHEDDEN_LUNG_CANCER_POOR_SURVIVAL_A6			GOBERT_OLIGODENDROCYTE_DIFFERENTIATION_UP		DUTERTRE_ESTRADIOL_RESPONSE_24HR_UP					GRAHAM_NORMAL_QUIESCENT_VS_NORMAL_DIVIDING_DN		DODD_NASOPHARYNGEAL_CARCINOMA_DN	KINSEY_TARGETS_OF_EWSR1_FLII_FUSION_UP	CROONQUIST_IL6_DEPRIVATION_DN		WHITEFORD_PEDIATRIC_CANCER_MARKERS												MARSON_BOUND_BY_E2F4_UNSTIMULATED	CHICAS_RB1_TARGETS_GROWING	BERENJENO_TRANSFORMED_BY_RHOA_UP	ZHANG_TLX_TARGETS_60HR_DN	SENGUPTA_NASOPHARYNGEAL_CARCINOMA_UP									BLUM_RESPONSE_TO_SALIRASIB_DN
5888	RAD51	RAD51 homolog (S. cerevisiae)	GRAHAM_CML_DIVIDING_VS_NORMAL_QUIESCENT_UP	KOBAYASHI_EGFR_SIGNALING_24HR_DN				SOTIRIOU_BREAST_CANCER_GRADE_1_VS_3_UP	GOBERT_OLIGODENDROCYTE_DIFFERENTIATION_UP		DUTERTRE_ESTRADIOL_RESPONSE_24HR_UP				BASAKI_YBX1_TARGETS_UP			DODD_NASOPHARYNGEAL_CARCINOMA_DN	KINSEY_TARGETS_OF_EWSR1_FLII_FUSION_UP		BENPORATH_CYCLING_GENES							ZHENG_GLIOBLASTOMA_PLASTICITY_UP				LINDGREN_BLADDER_CANCER_CLUSTER_1_DN		MARSON_BOUND_BY_E2F4_UNSTIMULATED		BERENJENO_TRANSFORMED_BY_RHOA_UP	ZHANG_TLX_TARGETS_60HR_DN					NUYTTEN_EZH2_TARGETS_DN	BURTON_ADIPOGENESIS_3	GOLDRATH_ANTIGEN_RESPONSE			BLUM_RESPONSE_TO_SALIRASIB_DN	GAVIN_FOXP3_TARGETS_CLUSTER_P6
9133	CCNB2	cyclin B2	GRAHAM_CML_DIVIDING_VS_NORMAL_QUIESCENT_UP		ROSTY_CERVICAL_CANCER_PROLIFERATION_CLUSTER	SHEDDEN_LUNG_CANCER_POOR_SURVIVAL_A6	POOLA_INVASIVE_BREAST_CANCER_UP	SOTIRIOU_BREAST_CANCER_GRADE_1_VS_3_UP	GOBERT_OLIGODENDROCYTE_DIFFERENTIATION_UP	VECCHI_GASTRIC_CANCER_EARLY_UP	DUTERTRE_ESTRADIOL_RESPONSE_24HR_UP	CHIANG_LIVER_CANCER_SUBCLASS_PROLIFERATION_UP	HORIUCHI_WTAP_TARGETS_DN	LEE_EARLY_T_LYMPHOCYTE_UP	BASAKI_YBX1_TARGETS_UP	GRAHAM_NORMAL_QUIESCENT_VS_NORMAL_DIVIDING_DN		DODD_NASOPHARYNGEAL_CARCINOMA_DN	KINSEY_TARGETS_OF_EWSR1_FLII_FUSION_UP	CROONQUIST_IL6_DEPRIVATION_DN	BENPORATH_CYCLING_GENES	WHITEFORD_PEDIATRIC_CANCER_MARKERS		CASORELLI_ACUTE_PROMYELOCYTIC_LEUKEMIA_DN	SMID_BREAST_CANCER_BASAL_UP	CHANG_CYCLING_GENES		ZHENG_GLIOBLASTOMA_PLASTICITY_UP				LINDGREN_BLADDER_CANCER_CLUSTER_1_DN		MARSON_BOUND_BY_E2F4_UNSTIMULATED	CHICAS_RB1_TARGETS_GROWING		ZHANG_TLX_TARGETS_60HR_DN				ZHOU_CELL_CYCLE_GENES_IN_IR_RESPONSE_24HR	NUYTTEN_EZH2_TARGETS_DN	BURTON_ADIPOGENESIS_3	GOLDRATH_ANTIGEN_RESPONSE	ZHAN_MULTIPLE_MYELOMA_PR_UP	NAKAYAMA_SOFT_TISSUE_TUMORS_PCA2_UP	BLUM_RESPONSE_TO_SALIRASIB_DN	GAVIN_FOXP3_TARGETS_CLUSTER_P6	GRAHAM_CML_QUIESCENT_VS_NORMAL_QUIESCENT_UP
1063	CENPF	centromere protein F, 350/400kDa (mitosin)	GRAHAM_CML_DIVIDING_VS_NORMAL_QUIESCENT_UP		ROSTY_CERVICAL_CANCER_PROLIFERATION_CLUSTER	SHEDDEN_LUNG_CANCER_POOR_SURVIVAL_A6	POOLA_INVASIVE_BREAST_CANCER_UP	SOTIRIOU_BREAST_CANCER_GRADE_1_VS_3_UP	GOBERT_OLIGODENDROCYTE_DIFFERENTIATION_UP	VECCHI_GASTRIC_CANCER_EARLY_UP		CHIANG_LIVER_CANCER_SUBCLASS_PROLIFERATION_UP						DODD_NASOPHARYNGEAL_CARCINOMA_DN	KINSEY_TARGETS_OF_EWSR1_FLII_FUSION_UP		BENPORATH_CYCLING_GENES	WHITEFORD_PEDIATRIC_CANCER_MARKERS		CASORELLI_ACUTE_PROMYELOCYTIC_LEUKEMIA_DN	SMID_BREAST_CANCER_BASAL_UP	CHANG_CYCLING_GENES						LINDGREN_BLADDER_CANCER_CLUSTER_1_DN			CHICAS_RB1_TARGETS_GROWING		ZHANG_TLX_TARGETS_60HR_DN	SENGUPTA_NASOPHARYNGEAL_CARCINOMA_UP			ZHOU_CELL_CYCLE_GENES_IN_IR_RESPONSE_24HR	NUYTTEN_EZH2_TARGETS_DN				NAKAYAMA_SOFT_TISSUE_TUMORS_PCA2_UP	BLUM_RESPONSE_TO_SALIRASIB_DN	GAVIN_FOXP3_TARGETS_CLUSTER_P6	GRAHAM_CML_QUIESCENT_VS_NORMAL_QUIESCENT_UP
11339	OIP5	Opa interacting protein 5	GRAHAM_CML_DIVIDING_VS_NORMAL_QUIESCENT_UP		ROSTY_CERVICAL_CANCER_PROLIFERATION_CLUSTER	SHEDDEN_LUNG_CANCER_POOR_SURVIVAL_A6	POOLA_INVASIVE_BREAST_CANCER_UP	SOTIRIOU_BREAST_CANCER_GRADE_1_VS_3_UP	GOBERT_OLIGODENDROCYTE_DIFFERENTIATION_UP			CHIANG_LIVER_CANCER_SUBCLASS_PROLIFERATION_UP	HORIUCHI_WTAP_TARGETS_DN	LEE_EARLY_T_LYMPHOCYTE_UP	BASAKI_YBX1_TARGETS_UP	GRAHAM_NORMAL_QUIESCENT_VS_NORMAL_DIVIDING_DN		DODD_NASOPHARYNGEAL_CARCINOMA_DN	KINSEY_TARGETS_OF_EWSR1_FLII_FUSION_UP	CROONQUIST_IL6_DEPRIVATION_DN									RUIZ_TNC_TARGETS_DN											KANG_DOXORUBICIN_RESISTANCE_UP		NUYTTEN_EZH2_TARGETS_DN
9582	APOBEC3B	apolipoprotein B mRNA editing enzyme, catalytic polypeptide-like 3B	GRAHAM_CML_DIVIDING_VS_NORMAL_QUIESCENT_UP		ROSTY_CERVICAL_CANCER_PROLIFERATION_CLUSTER	SHEDDEN_LUNG_CANCER_POOR_SURVIVAL_A6	POOLA_INVASIVE_BREAST_CANCER_UP	SOTIRIOU_BREAST_CANCER_GRADE_1_VS_3_UP					HORIUCHI_WTAP_TARGETS_DN			GRAHAM_NORMAL_QUIESCENT_VS_NORMAL_DIVIDING_DN									SMID_BREAST_CANCER_BASAL_UP							LINDGREN_BLADDER_CANCER_CLUSTER_1_DN			CHICAS_RB1_TARGETS_GROWING														GRAHAM_CML_QUIESCENT_VS_NORMAL_QUIESCENT_UP
9768	KIAA0101	KIAA0101	GRAHAM_CML_DIVIDING_VS_NORMAL_QUIESCENT_UP		ROSTY_CERVICAL_CANCER_PROLIFERATION_CLUSTER	SHEDDEN_LUNG_CANCER_POOR_SURVIVAL_A6	POOLA_INVASIVE_BREAST_CANCER_UP		GOBERT_OLIGODENDROCYTE_DIFFERENTIATION_UP	VECCHI_GASTRIC_CANCER_EARLY_UP	DUTERTRE_ESTRADIOL_RESPONSE_24HR_UP		HORIUCHI_WTAP_TARGETS_DN	LEE_EARLY_T_LYMPHOCYTE_UP		GRAHAM_NORMAL_QUIESCENT_VS_NORMAL_DIVIDING_DN	BOQUEST_STEM_CELL_CULTURED_VS_FRESH_UP	DODD_NASOPHARYNGEAL_CARCINOMA_DN	KINSEY_TARGETS_OF_EWSR1_FLII_FUSION_UP	CROONQUIST_IL6_DEPRIVATION_DN	BENPORATH_CYCLING_GENES		RIGGI_EWING_SARCOMA_PROGENITOR_DN			CHANG_CYCLING_GENES		ZHENG_GLIOBLASTOMA_PLASTICITY_UP		CHICAS_RB1_TARGETS_SENESCENT				MARSON_BOUND_BY_E2F4_UNSTIMULATED	CHICAS_RB1_TARGETS_GROWING	BERENJENO_TRANSFORMED_BY_RHOA_UP		SENGUPTA_NASOPHARYNGEAL_CARCINOMA_UP		KANG_DOXORUBICIN_RESISTANCE_UP		NUYTTEN_EZH2_TARGETS_DN	BURTON_ADIPOGENESIS_3	GOLDRATH_ANTIGEN_RESPONSE	ZHAN_MULTIPLE_MYELOMA_PR_UP	NAKAYAMA_SOFT_TISSUE_TUMORS_PCA2_UP		GAVIN_FOXP3_TARGETS_CLUSTER_P6	GRAHAM_CML_QUIESCENT_VS_NORMAL_QUIESCENT_UP
8836	GGH	gamma-glutamyl hydrolase (conjugase, folylpolygammaglutamyl hydrolase)	GRAHAM_CML_DIVIDING_VS_NORMAL_QUIESCENT_UP		ROSTY_CERVICAL_CANCER_PROLIFERATION_CLUSTER	SHEDDEN_LUNG_CANCER_POOR_SURVIVAL_A6				VECCHI_GASTRIC_CANCER_EARLY_UP	DUTERTRE_ESTRADIOL_RESPONSE_24HR_UP			LEE_EARLY_T_LYMPHOCYTE_UP		GRAHAM_NORMAL_QUIESCENT_VS_NORMAL_DIVIDING_DN				CROONQUIST_IL6_DEPRIVATION_DN		WHITEFORD_PEDIATRIC_CANCER_MARKERS			SMID_BREAST_CANCER_BASAL_UP																			GOLDRATH_ANTIGEN_RESPONSE
79071	ELOVL6	ELOVL fatty acid elongase 6	GRAHAM_CML_DIVIDING_VS_NORMAL_QUIESCENT_UP			SHEDDEN_LUNG_CANCER_POOR_SURVIVAL_A6			GOBERT_OLIGODENDROCYTE_DIFFERENTIATION_UP															CASORELLI_ACUTE_PROMYELOCYTIC_LEUKEMIA_DN																									GRAHAM_CML_QUIESCENT_VS_NORMAL_QUIESCENT_UP
8530	CST7	cystatin F (leukocystatin)	GRAHAM_CML_DIVIDING_VS_NORMAL_QUIESCENT_UP				POOLA_INVASIVE_BREAST_CANCER_UP																																									GAVIN_FOXP3_TARGETS_CLUSTER_P6
2935	GSPT1	G1 to S phase transition 1	GRAHAM_CML_DIVIDING_VS_NORMAL_QUIESCENT_UP										HORIUCHI_WTAP_TARGETS_DN
3043	HBB	hemoglobin, beta	GRAHAM_CML_DIVIDING_VS_NORMAL_QUIESCENT_UP													GRAHAM_NORMAL_QUIESCENT_VS_NORMAL_DIVIDING_DN											MCLACHLAN_DENTAL_CARIES_UP				MCLACHLAN_DENTAL_CARIES_DN								SMID_BREAST_CANCER_LUMINAL_B_DN										GRAHAM_CML_QUIESCENT_VS_NORMAL_QUIESCENT_UP
3045	HBD	hemoglobin, delta	GRAHAM_CML_DIVIDING_VS_NORMAL_QUIESCENT_UP													GRAHAM_NORMAL_QUIESCENT_VS_NORMAL_DIVIDING_DN																																	GRAHAM_CML_QUIESCENT_VS_NORMAL_QUIESCENT_UP
1359	CPA3	carboxypeptidase A3 (mast cell)	GRAHAM_CML_DIVIDING_VS_NORMAL_QUIESCENT_UP													GRAHAM_NORMAL_QUIESCENT_VS_NORMAL_DIVIDING_DN
6347	CCL2	chemokine (C-C motif) ligand 2	GRAHAM_CML_DIVIDING_VS_NORMAL_QUIESCENT_UP														BOQUEST_STEM_CELL_CULTURED_VS_FRESH_UP	DODD_NASOPHARYNGEAL_CARCINOMA_DN							SMID_BREAST_CANCER_BASAL_UP		MCLACHLAN_DENTAL_CARIES_UP				MCLACHLAN_DENTAL_CARIES_DN					BERENJENO_TRANSFORMED_BY_RHOA_UP		SENGUPTA_NASOPHARYNGEAL_CARCINOMA_UP	SMID_BREAST_CANCER_LUMINAL_B_DN								BLUM_RESPONSE_TO_SALIRASIB_DN
56521	DNAJC12	DnaJ (Hsp40) homolog, subfamily C, member 12	GRAHAM_CML_DIVIDING_VS_NORMAL_QUIESCENT_UP																KINSEY_TARGETS_OF_EWSR1_FLII_FUSION_UP					CASORELLI_ACUTE_PROMYELOCYTIC_LEUKEMIA_DN
3674	ITGA2B	integrin, alpha 2b (platelet glycoprotein IIb of IIb/IIIa complex, antigen CD41)	GRAHAM_CML_DIVIDING_VS_NORMAL_QUIESCENT_UP																					CASORELLI_ACUTE_PROMYELOCYTIC_LEUKEMIA_DN																									GRAHAM_CML_QUIESCENT_VS_NORMAL_QUIESCENT_UP
27306	HPGDS	hematopoietic prostaglandin D synthase	GRAHAM_CML_DIVIDING_VS_NORMAL_QUIESCENT_UP																					CASORELLI_ACUTE_PROMYELOCYTIC_LEUKEMIA_DN																									GRAHAM_CML_QUIESCENT_VS_NORMAL_QUIESCENT_UP
3067	HDC	histidine decarboxylase	GRAHAM_CML_DIVIDING_VS_NORMAL_QUIESCENT_UP																					CASORELLI_ACUTE_PROMYELOCYTIC_LEUKEMIA_DN																									GRAHAM_CML_QUIESCENT_VS_NORMAL_QUIESCENT_UP
1178	CLC	Charcot-Leyden crystal protein	GRAHAM_CML_DIVIDING_VS_NORMAL_QUIESCENT_UP																					CASORELLI_ACUTE_PROMYELOCYTIC_LEUKEMIA_DN
6036	RNASE2	ribonuclease, RNase A family, 2 (liver, eosinophil-derived neurotoxin)	GRAHAM_CML_DIVIDING_VS_NORMAL_QUIESCENT_UP																					CASORELLI_ACUTE_PROMYELOCYTIC_LEUKEMIA_DN
7503	XIST	X (inactive)-specific transcript (non-protein coding)	GRAHAM_CML_DIVIDING_VS_NORMAL_QUIESCENT_UP																											CHICAS_RB1_TARGETS_SENESCENT	MCLACHLAN_DENTAL_CARIES_DN																		GRAHAM_CML_QUIESCENT_VS_NORMAL_QUIESCENT_UP
5473	PPBP	pro-platelet basic protein (chemokine (C-X-C motif) ligand 7)	GRAHAM_CML_DIVIDING_VS_NORMAL_QUIESCENT_UP																											CHICAS_RB1_TARGETS_SENESCENT
5196	PF4	platelet factor 4	GRAHAM_CML_DIVIDING_VS_NORMAL_QUIESCENT_UP																																														GRAHAM_CML_QUIESCENT_VS_NORMAL_QUIESCENT_UP
6005	RHAG	Rh-associated glycoprotein	GRAHAM_CML_DIVIDING_VS_NORMAL_QUIESCENT_UP																																														GRAHAM_CML_QUIESCENT_VS_NORMAL_QUIESCENT_UP
932	MS4A3	membrane-spanning 4-domains, subfamily A, member 3 (hematopoietic cell-specific)	GRAHAM_CML_DIVIDING_VS_NORMAL_QUIESCENT_UP
4353	MPO	myeloperoxidase	GRAHAM_CML_DIVIDING_VS_NORMAL_QUIESCENT_UP
1164	CKS2	CDC28 protein kinase regulatory subunit 2		KOBAYASHI_EGFR_SIGNALING_24HR_DN	ROSTY_CERVICAL_CANCER_PROLIFERATION_CLUSTER	SHEDDEN_LUNG_CANCER_POOR_SURVIVAL_A6	POOLA_INVASIVE_BREAST_CANCER_UP	SOTIRIOU_BREAST_CANCER_GRADE_1_VS_3_UP	GOBERT_OLIGODENDROCYTE_DIFFERENTIATION_UP	VECCHI_GASTRIC_CANCER_EARLY_UP			HORIUCHI_WTAP_TARGETS_DN	LEE_EARLY_T_LYMPHOCYTE_UP				DODD_NASOPHARYNGEAL_CARCINOMA_DN		CROONQUIST_IL6_DEPRIVATION_DN	BENPORATH_CYCLING_GENES	WHITEFORD_PEDIATRIC_CANCER_MARKERS				CHANG_CYCLING_GENES		ZHENG_GLIOBLASTOMA_PLASTICITY_UP	RUIZ_TNC_TARGETS_DN							BERENJENO_TRANSFORMED_BY_RHOA_UP							BURTON_ADIPOGENESIS_3	GOLDRATH_ANTIGEN_RESPONSE		NAKAYAMA_SOFT_TISSUE_TUMORS_PCA2_UP	BLUM_RESPONSE_TO_SALIRASIB_DN
51514	DTL	denticleless homolog (Drosophila)		KOBAYASHI_EGFR_SIGNALING_24HR_DN	ROSTY_CERVICAL_CANCER_PROLIFERATION_CLUSTER	SHEDDEN_LUNG_CANCER_POOR_SURVIVAL_A6	POOLA_INVASIVE_BREAST_CANCER_UP		GOBERT_OLIGODENDROCYTE_DIFFERENTIATION_UP	VECCHI_GASTRIC_CANCER_EARLY_UP	DUTERTRE_ESTRADIOL_RESPONSE_24HR_UP	CHIANG_LIVER_CANCER_SUBCLASS_PROLIFERATION_UP		LEE_EARLY_T_LYMPHOCYTE_UP	BASAKI_YBX1_TARGETS_UP	GRAHAM_NORMAL_QUIESCENT_VS_NORMAL_DIVIDING_DN		DODD_NASOPHARYNGEAL_CARCINOMA_DN	KINSEY_TARGETS_OF_EWSR1_FLII_FUSION_UP		BENPORATH_CYCLING_GENES								RUIZ_TNC_TARGETS_DN	CHICAS_RB1_TARGETS_SENESCENT				MARSON_BOUND_BY_E2F4_UNSTIMULATED		BERENJENO_TRANSFORMED_BY_RHOA_UP	ZHANG_TLX_TARGETS_60HR_DN	SENGUPTA_NASOPHARYNGEAL_CARCINOMA_UP				NUYTTEN_EZH2_TARGETS_DN	BURTON_ADIPOGENESIS_3	GOLDRATH_ANTIGEN_RESPONSE
4288	MKI67	antigen identified by monoclonal antibody Ki-67		KOBAYASHI_EGFR_SIGNALING_24HR_DN	ROSTY_CERVICAL_CANCER_PROLIFERATION_CLUSTER	SHEDDEN_LUNG_CANCER_POOR_SURVIVAL_A6		SOTIRIOU_BREAST_CANCER_GRADE_1_VS_3_UP	GOBERT_OLIGODENDROCYTE_DIFFERENTIATION_UP	VECCHI_GASTRIC_CANCER_EARLY_UP	DUTERTRE_ESTRADIOL_RESPONSE_24HR_UP	CHIANG_LIVER_CANCER_SUBCLASS_PROLIFERATION_UP	HORIUCHI_WTAP_TARGETS_DN	LEE_EARLY_T_LYMPHOCYTE_UP	BASAKI_YBX1_TARGETS_UP			DODD_NASOPHARYNGEAL_CARCINOMA_DN	KINSEY_TARGETS_OF_EWSR1_FLII_FUSION_UP	CROONQUIST_IL6_DEPRIVATION_DN	BENPORATH_CYCLING_GENES	WHITEFORD_PEDIATRIC_CANCER_MARKERS		CASORELLI_ACUTE_PROMYELOCYTIC_LEUKEMIA_DN	SMID_BREAST_CANCER_BASAL_UP											BERENJENO_TRANSFORMED_BY_RHOA_UP	ZHANG_TLX_TARGETS_60HR_DN			KANG_DOXORUBICIN_RESISTANCE_UP			BURTON_ADIPOGENESIS_3	GOLDRATH_ANTIGEN_RESPONSE		NAKAYAMA_SOFT_TISSUE_TUMORS_PCA2_UP	BLUM_RESPONSE_TO_SALIRASIB_DN
4001	LMNB1	lamin B1		KOBAYASHI_EGFR_SIGNALING_24HR_DN	ROSTY_CERVICAL_CANCER_PROLIFERATION_CLUSTER	SHEDDEN_LUNG_CANCER_POOR_SURVIVAL_A6		SOTIRIOU_BREAST_CANCER_GRADE_1_VS_3_UP	GOBERT_OLIGODENDROCYTE_DIFFERENTIATION_UP		DUTERTRE_ESTRADIOL_RESPONSE_24HR_UP	CHIANG_LIVER_CANCER_SUBCLASS_PROLIFERATION_UP	HORIUCHI_WTAP_TARGETS_DN					DODD_NASOPHARYNGEAL_CARCINOMA_DN	KINSEY_TARGETS_OF_EWSR1_FLII_FUSION_UP	CROONQUIST_IL6_DEPRIVATION_DN	BENPORATH_CYCLING_GENES					CHANG_CYCLING_GENES		ZHENG_GLIOBLASTOMA_PLASTICITY_UP		CHICAS_RB1_TARGETS_SENESCENT							ZHANG_TLX_TARGETS_60HR_DN			KANG_DOXORUBICIN_RESISTANCE_UP	ZHOU_CELL_CYCLE_GENES_IN_IR_RESPONSE_24HR	NUYTTEN_EZH2_TARGETS_DN		GOLDRATH_ANTIGEN_RESPONSE
23397	NCAPH	non-SMC condensin I complex, subunit H		KOBAYASHI_EGFR_SIGNALING_24HR_DN	ROSTY_CERVICAL_CANCER_PROLIFERATION_CLUSTER	SHEDDEN_LUNG_CANCER_POOR_SURVIVAL_A6		SOTIRIOU_BREAST_CANCER_GRADE_1_VS_3_UP	GOBERT_OLIGODENDROCYTE_DIFFERENTIATION_UP		DUTERTRE_ESTRADIOL_RESPONSE_24HR_UP							DODD_NASOPHARYNGEAL_CARCINOMA_DN	KINSEY_TARGETS_OF_EWSR1_FLII_FUSION_UP	CROONQUIST_IL6_DEPRIVATION_DN	BENPORATH_CYCLING_GENES	WHITEFORD_PEDIATRIC_CANCER_MARKERS		CASORELLI_ACUTE_PROMYELOCYTIC_LEUKEMIA_DN	SMID_BREAST_CANCER_BASAL_UP	CHANG_CYCLING_GENES								MARSON_BOUND_BY_E2F4_UNSTIMULATED		BERENJENO_TRANSFORMED_BY_RHOA_UP						NUYTTEN_EZH2_TARGETS_DN	BURTON_ADIPOGENESIS_3	GOLDRATH_ANTIGEN_RESPONSE		NAKAYAMA_SOFT_TISSUE_TUMORS_PCA2_UP
55355	HJURP	Holliday junction recognition protein		KOBAYASHI_EGFR_SIGNALING_24HR_DN	ROSTY_CERVICAL_CANCER_PROLIFERATION_CLUSTER	SHEDDEN_LUNG_CANCER_POOR_SURVIVAL_A6		SOTIRIOU_BREAST_CANCER_GRADE_1_VS_3_UP	GOBERT_OLIGODENDROCYTE_DIFFERENTIATION_UP			CHIANG_LIVER_CANCER_SUBCLASS_PROLIFERATION_UP	HORIUCHI_WTAP_TARGETS_DN		BASAKI_YBX1_TARGETS_UP			DODD_NASOPHARYNGEAL_CARCINOMA_DN	KINSEY_TARGETS_OF_EWSR1_FLII_FUSION_UP		BENPORATH_CYCLING_GENES					CHANG_CYCLING_GENES			RUIZ_TNC_TARGETS_DN					MARSON_BOUND_BY_E2F4_UNSTIMULATED			ZHANG_TLX_TARGETS_60HR_DN			KANG_DOXORUBICIN_RESISTANCE_UP		NUYTTEN_EZH2_TARGETS_DN				NAKAYAMA_SOFT_TISSUE_TUMORS_PCA2_UP
55143	CDCA8	cell division cycle associated 8		KOBAYASHI_EGFR_SIGNALING_24HR_DN	ROSTY_CERVICAL_CANCER_PROLIFERATION_CLUSTER	SHEDDEN_LUNG_CANCER_POOR_SURVIVAL_A6		SOTIRIOU_BREAST_CANCER_GRADE_1_VS_3_UP	GOBERT_OLIGODENDROCYTE_DIFFERENTIATION_UP				HORIUCHI_WTAP_TARGETS_DN		BASAKI_YBX1_TARGETS_UP				KINSEY_TARGETS_OF_EWSR1_FLII_FUSION_UP		BENPORATH_CYCLING_GENES	WHITEFORD_PEDIATRIC_CANCER_MARKERS			SMID_BREAST_CANCER_BASAL_UP	CHANG_CYCLING_GENES		ZHENG_GLIOBLASTOMA_PLASTICITY_UP				LINDGREN_BLADDER_CANCER_CLUSTER_1_DN		MARSON_BOUND_BY_E2F4_UNSTIMULATED	CHICAS_RB1_TARGETS_GROWING	BERENJENO_TRANSFORMED_BY_RHOA_UP				KANG_DOXORUBICIN_RESISTANCE_UP	ZHOU_CELL_CYCLE_GENES_IN_IR_RESPONSE_24HR	NUYTTEN_EZH2_TARGETS_DN	BURTON_ADIPOGENESIS_3	GOLDRATH_ANTIGEN_RESPONSE		NAKAYAMA_SOFT_TISSUE_TUMORS_PCA2_UP		GAVIN_FOXP3_TARGETS_CLUSTER_P6
9928	KIF14	kinesin family member 14		KOBAYASHI_EGFR_SIGNALING_24HR_DN	ROSTY_CERVICAL_CANCER_PROLIFERATION_CLUSTER	SHEDDEN_LUNG_CANCER_POOR_SURVIVAL_A6		SOTIRIOU_BREAST_CANCER_GRADE_1_VS_3_UP		VECCHI_GASTRIC_CANCER_EARLY_UP		CHIANG_LIVER_CANCER_SUBCLASS_PROLIFERATION_UP	HORIUCHI_WTAP_TARGETS_DN	LEE_EARLY_T_LYMPHOCYTE_UP				DODD_NASOPHARYNGEAL_CARCINOMA_DN	KINSEY_TARGETS_OF_EWSR1_FLII_FUSION_UP	CROONQUIST_IL6_DEPRIVATION_DN	BENPORATH_CYCLING_GENES	WHITEFORD_PEDIATRIC_CANCER_MARKERS										LINDGREN_BLADDER_CANCER_CLUSTER_1_DN			CHICAS_RB1_TARGETS_GROWING							NUYTTEN_EZH2_TARGETS_DN			ZHAN_MULTIPLE_MYELOMA_PR_UP
3070	HELLS	helicase, lymphoid-specific		KOBAYASHI_EGFR_SIGNALING_24HR_DN	ROSTY_CERVICAL_CANCER_PROLIFERATION_CLUSTER	SHEDDEN_LUNG_CANCER_POOR_SURVIVAL_A6			GOBERT_OLIGODENDROCYTE_DIFFERENTIATION_UP		DUTERTRE_ESTRADIOL_RESPONSE_24HR_UP	CHIANG_LIVER_CANCER_SUBCLASS_PROLIFERATION_UP	HORIUCHI_WTAP_TARGETS_DN					DODD_NASOPHARYNGEAL_CARCINOMA_DN	KINSEY_TARGETS_OF_EWSR1_FLII_FUSION_UP		BENPORATH_CYCLING_GENES			CASORELLI_ACUTE_PROMYELOCYTIC_LEUKEMIA_DN	SMID_BREAST_CANCER_BASAL_UP	CHANG_CYCLING_GENES		ZHENG_GLIOBLASTOMA_PLASTICITY_UP		CHICAS_RB1_TARGETS_SENESCENT				MARSON_BOUND_BY_E2F4_UNSTIMULATED	CHICAS_RB1_TARGETS_GROWING	BERENJENO_TRANSFORMED_BY_RHOA_UP		SENGUPTA_NASOPHARYNGEAL_CARCINOMA_UP					BURTON_ADIPOGENESIS_3
79801	SHCBP1	SHC SH2-domain binding protein 1		KOBAYASHI_EGFR_SIGNALING_24HR_DN	ROSTY_CERVICAL_CANCER_PROLIFERATION_CLUSTER	SHEDDEN_LUNG_CANCER_POOR_SURVIVAL_A6			GOBERT_OLIGODENDROCYTE_DIFFERENTIATION_UP		DUTERTRE_ESTRADIOL_RESPONSE_24HR_UP	CHIANG_LIVER_CANCER_SUBCLASS_PROLIFERATION_UP			BASAKI_YBX1_TARGETS_UP						BENPORATH_CYCLING_GENES		RIGGI_EWING_SARCOMA_PROGENITOR_DN		SMID_BREAST_CANCER_BASAL_UP			ZHENG_GLIOBLASTOMA_PLASTICITY_UP	RUIZ_TNC_TARGETS_DN					MARSON_BOUND_BY_E2F4_UNSTIMULATED			ZHANG_TLX_TARGETS_60HR_DN					NUYTTEN_EZH2_TARGETS_DN
55839	CENPN	centromere protein N		KOBAYASHI_EGFR_SIGNALING_24HR_DN		SHEDDEN_LUNG_CANCER_POOR_SURVIVAL_A6		SOTIRIOU_BREAST_CANCER_GRADE_1_VS_3_UP	GOBERT_OLIGODENDROCYTE_DIFFERENTIATION_UP	VECCHI_GASTRIC_CANCER_EARLY_UP	DUTERTRE_ESTRADIOL_RESPONSE_24HR_UP		HORIUCHI_WTAP_TARGETS_DN		BASAKI_YBX1_TARGETS_UP			DODD_NASOPHARYNGEAL_CARCINOMA_DN	KINSEY_TARGETS_OF_EWSR1_FLII_FUSION_UP			WHITEFORD_PEDIATRIC_CANCER_MARKERS			SMID_BREAST_CANCER_BASAL_UP			ZHENG_GLIOBLASTOMA_PLASTICITY_UP				LINDGREN_BLADDER_CANCER_CLUSTER_1_DN		MARSON_BOUND_BY_E2F4_UNSTIMULATED			ZHANG_TLX_TARGETS_60HR_DN				ZHOU_CELL_CYCLE_GENES_IN_IR_RESPONSE_24HR	NUYTTEN_EZH2_TARGETS_DN				NAKAYAMA_SOFT_TISSUE_TUMORS_PCA2_UP
54478	FAM64A	family with sequence similarity 64, member A		KOBAYASHI_EGFR_SIGNALING_24HR_DN		SHEDDEN_LUNG_CANCER_POOR_SURVIVAL_A6		SOTIRIOU_BREAST_CANCER_GRADE_1_VS_3_UP	GOBERT_OLIGODENDROCYTE_DIFFERENTIATION_UP				HORIUCHI_WTAP_TARGETS_DN					DODD_NASOPHARYNGEAL_CARCINOMA_DN	KINSEY_TARGETS_OF_EWSR1_FLII_FUSION_UP		BENPORATH_CYCLING_GENES					CHANG_CYCLING_GENES								MARSON_BOUND_BY_E2F4_UNSTIMULATED		BERENJENO_TRANSFORMED_BY_RHOA_UP	ZHANG_TLX_TARGETS_60HR_DN				ZHOU_CELL_CYCLE_GENES_IN_IR_RESPONSE_24HR	NUYTTEN_EZH2_TARGETS_DN
55635	DEPDC1	DEP domain containing 1		KOBAYASHI_EGFR_SIGNALING_24HR_DN		SHEDDEN_LUNG_CANCER_POOR_SURVIVAL_A6			GOBERT_OLIGODENDROCYTE_DIFFERENTIATION_UP	VECCHI_GASTRIC_CANCER_EARLY_UP		CHIANG_LIVER_CANCER_SUBCLASS_PROLIFERATION_UP	HORIUCHI_WTAP_TARGETS_DN		BASAKI_YBX1_TARGETS_UP			DODD_NASOPHARYNGEAL_CARCINOMA_DN	KINSEY_TARGETS_OF_EWSR1_FLII_FUSION_UP				RIGGI_EWING_SARCOMA_PROGENITOR_DN			CHANG_CYCLING_GENES						LINDGREN_BLADDER_CANCER_CLUSTER_1_DN		MARSON_BOUND_BY_E2F4_UNSTIMULATED	CHICAS_RB1_TARGETS_GROWING						ZHOU_CELL_CYCLE_GENES_IN_IR_RESPONSE_24HR	NUYTTEN_EZH2_TARGETS_DN
81620	CDT1	chromatin licensing and DNA replication factor 1		KOBAYASHI_EGFR_SIGNALING_24HR_DN		SHEDDEN_LUNG_CANCER_POOR_SURVIVAL_A6			GOBERT_OLIGODENDROCYTE_DIFFERENTIATION_UP		DUTERTRE_ESTRADIOL_RESPONSE_24HR_UP								KINSEY_TARGETS_OF_EWSR1_FLII_FUSION_UP						SMID_BREAST_CANCER_BASAL_UP			ZHENG_GLIOBLASTOMA_PLASTICITY_UP		CHICAS_RB1_TARGETS_SENESCENT		LINDGREN_BLADDER_CANCER_CLUSTER_1_DN		MARSON_BOUND_BY_E2F4_UNSTIMULATED		BERENJENO_TRANSFORMED_BY_RHOA_UP	ZHANG_TLX_TARGETS_60HR_DN					NUYTTEN_EZH2_TARGETS_DN
6781	STC1	stanniocalcin 1		KOBAYASHI_EGFR_SIGNALING_24HR_DN		SHEDDEN_LUNG_CANCER_POOR_SURVIVAL_A6					DUTERTRE_ESTRADIOL_RESPONSE_24HR_UP												RIGGI_EWING_SARCOMA_PROGENITOR_DN
29968	PSAT1	phosphoserine aminotransferase 1		KOBAYASHI_EGFR_SIGNALING_24HR_DN		SHEDDEN_LUNG_CANCER_POOR_SURVIVAL_A6											BOQUEST_STEM_CELL_CULTURED_VS_FRESH_UP	DODD_NASOPHARYNGEAL_CARCINOMA_DN	KINSEY_TARGETS_OF_EWSR1_FLII_FUSION_UP			WHITEFORD_PEDIATRIC_CANCER_MARKERS		CASORELLI_ACUTE_PROMYELOCYTIC_LEUKEMIA_DN	SMID_BREAST_CANCER_BASAL_UP										CHICAS_RB1_TARGETS_GROWING	BERENJENO_TRANSFORMED_BY_RHOA_UP			SMID_BREAST_CANCER_LUMINAL_B_DN
641	BLM	Bloom syndrome, RecQ helicase-like		KOBAYASHI_EGFR_SIGNALING_24HR_DN			POOLA_INVASIVE_BREAST_CANCER_UP	SOTIRIOU_BREAST_CANCER_GRADE_1_VS_3_UP	GOBERT_OLIGODENDROCYTE_DIFFERENTIATION_UP		DUTERTRE_ESTRADIOL_RESPONSE_24HR_UP								KINSEY_TARGETS_OF_EWSR1_FLII_FUSION_UP										RUIZ_TNC_TARGETS_DN					MARSON_BOUND_BY_E2F4_UNSTIMULATED			ZHANG_TLX_TARGETS_60HR_DN					NUYTTEN_EZH2_TARGETS_DN
25907	TMEM158	transmembrane protein 158 (gene/pseudogene)		KOBAYASHI_EGFR_SIGNALING_24HR_DN						VECCHI_GASTRIC_CANCER_EARLY_UP													RIGGI_EWING_SARCOMA_PROGENITOR_DN		SMID_BREAST_CANCER_BASAL_UP				RUIZ_TNC_TARGETS_DN										SMID_BREAST_CANCER_LUMINAL_B_DN
23594	ORC6	origin recognition complex, subunit 6		KOBAYASHI_EGFR_SIGNALING_24HR_DN								CHIANG_LIVER_CANCER_SUBCLASS_PROLIFERATION_UP			BASAKI_YBX1_TARGETS_UP			DODD_NASOPHARYNGEAL_CARCINOMA_DN	KINSEY_TARGETS_OF_EWSR1_FLII_FUSION_UP															MARSON_BOUND_BY_E2F4_UNSTIMULATED		BERENJENO_TRANSFORMED_BY_RHOA_UP											BLUM_RESPONSE_TO_SALIRASIB_DN
29015	SLC43A3	solute carrier family 43, member 3		KOBAYASHI_EGFR_SIGNALING_24HR_DN													BOQUEST_STEM_CELL_CULTURED_VS_FRESH_UP		KINSEY_TARGETS_OF_EWSR1_FLII_FUSION_UP						SMID_BREAST_CANCER_BASAL_UP					CHICAS_RB1_TARGETS_SENESCENT		LINDGREN_BLADDER_CANCER_CLUSTER_1_DN							SMID_BREAST_CANCER_LUMINAL_B_DN			NUYTTEN_EZH2_TARGETS_DN
22822	PHLDA1	pleckstrin homology-like domain, family A, member 1		KOBAYASHI_EGFR_SIGNALING_24HR_DN													BOQUEST_STEM_CELL_CULTURED_VS_FRESH_UP						RIGGI_EWING_SARCOMA_PROGENITOR_DN		SMID_BREAST_CANCER_BASAL_UP		MCLACHLAN_DENTAL_CARIES_UP			CHICAS_RB1_TARGETS_SENESCENT	MCLACHLAN_DENTAL_CARIES_DN					BERENJENO_TRANSFORMED_BY_RHOA_UP
26872	STEAP1	six transmembrane epithelial antigen of the prostate 1		KOBAYASHI_EGFR_SIGNALING_24HR_DN															KINSEY_TARGETS_OF_EWSR1_FLII_FUSION_UP											CHICAS_RB1_TARGETS_SENESCENT			NUYTTEN_EZH2_TARGETS_UP
2026	ENO2	enolase 2 (gamma, neuronal)		KOBAYASHI_EGFR_SIGNALING_24HR_DN																				CASORELLI_ACUTE_PROMYELOCYTIC_LEUKEMIA_DN						CHICAS_RB1_TARGETS_SENESCENT		LINDGREN_BLADDER_CANCER_CLUSTER_1_DN														NAKAYAMA_SOFT_TISSUE_TUMORS_PCA2_UP
23764	MAFF	v-maf musculoaponeurotic fibrosarcoma oncogene homolog F (avian)		KOBAYASHI_EGFR_SIGNALING_24HR_DN																							MCLACHLAN_DENTAL_CARIES_UP				MCLACHLAN_DENTAL_CARIES_DN
131566	DCBLD2	discoidin, CUB and LCCL domain containing 2		KOBAYASHI_EGFR_SIGNALING_24HR_DN																										CHICAS_RB1_TARGETS_SENESCENT			NUYTTEN_EZH2_TARGETS_UP
1847	DUSP5	dual specificity phosphatase 5		KOBAYASHI_EGFR_SIGNALING_24HR_DN																										CHICAS_RB1_TARGETS_SENESCENT
4907	NT5E	5'-nucleotidase, ecto (CD73)		KOBAYASHI_EGFR_SIGNALING_24HR_DN																													NUYTTEN_EZH2_TARGETS_UP
7980	TFPI2	tissue factor pathway inhibitor 2		KOBAYASHI_EGFR_SIGNALING_24HR_DN																													NUYTTEN_EZH2_TARGETS_UP
2069	EREG	epiregulin		KOBAYASHI_EGFR_SIGNALING_24HR_DN																																BERENJENO_TRANSFORMED_BY_RHOA_UP
9232	PTTG1	pituitary tumor-transforming 1			ROSTY_CERVICAL_CANCER_PROLIFERATION_CLUSTER	SHEDDEN_LUNG_CANCER_POOR_SURVIVAL_A6	POOLA_INVASIVE_BREAST_CANCER_UP	SOTIRIOU_BREAST_CANCER_GRADE_1_VS_3_UP	GOBERT_OLIGODENDROCYTE_DIFFERENTIATION_UP	VECCHI_GASTRIC_CANCER_EARLY_UP	DUTERTRE_ESTRADIOL_RESPONSE_24HR_UP	CHIANG_LIVER_CANCER_SUBCLASS_PROLIFERATION_UP	HORIUCHI_WTAP_TARGETS_DN	LEE_EARLY_T_LYMPHOCYTE_UP	BASAKI_YBX1_TARGETS_UP			DODD_NASOPHARYNGEAL_CARCINOMA_DN	KINSEY_TARGETS_OF_EWSR1_FLII_FUSION_UP	CROONQUIST_IL6_DEPRIVATION_DN	BENPORATH_CYCLING_GENES	WHITEFORD_PEDIATRIC_CANCER_MARKERS			SMID_BREAST_CANCER_BASAL_UP	CHANG_CYCLING_GENES						LINDGREN_BLADDER_CANCER_CLUSTER_1_DN				BERENJENO_TRANSFORMED_BY_RHOA_UP					ZHOU_CELL_CYCLE_GENES_IN_IR_RESPONSE_24HR	NUYTTEN_EZH2_TARGETS_DN					BLUM_RESPONSE_TO_SALIRASIB_DN
1062	CENPE	centromere protein E, 312kDa			ROSTY_CERVICAL_CANCER_PROLIFERATION_CLUSTER	SHEDDEN_LUNG_CANCER_POOR_SURVIVAL_A6		SOTIRIOU_BREAST_CANCER_GRADE_1_VS_3_UP	GOBERT_OLIGODENDROCYTE_DIFFERENTIATION_UP			CHIANG_LIVER_CANCER_SUBCLASS_PROLIFERATION_UP						DODD_NASOPHARYNGEAL_CARCINOMA_DN		CROONQUIST_IL6_DEPRIVATION_DN	BENPORATH_CYCLING_GENES	WHITEFORD_PEDIATRIC_CANCER_MARKERS		CASORELLI_ACUTE_PROMYELOCYTIC_LEUKEMIA_DN	SMID_BREAST_CANCER_BASAL_UP							LINDGREN_BLADDER_CANCER_CLUSTER_1_DN		MARSON_BOUND_BY_E2F4_UNSTIMULATED				SENGUPTA_NASOPHARYNGEAL_CARCINOMA_UP				NUYTTEN_EZH2_TARGETS_DN				NAKAYAMA_SOFT_TISSUE_TUMORS_PCA2_UP		GAVIN_FOXP3_TARGETS_CLUSTER_P6
3159	HMGA1	high mobility group AT-hook 1			ROSTY_CERVICAL_CANCER_PROLIFERATION_CLUSTER	SHEDDEN_LUNG_CANCER_POOR_SURVIVAL_A6				VECCHI_GASTRIC_CANCER_EARLY_UP			HORIUCHI_WTAP_TARGETS_DN							CROONQUIST_IL6_DEPRIVATION_DN					SMID_BREAST_CANCER_BASAL_UP
81539	SLC38A1	solute carrier family 38, member 1			ROSTY_CERVICAL_CANCER_PROLIFERATION_CLUSTER	SHEDDEN_LUNG_CANCER_POOR_SURVIVAL_A6						CHIANG_LIVER_CANCER_SUBCLASS_PROLIFERATION_UP					BOQUEST_STEM_CELL_CULTURED_VS_FRESH_UP							CASORELLI_ACUTE_PROMYELOCYTIC_LEUKEMIA_DN					RUIZ_TNC_TARGETS_DN
1789	DNMT3B	DNA (cytosine-5-)-methyltransferase 3 beta			ROSTY_CERVICAL_CANCER_PROLIFERATION_CLUSTER																												NUYTTEN_EZH2_TARGETS_UP
26255	PTTG3P	pituitary tumor-transforming 3, pseudogene				SHEDDEN_LUNG_CANCER_POOR_SURVIVAL_A6		SOTIRIOU_BREAST_CANCER_GRADE_1_VS_3_UP										DODD_NASOPHARYNGEAL_CARCINOMA_DN	KINSEY_TARGETS_OF_EWSR1_FLII_FUSION_UP																						ZHOU_CELL_CYCLE_GENES_IN_IR_RESPONSE_24HR						BLUM_RESPONSE_TO_SALIRASIB_DN
81930	KIF18A	kinesin family member 18A				SHEDDEN_LUNG_CANCER_POOR_SURVIVAL_A6			GOBERT_OLIGODENDROCYTE_DIFFERENTIATION_UP									DODD_NASOPHARYNGEAL_CARCINOMA_DN	KINSEY_TARGETS_OF_EWSR1_FLII_FUSION_UP									ZHENG_GLIOBLASTOMA_PLASTICITY_UP
83990	BRIP1	BRCA1 interacting protein C-terminal helicase 1				SHEDDEN_LUNG_CANCER_POOR_SURVIVAL_A6				VECCHI_GASTRIC_CANCER_EARLY_UP	DUTERTRE_ESTRADIOL_RESPONSE_24HR_UP							DODD_NASOPHARYNGEAL_CARCINOMA_DN	KINSEY_TARGETS_OF_EWSR1_FLII_FUSION_UP															MARSON_BOUND_BY_E2F4_UNSTIMULATED				SENGUPTA_NASOPHARYNGEAL_CARCINOMA_UP
5366	PMAIP1	phorbol-12-myristate-13-acetate-induced protein 1				SHEDDEN_LUNG_CANCER_POOR_SURVIVAL_A6											BOQUEST_STEM_CELL_CULTURED_VS_FRESH_UP	DODD_NASOPHARYNGEAL_CARCINOMA_DN	KINSEY_TARGETS_OF_EWSR1_FLII_FUSION_UP														NUYTTEN_EZH2_TARGETS_UP					SENGUPTA_NASOPHARYNGEAL_CARCINOMA_UP
30001	ERO1L	ERO1-like (S. cerevisiae)				SHEDDEN_LUNG_CANCER_POOR_SURVIVAL_A6													KINSEY_TARGETS_OF_EWSR1_FLII_FUSION_UP					CASORELLI_ACUTE_PROMYELOCYTIC_LEUKEMIA_DN													ZHANG_TLX_TARGETS_60HR_DN
7422	VEGFA	vascular endothelial growth factor A				SHEDDEN_LUNG_CANCER_POOR_SURVIVAL_A6													KINSEY_TARGETS_OF_EWSR1_FLII_FUSION_UP						SMID_BREAST_CANCER_BASAL_UP					CHICAS_RB1_TARGETS_SENESCENT			NUYTTEN_EZH2_TARGETS_UP			BERENJENO_TRANSFORMED_BY_RHOA_UP
6319	SCD	stearoyl-CoA desaturase (delta-9-desaturase)				SHEDDEN_LUNG_CANCER_POOR_SURVIVAL_A6																		CASORELLI_ACUTE_PROMYELOCYTIC_LEUKEMIA_DN											CHICAS_RB1_TARGETS_GROWING
8601	RGS20	regulator of G-protein signaling 20				SHEDDEN_LUNG_CANCER_POOR_SURVIVAL_A6																			SMID_BREAST_CANCER_BASAL_UP				RUIZ_TNC_TARGETS_DN				NUYTTEN_EZH2_TARGETS_UP
4860	PNP	purine nucleoside phosphorylase				SHEDDEN_LUNG_CANCER_POOR_SURVIVAL_A6																							RUIZ_TNC_TARGETS_DN														BURTON_ADIPOGENESIS_3
11082	ESM1	endothelial cell-specific molecule 1				SHEDDEN_LUNG_CANCER_POOR_SURVIVAL_A6																								CHICAS_RB1_TARGETS_SENESCENT			NUYTTEN_EZH2_TARGETS_UP
4314	MMP3	matrix metallopeptidase 3 (stromelysin 1, progelatinase)					POOLA_INVASIVE_BREAST_CANCER_UP			VECCHI_GASTRIC_CANCER_EARLY_UP								DODD_NASOPHARYNGEAL_CARCINOMA_DN															NUYTTEN_EZH2_TARGETS_UP						SMID_BREAST_CANCER_LUMINAL_B_DN
23213	SULF1	sulfatase 1					POOLA_INVASIVE_BREAST_CANCER_UP				DUTERTRE_ESTRADIOL_RESPONSE_24HR_UP						BOQUEST_STEM_CELL_CULTURED_VS_FRESH_UP	DODD_NASOPHARYNGEAL_CARCINOMA_DN																	CHICAS_RB1_TARGETS_GROWING			SENGUPTA_NASOPHARYNGEAL_CARCINOMA_UP
6286	S100P	S100 calcium binding protein P					POOLA_INVASIVE_BREAST_CANCER_UP					CHIANG_LIVER_CANCER_SUBCLASS_PROLIFERATION_UP
51316	PLAC8	placenta-specific 8					POOLA_INVASIVE_BREAST_CANCER_UP								BASAKI_YBX1_TARGETS_UP												MCLACHLAN_DENTAL_CARIES_UP				MCLACHLAN_DENTAL_CARIES_DN	LINDGREN_BLADDER_CANCER_CLUSTER_1_DN							SMID_BREAST_CANCER_LUMINAL_B_DN
1439	CSF2RB	colony stimulating factor 2 receptor, beta, low-affinity (granulocyte-macrophage)					POOLA_INVASIVE_BREAST_CANCER_UP									GRAHAM_NORMAL_QUIESCENT_VS_NORMAL_DIVIDING_DN								CASORELLI_ACUTE_PROMYELOCYTIC_LEUKEMIA_DN			MCLACHLAN_DENTAL_CARIES_UP				MCLACHLAN_DENTAL_CARIES_DN
4312	MMP1	matrix metallopeptidase 1 (interstitial collagenase)					POOLA_INVASIVE_BREAST_CANCER_UP										BOQUEST_STEM_CELL_CULTURED_VS_FRESH_UP	DODD_NASOPHARYNGEAL_CARCINOMA_DN							SMID_BREAST_CANCER_BASAL_UP		MCLACHLAN_DENTAL_CARIES_UP				MCLACHLAN_DENTAL_CARIES_DN								SMID_BREAST_CANCER_LUMINAL_B_DN
5054	SERPINE1	serpin peptidase inhibitor, clade E (nexin, plasminogen activator inhibitor type 1), member 1					POOLA_INVASIVE_BREAST_CANCER_UP										BOQUEST_STEM_CELL_CULTURED_VS_FRESH_UP	DODD_NASOPHARYNGEAL_CARCINOMA_DN												CHICAS_RB1_TARGETS_SENESCENT			NUYTTEN_EZH2_TARGETS_UP			BERENJENO_TRANSFORMED_BY_RHOA_UP
1075	CTSC	cathepsin C					POOLA_INVASIVE_BREAST_CANCER_UP											DODD_NASOPHARYNGEAL_CARCINOMA_DN	KINSEY_TARGETS_OF_EWSR1_FLII_FUSION_UP								MCLACHLAN_DENTAL_CARIES_UP				MCLACHLAN_DENTAL_CARIES_DN		NUYTTEN_EZH2_TARGETS_UP					SENGUPTA_NASOPHARYNGEAL_CARCINOMA_UP	SMID_BREAST_CANCER_LUMINAL_B_DN
26047	CNTNAP2	contactin associated protein-like 2					POOLA_INVASIVE_BREAST_CANCER_UP											DODD_NASOPHARYNGEAL_CARCINOMA_DN	KINSEY_TARGETS_OF_EWSR1_FLII_FUSION_UP
4332	MNDA	myeloid cell nuclear differentiation antigen					POOLA_INVASIVE_BREAST_CANCER_UP											DODD_NASOPHARYNGEAL_CARCINOMA_DN									MCLACHLAN_DENTAL_CARIES_UP				MCLACHLAN_DENTAL_CARIES_DN
5329	PLAUR	plasminogen activator, urokinase receptor					POOLA_INVASIVE_BREAST_CANCER_UP												KINSEY_TARGETS_OF_EWSR1_FLII_FUSION_UP								MCLACHLAN_DENTAL_CARIES_UP				MCLACHLAN_DENTAL_CARIES_DN					BERENJENO_TRANSFORMED_BY_RHOA_UP
5788	PTPRC	protein tyrosine phosphatase, receptor type, C					POOLA_INVASIVE_BREAST_CANCER_UP													CROONQUIST_IL6_DEPRIVATION_DN							MCLACHLAN_DENTAL_CARIES_UP				MCLACHLAN_DENTAL_CARIES_DN								SMID_BREAST_CANCER_LUMINAL_B_DN
9404	LPXN	leupaxin					POOLA_INVASIVE_BREAST_CANCER_UP																RIGGI_EWING_SARCOMA_PROGENITOR_DN						RUIZ_TNC_TARGETS_DN				NUYTTEN_EZH2_TARGETS_UP
7805	LAPTM5	lysosomal protein transmembrane 5					POOLA_INVASIVE_BREAST_CANCER_UP																	CASORELLI_ACUTE_PROMYELOCYTIC_LEUKEMIA_DN			MCLACHLAN_DENTAL_CARIES_UP			CHICAS_RB1_TARGETS_SENESCENT
9235	IL32	interleukin 32					POOLA_INVASIVE_BREAST_CANCER_UP																		SMID_BREAST_CANCER_BASAL_UP							LINDGREN_BLADDER_CANCER_CLUSTER_1_DN	NUYTTEN_EZH2_TARGETS_UP						SMID_BREAST_CANCER_LUMINAL_B_DN
2123	EVI2A	ecotropic viral integration site 2A					POOLA_INVASIVE_BREAST_CANCER_UP																				MCLACHLAN_DENTAL_CARIES_UP				MCLACHLAN_DENTAL_CARIES_DN													GOLDRATH_ANTIGEN_RESPONSE
5341	PLEK	pleckstrin					POOLA_INVASIVE_BREAST_CANCER_UP																				MCLACHLAN_DENTAL_CARIES_UP				MCLACHLAN_DENTAL_CARIES_DN
963	CD53	CD53 molecule					POOLA_INVASIVE_BREAST_CANCER_UP																				MCLACHLAN_DENTAL_CARIES_UP				MCLACHLAN_DENTAL_CARIES_DN
962	CD48	CD48 molecule					POOLA_INVASIVE_BREAST_CANCER_UP																				MCLACHLAN_DENTAL_CARIES_UP												SMID_BREAST_CANCER_LUMINAL_B_DN					GOLDRATH_ANTIGEN_RESPONSE
64092	SAMSN1	SAM domain, SH3 domain and nuclear localization signals 1					POOLA_INVASIVE_BREAST_CANCER_UP																				MCLACHLAN_DENTAL_CARIES_UP
3371	TNC	tenascin C					POOLA_INVASIVE_BREAST_CANCER_UP																									LINDGREN_BLADDER_CANCER_CLUSTER_1_DN	NUYTTEN_EZH2_TARGETS_UP			BERENJENO_TRANSFORMED_BY_RHOA_UP			SMID_BREAST_CANCER_LUMINAL_B_DN							NAKAYAMA_SOFT_TISSUE_TUMORS_PCA2_UP
55843	ARHGAP15	Rho GTPase activating protein 15					POOLA_INVASIVE_BREAST_CANCER_UP																									LINDGREN_BLADDER_CANCER_CLUSTER_1_DN
9023	CH25H	cholesterol 25-hydroxylase					POOLA_INVASIVE_BREAST_CANCER_UP																																SMID_BREAST_CANCER_LUMINAL_B_DN
1794	DOCK2	dedicator of cytokinesis 2					POOLA_INVASIVE_BREAST_CANCER_UP																																SMID_BREAST_CANCER_LUMINAL_B_DN
10320	IKZF1	IKAROS family zinc finger 1 (Ikaros)					POOLA_INVASIVE_BREAST_CANCER_UP																																SMID_BREAST_CANCER_LUMINAL_B_DN
7462	LAT2	linker for activation of T cells family, member 2					POOLA_INVASIVE_BREAST_CANCER_UP																																			NUYTTEN_EZH2_TARGETS_DN		GOLDRATH_ANTIGEN_RESPONSE
8809	IL18R1	interleukin 18 receptor 1					POOLA_INVASIVE_BREAST_CANCER_UP																																					GOLDRATH_ANTIGEN_RESPONSE
10203	CALCRL	calcitonin receptor-like					POOLA_INVASIVE_BREAST_CANCER_UP
199	AIF1	allograft inflammatory factor 1					POOLA_INVASIVE_BREAST_CANCER_UP
1368	CPM	carboxypeptidase M					POOLA_INVASIVE_BREAST_CANCER_UP
55771	PRR11	proline rich 11							GOBERT_OLIGODENDROCYTE_DIFFERENTIATION_UP	VECCHI_GASTRIC_CANCER_EARLY_UP	DUTERTRE_ESTRADIOL_RESPONSE_24HR_UP	CHIANG_LIVER_CANCER_SUBCLASS_PROLIFERATION_UP	HORIUCHI_WTAP_TARGETS_DN	LEE_EARLY_T_LYMPHOCYTE_UP				DODD_NASOPHARYNGEAL_CARCINOMA_DN	KINSEY_TARGETS_OF_EWSR1_FLII_FUSION_UP		BENPORATH_CYCLING_GENES			CASORELLI_ACUTE_PROMYELOCYTIC_LEUKEMIA_DN		CHANG_CYCLING_GENES				CHICAS_RB1_TARGETS_SENESCENT				MARSON_BOUND_BY_E2F4_UNSTIMULATED				SENGUPTA_NASOPHARYNGEAL_CARCINOMA_UP				NUYTTEN_EZH2_TARGETS_DN			ZHAN_MULTIPLE_MYELOMA_PR_UP
55789	DEPDC1B	DEP domain containing 1B							GOBERT_OLIGODENDROCYTE_DIFFERENTIATION_UP	VECCHI_GASTRIC_CANCER_EARLY_UP	DUTERTRE_ESTRADIOL_RESPONSE_24HR_UP	CHIANG_LIVER_CANCER_SUBCLASS_PROLIFERATION_UP			BASAKI_YBX1_TARGETS_UP			DODD_NASOPHARYNGEAL_CARCINOMA_DN	KINSEY_TARGETS_OF_EWSR1_FLII_FUSION_UP		BENPORATH_CYCLING_GENES					CHANG_CYCLING_GENES								MARSON_BOUND_BY_E2F4_UNSTIMULATED				SENGUPTA_NASOPHARYNGEAL_CARCINOMA_UP				NUYTTEN_EZH2_TARGETS_DN			ZHAN_MULTIPLE_MYELOMA_PR_UP
83879	CDCA7	cell division cycle associated 7							GOBERT_OLIGODENDROCYTE_DIFFERENTIATION_UP	VECCHI_GASTRIC_CANCER_EARLY_UP	DUTERTRE_ESTRADIOL_RESPONSE_24HR_UP	CHIANG_LIVER_CANCER_SUBCLASS_PROLIFERATION_UP						DODD_NASOPHARYNGEAL_CARCINOMA_DN	KINSEY_TARGETS_OF_EWSR1_FLII_FUSION_UP		BENPORATH_CYCLING_GENES	WHITEFORD_PEDIATRIC_CANCER_MARKERS				CHANG_CYCLING_GENES				CHICAS_RB1_TARGETS_SENESCENT		LINDGREN_BLADDER_CANCER_CLUSTER_1_DN		MARSON_BOUND_BY_E2F4_UNSTIMULATED	CHICAS_RB1_TARGETS_GROWING	BERENJENO_TRANSFORMED_BY_RHOA_UP	ZHANG_TLX_TARGETS_60HR_DN	SENGUPTA_NASOPHARYNGEAL_CARCINOMA_UP				NUYTTEN_EZH2_TARGETS_DN	BURTON_ADIPOGENESIS_3
29128	UHRF1	ubiquitin-like with PHD and ring finger domains 1							GOBERT_OLIGODENDROCYTE_DIFFERENTIATION_UP	VECCHI_GASTRIC_CANCER_EARLY_UP	DUTERTRE_ESTRADIOL_RESPONSE_24HR_UP		HORIUCHI_WTAP_TARGETS_DN	LEE_EARLY_T_LYMPHOCYTE_UP	BASAKI_YBX1_TARGETS_UP			DODD_NASOPHARYNGEAL_CARCINOMA_DN	KINSEY_TARGETS_OF_EWSR1_FLII_FUSION_UP		BENPORATH_CYCLING_GENES	WHITEFORD_PEDIATRIC_CANCER_MARKERS				CHANG_CYCLING_GENES		ZHENG_GLIOBLASTOMA_PLASTICITY_UP		CHICAS_RB1_TARGETS_SENESCENT				MARSON_BOUND_BY_E2F4_UNSTIMULATED	CHICAS_RB1_TARGETS_GROWING	BERENJENO_TRANSFORMED_BY_RHOA_UP	ZHANG_TLX_TARGETS_60HR_DN	SENGUPTA_NASOPHARYNGEAL_CARCINOMA_UP			ZHOU_CELL_CYCLE_GENES_IN_IR_RESPONSE_24HR	NUYTTEN_EZH2_TARGETS_DN
157313	CDCA2	cell division cycle associated 2							GOBERT_OLIGODENDROCYTE_DIFFERENTIATION_UP	VECCHI_GASTRIC_CANCER_EARLY_UP	DUTERTRE_ESTRADIOL_RESPONSE_24HR_UP		HORIUCHI_WTAP_TARGETS_DN	LEE_EARLY_T_LYMPHOCYTE_UP				DODD_NASOPHARYNGEAL_CARCINOMA_DN	KINSEY_TARGETS_OF_EWSR1_FLII_FUSION_UP			WHITEFORD_PEDIATRIC_CANCER_MARKERS										LINDGREN_BLADDER_CANCER_CLUSTER_1_DN		MARSON_BOUND_BY_E2F4_UNSTIMULATED
144455	E2F7	E2F transcription factor 7							GOBERT_OLIGODENDROCYTE_DIFFERENTIATION_UP	VECCHI_GASTRIC_CANCER_EARLY_UP	DUTERTRE_ESTRADIOL_RESPONSE_24HR_UP			LEE_EARLY_T_LYMPHOCYTE_UP	BASAKI_YBX1_TARGETS_UP				KINSEY_TARGETS_OF_EWSR1_FLII_FUSION_UP									ZHENG_GLIOBLASTOMA_PLASTICITY_UP
4602	MYB	v-myb myeloblastosis viral oncogene homolog (avian)							GOBERT_OLIGODENDROCYTE_DIFFERENTIATION_UP	VECCHI_GASTRIC_CANCER_EARLY_UP	DUTERTRE_ESTRADIOL_RESPONSE_24HR_UP			LEE_EARLY_T_LYMPHOCYTE_UP					KINSEY_TARGETS_OF_EWSR1_FLII_FUSION_UP																							NUYTTEN_EZH2_TARGETS_DN
195828	ZNF367	zinc finger protein 367							GOBERT_OLIGODENDROCYTE_DIFFERENTIATION_UP	VECCHI_GASTRIC_CANCER_EARLY_UP	DUTERTRE_ESTRADIOL_RESPONSE_24HR_UP				BASAKI_YBX1_TARGETS_UP			DODD_NASOPHARYNGEAL_CARCINOMA_DN	KINSEY_TARGETS_OF_EWSR1_FLII_FUSION_UP			WHITEFORD_PEDIATRIC_CANCER_MARKERS						ZHENG_GLIOBLASTOMA_PLASTICITY_UP		CHICAS_RB1_TARGETS_SENESCENT				MARSON_BOUND_BY_E2F4_UNSTIMULATED				SENGUPTA_NASOPHARYNGEAL_CARCINOMA_UP
83540	NUF2	NUF2, NDC80 kinetochore complex component, homolog (S. cerevisiae)							GOBERT_OLIGODENDROCYTE_DIFFERENTIATION_UP	VECCHI_GASTRIC_CANCER_EARLY_UP		CHIANG_LIVER_CANCER_SUBCLASS_PROLIFERATION_UP	HORIUCHI_WTAP_TARGETS_DN	LEE_EARLY_T_LYMPHOCYTE_UP	BASAKI_YBX1_TARGETS_UP			DODD_NASOPHARYNGEAL_CARCINOMA_DN	KINSEY_TARGETS_OF_EWSR1_FLII_FUSION_UP		BENPORATH_CYCLING_GENES	WHITEFORD_PEDIATRIC_CANCER_MARKERS				CHANG_CYCLING_GENES		ZHENG_GLIOBLASTOMA_PLASTICITY_UP						MARSON_BOUND_BY_E2F4_UNSTIMULATED			ZHANG_TLX_TARGETS_60HR_DN	SENGUPTA_NASOPHARYNGEAL_CARCINOMA_UP			ZHOU_CELL_CYCLE_GENES_IN_IR_RESPONSE_24HR	NUYTTEN_EZH2_TARGETS_DN			ZHAN_MULTIPLE_MYELOMA_PR_UP			GAVIN_FOXP3_TARGETS_CLUSTER_P6
387103	CENPW	centromere protein W							GOBERT_OLIGODENDROCYTE_DIFFERENTIATION_UP	VECCHI_GASTRIC_CANCER_EARLY_UP			HORIUCHI_WTAP_TARGETS_DN	LEE_EARLY_T_LYMPHOCYTE_UP	BASAKI_YBX1_TARGETS_UP																											NUYTTEN_EZH2_TARGETS_DN
64946	CENPH	centromere protein H							GOBERT_OLIGODENDROCYTE_DIFFERENTIATION_UP	VECCHI_GASTRIC_CANCER_EARLY_UP								DODD_NASOPHARYNGEAL_CARCINOMA_DN	KINSEY_TARGETS_OF_EWSR1_FLII_FUSION_UP															MARSON_BOUND_BY_E2F4_UNSTIMULATED	CHICAS_RB1_TARGETS_GROWING		ZHANG_TLX_TARGETS_60HR_DN					NUYTTEN_EZH2_TARGETS_DN
150468	CKAP2L	cytoskeleton associated protein 2-like							GOBERT_OLIGODENDROCYTE_DIFFERENTIATION_UP			CHIANG_LIVER_CANCER_SUBCLASS_PROLIFERATION_UP	HORIUCHI_WTAP_TARGETS_DN						KINSEY_TARGETS_OF_EWSR1_FLII_FUSION_UP							CHANG_CYCLING_GENES								MARSON_BOUND_BY_E2F4_UNSTIMULATED								NUYTTEN_EZH2_TARGETS_DN
26147	PHF19	PHD finger protein 19							GOBERT_OLIGODENDROCYTE_DIFFERENTIATION_UP						BASAKI_YBX1_TARGETS_UP															CHICAS_RB1_TARGETS_SENESCENT		LINDGREN_BLADDER_CANCER_CLUSTER_1_DN										NUYTTEN_EZH2_TARGETS_DN
22998	LIMCH1	LIM and calponin homology domains 1							GOBERT_OLIGODENDROCYTE_DIFFERENTIATION_UP								BOQUEST_STEM_CELL_CULTURED_VS_FRESH_UP
340719	NANOS1	nanos homolog 1 (Drosophila)							GOBERT_OLIGODENDROCYTE_DIFFERENTIATION_UP										KINSEY_TARGETS_OF_EWSR1_FLII_FUSION_UP																							NUYTTEN_EZH2_TARGETS_DN
3690	ITGB3	integrin, beta 3 (platelet glycoprotein IIIa, antigen CD61)							GOBERT_OLIGODENDROCYTE_DIFFERENTIATION_UP												BENPORATH_CYCLING_GENES					CHANG_CYCLING_GENES
54997	TESC	tescalcin							GOBERT_OLIGODENDROCYTE_DIFFERENTIATION_UP																			ZHENG_GLIOBLASTOMA_PLASTICITY_UP
2012	EMP1	epithelial membrane protein 1							GOBERT_OLIGODENDROCYTE_DIFFERENTIATION_UP																					CHICAS_RB1_TARGETS_SENESCENT														GOLDRATH_ANTIGEN_RESPONSE
54443	ANLN	anillin, actin binding protein								VECCHI_GASTRIC_CANCER_EARLY_UP	DUTERTRE_ESTRADIOL_RESPONSE_24HR_UP	CHIANG_LIVER_CANCER_SUBCLASS_PROLIFERATION_UP	HORIUCHI_WTAP_TARGETS_DN		BASAKI_YBX1_TARGETS_UP			DODD_NASOPHARYNGEAL_CARCINOMA_DN	KINSEY_TARGETS_OF_EWSR1_FLII_FUSION_UP		BENPORATH_CYCLING_GENES		RIGGI_EWING_SARCOMA_PROGENITOR_DN			CHANG_CYCLING_GENES		ZHENG_GLIOBLASTOMA_PLASTICITY_UP						MARSON_BOUND_BY_E2F4_UNSTIMULATED		BERENJENO_TRANSFORMED_BY_RHOA_UP	ZHANG_TLX_TARGETS_60HR_DN	SENGUPTA_NASOPHARYNGEAL_CARCINOMA_UP			ZHOU_CELL_CYCLE_GENES_IN_IR_RESPONSE_24HR			GOLDRATH_ANTIGEN_RESPONSE
57082	CASC5	cancer susceptibility candidate 5								VECCHI_GASTRIC_CANCER_EARLY_UP	DUTERTRE_ESTRADIOL_RESPONSE_24HR_UP		HORIUCHI_WTAP_TARGETS_DN	LEE_EARLY_T_LYMPHOCYTE_UP				DODD_NASOPHARYNGEAL_CARCINOMA_DN	KINSEY_TARGETS_OF_EWSR1_FLII_FUSION_UP															MARSON_BOUND_BY_E2F4_UNSTIMULATED	CHICAS_RB1_TARGETS_GROWING			SENGUPTA_NASOPHARYNGEAL_CARCINOMA_UP				NUYTTEN_EZH2_TARGETS_DN
1116	CHI3L1	chitinase 3-like 1 (cartilage glycoprotein-39)								VECCHI_GASTRIC_CANCER_EARLY_UP							BOQUEST_STEM_CELL_CULTURED_VS_FRESH_UP	DODD_NASOPHARYNGEAL_CARCINOMA_DN					RIGGI_EWING_SARCOMA_PROGENITOR_DN		SMID_BREAST_CANCER_BASAL_UP		MCLACHLAN_DENTAL_CARIES_UP			CHICAS_RB1_TARGETS_SENESCENT	MCLACHLAN_DENTAL_CARIES_DN							SENGUPTA_NASOPHARYNGEAL_CARCINOMA_UP	SMID_BREAST_CANCER_LUMINAL_B_DN
3576	IL8	interleukin 8								VECCHI_GASTRIC_CANCER_EARLY_UP							BOQUEST_STEM_CELL_CULTURED_VS_FRESH_UP								SMID_BREAST_CANCER_BASAL_UP		MCLACHLAN_DENTAL_CARIES_UP		RUIZ_TNC_TARGETS_DN		MCLACHLAN_DENTAL_CARIES_DN		NUYTTEN_EZH2_TARGETS_UP						SMID_BREAST_CANCER_LUMINAL_B_DN
1396	CRIP1	cysteine-rich protein 1 (intestinal)								VECCHI_GASTRIC_CANCER_EARLY_UP							BOQUEST_STEM_CELL_CULTURED_VS_FRESH_UP													CHICAS_RB1_TARGETS_SENESCENT
2921	CXCL3	chemokine (C-X-C motif) ligand 3								VECCHI_GASTRIC_CANCER_EARLY_UP							BOQUEST_STEM_CELL_CULTURED_VS_FRESH_UP													CHICAS_RB1_TARGETS_SENESCENT
8662	EIF3B	eukaryotic translation initiation factor 3, subunit B								VECCHI_GASTRIC_CANCER_EARLY_UP								DODD_NASOPHARYNGEAL_CARCINOMA_DN						CASORELLI_ACUTE_PROMYELOCYTIC_LEUKEMIA_DN												BERENJENO_TRANSFORMED_BY_RHOA_UP
1294	COL7A1	collagen, type VII, alpha 1								VECCHI_GASTRIC_CANCER_EARLY_UP											BENPORATH_CYCLING_GENES									CHICAS_RB1_TARGETS_SENESCENT
55711	FAR2	fatty acyl CoA reductase 2								VECCHI_GASTRIC_CANCER_EARLY_UP													RIGGI_EWING_SARCOMA_PROGENITOR_DN
3976	LIF	leukemia inhibitory factor (cholinergic differentiation factor)								VECCHI_GASTRIC_CANCER_EARLY_UP														CASORELLI_ACUTE_PROMYELOCYTIC_LEUKEMIA_DN						CHICAS_RB1_TARGETS_SENESCENT
4071	TM4SF1	transmembrane 4 L six family member 1								VECCHI_GASTRIC_CANCER_EARLY_UP															SMID_BREAST_CANCER_BASAL_UP														SMID_BREAST_CANCER_LUMINAL_B_DN			NUYTTEN_EZH2_TARGETS_DN
1508	CTSB	cathepsin B								VECCHI_GASTRIC_CANCER_EARLY_UP																	MCLACHLAN_DENTAL_CARIES_UP				MCLACHLAN_DENTAL_CARIES_DN		NUYTTEN_EZH2_TARGETS_UP
54898	ELOVL2	ELOVL fatty acid elongase 2									DUTERTRE_ESTRADIOL_RESPONSE_24HR_UP						BOQUEST_STEM_CELL_CULTURED_VS_FRESH_UP																		CHICAS_RB1_TARGETS_GROWING		ZHANG_TLX_TARGETS_60HR_DN
771	CA12	carbonic anhydrase XII									DUTERTRE_ESTRADIOL_RESPONSE_24HR_UP												RIGGI_EWING_SARCOMA_PROGENITOR_DN				MCLACHLAN_DENTAL_CARIES_UP			CHICAS_RB1_TARGETS_SENESCENT	MCLACHLAN_DENTAL_CARIES_DN		NUYTTEN_EZH2_TARGETS_UP		CHICAS_RB1_TARGETS_GROWING
64116	SLC39A8	solute carrier family 39 (zinc transporter), member 8									DUTERTRE_ESTRADIOL_RESPONSE_24HR_UP																			CHICAS_RB1_TARGETS_SENESCENT																	BLUM_RESPONSE_TO_SALIRASIB_DN
26018	LRIG1	leucine-rich repeats and immunoglobulin-like domains 1									DUTERTRE_ESTRADIOL_RESPONSE_24HR_UP																			CHICAS_RB1_TARGETS_SENESCENT
64798	DEPTOR	DEP domain containing MTOR-interacting protein									DUTERTRE_ESTRADIOL_RESPONSE_24HR_UP
402778	IFITM10	interferon induced transmembrane protein 10									DUTERTRE_ESTRADIOL_RESPONSE_24HR_UP
116028	RMI2	RMI2, RecQ mediated genome instability 2, homolog (S. cerevisiae)										CHIANG_LIVER_CANCER_SUBCLASS_PROLIFERATION_UP						DODD_NASOPHARYNGEAL_CARCINOMA_DN	KINSEY_TARGETS_OF_EWSR1_FLII_FUSION_UP																							NUYTTEN_EZH2_TARGETS_DN
100133941	CD24	CD24 molecule										CHIANG_LIVER_CANCER_SUBCLASS_PROLIFERATION_UP									BENPORATH_CYCLING_GENES			CASORELLI_ACUTE_PROMYELOCYTIC_LEUKEMIA_DN	SMID_BREAST_CANCER_BASAL_UP			ZHENG_GLIOBLASTOMA_PLASTICITY_UP	RUIZ_TNC_TARGETS_DN		MCLACHLAN_DENTAL_CARIES_DN		NUYTTEN_EZH2_TARGETS_UP						SMID_BREAST_CANCER_LUMINAL_B_DN					GOLDRATH_ANTIGEN_RESPONSE
7357	UGCG	UDP-glucose ceramide glucosyltransferase										CHIANG_LIVER_CANCER_SUBCLASS_PROLIFERATION_UP																	RUIZ_TNC_TARGETS_DN
115123	MARCH3	membrane-associated ring finger (C3HC4) 3										CHIANG_LIVER_CANCER_SUBCLASS_PROLIFERATION_UP
960	CD44	CD44 molecule (Indian blood group)											HORIUCHI_WTAP_TARGETS_DN				BOQUEST_STEM_CELL_CULTURED_VS_FRESH_UP						RIGGI_EWING_SARCOMA_PROGENITOR_DN		SMID_BREAST_CANCER_BASAL_UP		MCLACHLAN_DENTAL_CARIES_UP		RUIZ_TNC_TARGETS_DN		MCLACHLAN_DENTAL_CARIES_DN		NUYTTEN_EZH2_TARGETS_UP			BERENJENO_TRANSFORMED_BY_RHOA_UP								GOLDRATH_ANTIGEN_RESPONSE
50999	TMED5	transmembrane emp24 protein transport domain containing 5											HORIUCHI_WTAP_TARGETS_DN						KINSEY_TARGETS_OF_EWSR1_FLII_FUSION_UP														NUYTTEN_EZH2_TARGETS_UP
56938	ARNTL2	aryl hydrocarbon receptor nuclear translocator-like 2											HORIUCHI_WTAP_TARGETS_DN										RIGGI_EWING_SARCOMA_PROGENITOR_DN	CASORELLI_ACUTE_PROMYELOCYTIC_LEUKEMIA_DN	SMID_BREAST_CANCER_BASAL_UP					CHICAS_RB1_TARGETS_SENESCENT
39	ACAT2	acetyl-CoA acetyltransferase 2											HORIUCHI_WTAP_TARGETS_DN											CASORELLI_ACUTE_PROMYELOCYTIC_LEUKEMIA_DN
5865	RAB3B	RAB3B, member RAS oncogene family											HORIUCHI_WTAP_TARGETS_DN
200916	RPL22L1	ribosomal protein L22-like 1											HORIUCHI_WTAP_TARGETS_DN
5137	PDE1C	phosphodiesterase 1C, calmodulin-dependent 70kDa											HORIUCHI_WTAP_TARGETS_DN
7057	THBS1	thrombospondin 1													BASAKI_YBX1_TARGETS_UP		BOQUEST_STEM_CELL_CULTURED_VS_FRESH_UP							CASORELLI_ACUTE_PROMYELOCYTIC_LEUKEMIA_DN					RUIZ_TNC_TARGETS_DN				NUYTTEN_EZH2_TARGETS_UP			BERENJENO_TRANSFORMED_BY_RHOA_UP
4792	NFKBIA	nuclear factor of kappa light polypeptide gene enhancer in B-cells inhibitor, alpha													BASAKI_YBX1_TARGETS_UP		BOQUEST_STEM_CELL_CULTURED_VS_FRESH_UP																NUYTTEN_EZH2_TARGETS_UP			BERENJENO_TRANSFORMED_BY_RHOA_UP		SENGUPTA_NASOPHARYNGEAL_CARCINOMA_UP
6236	RRAD	Ras-related associated with diabetes													BASAKI_YBX1_TARGETS_UP		BOQUEST_STEM_CELL_CULTURED_VS_FRESH_UP																NUYTTEN_EZH2_TARGETS_UP
1809	DPYSL3	dihydropyrimidinase-like 3													BASAKI_YBX1_TARGETS_UP								RIGGI_EWING_SARCOMA_PROGENITOR_DN							CHICAS_RB1_TARGETS_SENESCENT					CHICAS_RB1_TARGETS_GROWING	BERENJENO_TRANSFORMED_BY_RHOA_UP											BLUM_RESPONSE_TO_SALIRASIB_DN
11098	PRSS23	protease, serine, 23													BASAKI_YBX1_TARGETS_UP									CASORELLI_ACUTE_PROMYELOCYTIC_LEUKEMIA_DN																							BLUM_RESPONSE_TO_SALIRASIB_DN
4501	MT1X	metallothionein 1X													BASAKI_YBX1_TARGETS_UP										SMID_BREAST_CANCER_BASAL_UP		MCLACHLAN_DENTAL_CARIES_UP		RUIZ_TNC_TARGETS_DN		MCLACHLAN_DENTAL_CARIES_DN		NUYTTEN_EZH2_TARGETS_UP						SMID_BREAST_CANCER_LUMINAL_B_DN
5332	PLCB4	phospholipase C, beta 4													BASAKI_YBX1_TARGETS_UP										SMID_BREAST_CANCER_BASAL_UP
4502	MT2A	metallothionein 2A													BASAKI_YBX1_TARGETS_UP												MCLACHLAN_DENTAL_CARIES_UP	ZHENG_GLIOBLASTOMA_PLASTICITY_UP			MCLACHLAN_DENTAL_CARIES_DN		NUYTTEN_EZH2_TARGETS_UP											GOLDRATH_ANTIGEN_RESPONSE
4495	MT1G	metallothionein 1G													BASAKI_YBX1_TARGETS_UP												MCLACHLAN_DENTAL_CARIES_UP				MCLACHLAN_DENTAL_CARIES_DN	LINDGREN_BLADDER_CANCER_CLUSTER_1_DN	NUYTTEN_EZH2_TARGETS_UP
90102	PHLDB2	pleckstrin homology-like domain, family B, member 2													BASAKI_YBX1_TARGETS_UP																		NUYTTEN_EZH2_TARGETS_UP			BERENJENO_TRANSFORMED_BY_RHOA_UP
4494	MT1F	metallothionein 1F													BASAKI_YBX1_TARGETS_UP																								SMID_BREAST_CANCER_LUMINAL_B_DN
23286	WWC1	WW and C2 domain containing 1													BASAKI_YBX1_TARGETS_UP
1306	COL15A1	collagen, type XV, alpha 1															BOQUEST_STEM_CELL_CULTURED_VS_FRESH_UP	DODD_NASOPHARYNGEAL_CARCINOMA_DN									MCLACHLAN_DENTAL_CARIES_UP				MCLACHLAN_DENTAL_CARIES_DN	LINDGREN_BLADDER_CANCER_CLUSTER_1_DN						SENGUPTA_NASOPHARYNGEAL_CARCINOMA_UP
4915	NTRK2	neurotrophic tyrosine kinase, receptor, type 2															BOQUEST_STEM_CELL_CULTURED_VS_FRESH_UP	DODD_NASOPHARYNGEAL_CARCINOMA_DN														LINDGREN_BLADDER_CANCER_CLUSTER_1_DN
2114	ETS2	v-ets erythroblastosis virus E26 oncogene homolog 2 (avian)															BOQUEST_STEM_CELL_CULTURED_VS_FRESH_UP		KINSEY_TARGETS_OF_EWSR1_FLII_FUSION_UP					CASORELLI_ACUTE_PROMYELOCYTIC_LEUKEMIA_DN									NUYTTEN_EZH2_TARGETS_UP
2487	FRZB	frizzled-related protein															BOQUEST_STEM_CELL_CULTURED_VS_FRESH_UP			CROONQUIST_IL6_DEPRIVATION_DN	BENPORATH_CYCLING_GENES																		SMID_BREAST_CANCER_LUMINAL_B_DN			NUYTTEN_EZH2_TARGETS_DN
9452	ITM2A	integral membrane protein 2A															BOQUEST_STEM_CELL_CULTURED_VS_FRESH_UP			CROONQUIST_IL6_DEPRIVATION_DN											MCLACHLAN_DENTAL_CARIES_DN								SMID_BREAST_CANCER_LUMINAL_B_DN
1316	KLF6	Kruppel-like factor 6															BOQUEST_STEM_CELL_CULTURED_VS_FRESH_UP				BENPORATH_CYCLING_GENES				SMID_BREAST_CANCER_BASAL_UP								NUYTTEN_EZH2_TARGETS_UP						SMID_BREAST_CANCER_LUMINAL_B_DN
397	ARHGDIB	Rho GDP dissociation inhibitor (GDI) beta															BOQUEST_STEM_CELL_CULTURED_VS_FRESH_UP				BENPORATH_CYCLING_GENES						MCLACHLAN_DENTAL_CARIES_UP				MCLACHLAN_DENTAL_CARIES_DN
687	KLF9	Kruppel-like factor 9															BOQUEST_STEM_CELL_CULTURED_VS_FRESH_UP				BENPORATH_CYCLING_GENES											LINDGREN_BLADDER_CANCER_CLUSTER_1_DN
11341	SCRG1	stimulator of chondrogenesis 1															BOQUEST_STEM_CELL_CULTURED_VS_FRESH_UP						RIGGI_EWING_SARCOMA_PROGENITOR_DN		SMID_BREAST_CANCER_BASAL_UP														SMID_BREAST_CANCER_LUMINAL_B_DN
10135	NAMPT	nicotinamide phosphoribosyltransferase															BOQUEST_STEM_CELL_CULTURED_VS_FRESH_UP						RIGGI_EWING_SARCOMA_PROGENITOR_DN				MCLACHLAN_DENTAL_CARIES_UP			CHICAS_RB1_TARGETS_SENESCENT			NUYTTEN_EZH2_TARGETS_UP
26002	MOXD1	monooxygenase, DBH-like 1															BOQUEST_STEM_CELL_CULTURED_VS_FRESH_UP						RIGGI_EWING_SARCOMA_PROGENITOR_DN										NUYTTEN_EZH2_TARGETS_UP
3776	KCNK2	potassium channel, subfamily K, member 2															BOQUEST_STEM_CELL_CULTURED_VS_FRESH_UP						RIGGI_EWING_SARCOMA_PROGENITOR_DN												CHICAS_RB1_TARGETS_GROWING	BERENJENO_TRANSFORMED_BY_RHOA_UP
1842	ECM2	extracellular matrix protein 2, female organ and adipocyte specific															BOQUEST_STEM_CELL_CULTURED_VS_FRESH_UP						RIGGI_EWING_SARCOMA_PROGENITOR_DN
5507	PPP1R3C	protein phosphatase 1, regulatory subunit 3C															BOQUEST_STEM_CELL_CULTURED_VS_FRESH_UP						RIGGI_EWING_SARCOMA_PROGENITOR_DN
5732	PTGER2	prostaglandin E receptor 2 (subtype EP2), 53kDa															BOQUEST_STEM_CELL_CULTURED_VS_FRESH_UP						RIGGI_EWING_SARCOMA_PROGENITOR_DN
6515	SLC2A3	solute carrier family 2 (facilitated glucose transporter), member 3															BOQUEST_STEM_CELL_CULTURED_VS_FRESH_UP								SMID_BREAST_CANCER_BASAL_UP		MCLACHLAN_DENTAL_CARIES_UP				MCLACHLAN_DENTAL_CARIES_DN						ZHANG_TLX_TARGETS_60HR_DN		SMID_BREAST_CANCER_LUMINAL_B_DN					GOLDRATH_ANTIGEN_RESPONSE
5997	RGS2	regulator of G-protein signaling 2, 24kDa															BOQUEST_STEM_CELL_CULTURED_VS_FRESH_UP								SMID_BREAST_CANCER_BASAL_UP		MCLACHLAN_DENTAL_CARIES_UP				MCLACHLAN_DENTAL_CARIES_DN								SMID_BREAST_CANCER_LUMINAL_B_DN								BLUM_RESPONSE_TO_SALIRASIB_DN
4651	MYO10	myosin X															BOQUEST_STEM_CELL_CULTURED_VS_FRESH_UP								SMID_BREAST_CANCER_BASAL_UP												ZHANG_TLX_TARGETS_60HR_DN
5549	PRELP	proline/arginine-rich end leucine-rich repeat protein															BOQUEST_STEM_CELL_CULTURED_VS_FRESH_UP								SMID_BREAST_CANCER_BASAL_UP														SMID_BREAST_CANCER_LUMINAL_B_DN
7128	TNFAIP3	tumor necrosis factor, alpha-induced protein 3															BOQUEST_STEM_CELL_CULTURED_VS_FRESH_UP										MCLACHLAN_DENTAL_CARIES_UP			CHICAS_RB1_TARGETS_SENESCENT	MCLACHLAN_DENTAL_CARIES_DN		NUYTTEN_EZH2_TARGETS_UP			BERENJENO_TRANSFORMED_BY_RHOA_UP			SMID_BREAST_CANCER_LUMINAL_B_DN
23657	SLC7A11	solute carrier family 7 (anionic amino acid transporter light chain, xc- system), member 11															BOQUEST_STEM_CELL_CULTURED_VS_FRESH_UP										MCLACHLAN_DENTAL_CARIES_UP				MCLACHLAN_DENTAL_CARIES_DN											NUYTTEN_EZH2_TARGETS_DN
10221	TRIB1	tribbles homolog 1 (Drosophila)															BOQUEST_STEM_CELL_CULTURED_VS_FRESH_UP										MCLACHLAN_DENTAL_CARIES_UP
2920	CXCL2	chemokine (C-X-C motif) ligand 2															BOQUEST_STEM_CELL_CULTURED_VS_FRESH_UP													CHICAS_RB1_TARGETS_SENESCENT			NUYTTEN_EZH2_TARGETS_UP						SMID_BREAST_CANCER_LUMINAL_B_DN
25890	ABI3BP	ABI family, member 3 (NESH) binding protein															BOQUEST_STEM_CELL_CULTURED_VS_FRESH_UP															LINDGREN_BLADDER_CANCER_CLUSTER_1_DN
8553	BHLHE40	basic helix-loop-helix family, member e40															BOQUEST_STEM_CELL_CULTURED_VS_FRESH_UP																NUYTTEN_EZH2_TARGETS_UP											GOLDRATH_ANTIGEN_RESPONSE
7052	TGM2	transglutaminase 2 (C polypeptide, protein-glutamine-gamma-glutamyltransferase)															BOQUEST_STEM_CELL_CULTURED_VS_FRESH_UP																NUYTTEN_EZH2_TARGETS_UP
27286	SRPX2	sushi-repeat containing protein, X-linked 2															BOQUEST_STEM_CELL_CULTURED_VS_FRESH_UP																NUYTTEN_EZH2_TARGETS_UP
3659	IRF1	interferon regulatory factor 1															BOQUEST_STEM_CELL_CULTURED_VS_FRESH_UP																NUYTTEN_EZH2_TARGETS_UP
684	BST2	bone marrow stromal cell antigen 2															BOQUEST_STEM_CELL_CULTURED_VS_FRESH_UP																					SENGUPTA_NASOPHARYNGEAL_CARCINOMA_UP
3479	IGF1	insulin-like growth factor 1 (somatomedin C)															BOQUEST_STEM_CELL_CULTURED_VS_FRESH_UP																						SMID_BREAST_CANCER_LUMINAL_B_DN
4239	MFAP4	microfibrillar-associated protein 4															BOQUEST_STEM_CELL_CULTURED_VS_FRESH_UP																						SMID_BREAST_CANCER_LUMINAL_B_DN
1728	NQO1	NAD(P)H dehydrogenase, quinone 1															BOQUEST_STEM_CELL_CULTURED_VS_FRESH_UP																							KANG_DOXORUBICIN_RESISTANCE_UP			BURTON_ADIPOGENESIS_3
2042	EPHA3	EPH receptor A3															BOQUEST_STEM_CELL_CULTURED_VS_FRESH_UP
10659	CELF2	CUGBP, Elav-like family member 2															BOQUEST_STEM_CELL_CULTURED_VS_FRESH_UP
1363	CPE	carboxypeptidase E															BOQUEST_STEM_CELL_CULTURED_VS_FRESH_UP
55752	SEPT11	septin 11															BOQUEST_STEM_CELL_CULTURED_VS_FRESH_UP
1326	MAP3K8	mitogen-activated protein kinase kinase kinase 8															BOQUEST_STEM_CELL_CULTURED_VS_FRESH_UP
6414	SEPP1	selenoprotein P, plasma, 1															BOQUEST_STEM_CELL_CULTURED_VS_FRESH_UP
10253	SPRY2	sprouty homolog 2 (Drosophila)															BOQUEST_STEM_CELL_CULTURED_VS_FRESH_UP
114899	C1QTNF3	C1q and tumor necrosis factor related protein 3															BOQUEST_STEM_CELL_CULTURED_VS_FRESH_UP
4958	OMD	osteomodulin															BOQUEST_STEM_CELL_CULTURED_VS_FRESH_UP
57018	CCNL1	cyclin L1															BOQUEST_STEM_CELL_CULTURED_VS_FRESH_UP
8522	GAS7	growth arrest-specific 7															BOQUEST_STEM_CELL_CULTURED_VS_FRESH_UP
84057	MND1	meiotic nuclear divisions 1 homolog (S. cerevisiae)																DODD_NASOPHARYNGEAL_CARCINOMA_DN	KINSEY_TARGETS_OF_EWSR1_FLII_FUSION_UP		BENPORATH_CYCLING_GENES	WHITEFORD_PEDIATRIC_CANCER_MARKERS				CHANG_CYCLING_GENES								MARSON_BOUND_BY_E2F4_UNSTIMULATED								NUYTTEN_EZH2_TARGETS_DN
6428	SRSF3	serine/arginine-rich splicing factor 3																DODD_NASOPHARYNGEAL_CARCINOMA_DN	KINSEY_TARGETS_OF_EWSR1_FLII_FUSION_UP		BENPORATH_CYCLING_GENES			CASORELLI_ACUTE_PROMYELOCYTIC_LEUKEMIA_DN													ZHANG_TLX_TARGETS_60HR_DN	SENGUPTA_NASOPHARYNGEAL_CARCINOMA_UP									BLUM_RESPONSE_TO_SALIRASIB_DN
2521	FUS	fused in sarcoma																DODD_NASOPHARYNGEAL_CARCINOMA_DN	KINSEY_TARGETS_OF_EWSR1_FLII_FUSION_UP					CASORELLI_ACUTE_PROMYELOCYTIC_LEUKEMIA_DN
3184	HNRNPD	heterogeneous nuclear ribonucleoprotein D (AU-rich element RNA binding protein 1, 37kDa)																DODD_NASOPHARYNGEAL_CARCINOMA_DN	KINSEY_TARGETS_OF_EWSR1_FLII_FUSION_UP					CASORELLI_ACUTE_PROMYELOCYTIC_LEUKEMIA_DN
3910	LAMA4	laminin, alpha 4																DODD_NASOPHARYNGEAL_CARCINOMA_DN					RIGGI_EWING_SARCOMA_PROGENITOR_DN									LINDGREN_BLADDER_CANCER_CLUSTER_1_DN
3178	HNRNPA1	heterogeneous nuclear ribonucleoprotein A1																DODD_NASOPHARYNGEAL_CARCINOMA_DN						CASORELLI_ACUTE_PROMYELOCYTIC_LEUKEMIA_DN
5743	PTGS2	prostaglandin-endoperoxide synthase 2 (prostaglandin G/H synthase and cyclooxygenase)																DODD_NASOPHARYNGEAL_CARCINOMA_DN							SMID_BREAST_CANCER_BASAL_UP		MCLACHLAN_DENTAL_CARIES_UP			CHICAS_RB1_TARGETS_SENESCENT	MCLACHLAN_DENTAL_CARIES_DN		NUYTTEN_EZH2_TARGETS_UP			BERENJENO_TRANSFORMED_BY_RHOA_UP		SENGUPTA_NASOPHARYNGEAL_CARCINOMA_UP	SMID_BREAST_CANCER_LUMINAL_B_DN
3383	ICAM1	intercellular adhesion molecule 1																DODD_NASOPHARYNGEAL_CARCINOMA_DN							SMID_BREAST_CANCER_BASAL_UP		MCLACHLAN_DENTAL_CARIES_UP				MCLACHLAN_DENTAL_CARIES_DN		NUYTTEN_EZH2_TARGETS_UP						SMID_BREAST_CANCER_LUMINAL_B_DN									GAVIN_FOXP3_TARGETS_CLUSTER_P6
800	CALD1	caldesmon 1																DODD_NASOPHARYNGEAL_CARCINOMA_DN							SMID_BREAST_CANCER_BASAL_UP													SENGUPTA_NASOPHARYNGEAL_CARCINOMA_UP	SMID_BREAST_CANCER_LUMINAL_B_DN
9603	NFE2L3	nuclear factor (erythroid-derived 2)-like 3																DODD_NASOPHARYNGEAL_CARCINOMA_DN							SMID_BREAST_CANCER_BASAL_UP													SENGUPTA_NASOPHARYNGEAL_CARCINOMA_UP
1756	DMD	dystrophin																DODD_NASOPHARYNGEAL_CARCINOMA_DN											RUIZ_TNC_TARGETS_DN										SMID_BREAST_CANCER_LUMINAL_B_DN
3516	RBPJ	recombination signal binding protein for immunoglobulin kappa J region																DODD_NASOPHARYNGEAL_CARCINOMA_DN															NUYTTEN_EZH2_TARGETS_UP
2690	GHR	growth hormone receptor																DODD_NASOPHARYNGEAL_CARCINOMA_DN															NUYTTEN_EZH2_TARGETS_UP
83591	THAP2	THAP domain containing, apoptosis associated protein 2																DODD_NASOPHARYNGEAL_CARCINOMA_DN															NUYTTEN_EZH2_TARGETS_UP
3778	KCNMA1	potassium large conductance calcium-activated channel, subfamily M, alpha member 1																DODD_NASOPHARYNGEAL_CARCINOMA_DN																	CHICAS_RB1_TARGETS_GROWING			SENGUPTA_NASOPHARYNGEAL_CARCINOMA_UP
9509	ADAMTS2	ADAM metallopeptidase with thrombospondin type 1 motif, 2																DODD_NASOPHARYNGEAL_CARCINOMA_DN																	CHICAS_RB1_TARGETS_GROWING			SENGUPTA_NASOPHARYNGEAL_CARCINOMA_UP
54510	PCDH18	protocadherin 18																DODD_NASOPHARYNGEAL_CARCINOMA_DN																								NUYTTEN_EZH2_TARGETS_DN
23136	EPB41L3	erythrocyte membrane protein band 4.1-like 3																DODD_NASOPHARYNGEAL_CARCINOMA_DN
8626	TP63	tumor protein p63																DODD_NASOPHARYNGEAL_CARCINOMA_DN
7110	TMF1	TATA element modulatory factor 1																DODD_NASOPHARYNGEAL_CARCINOMA_DN
80144	FRAS1	Fraser syndrome 1																DODD_NASOPHARYNGEAL_CARCINOMA_DN
4864	NPC1	Niemann-Pick disease, type C1																DODD_NASOPHARYNGEAL_CARCINOMA_DN
374819	LRRC37A3	leucine rich repeat containing 37, member A3																DODD_NASOPHARYNGEAL_CARCINOMA_DN
4828	NMB	neuromedin B																	KINSEY_TARGETS_OF_EWSR1_FLII_FUSION_UP		BENPORATH_CYCLING_GENES
7078	TIMP3	TIMP metallopeptidase inhibitor 3																	KINSEY_TARGETS_OF_EWSR1_FLII_FUSION_UP					CASORELLI_ACUTE_PROMYELOCYTIC_LEUKEMIA_DN
92745	SLC38A5	solute carrier family 38, member 5																	KINSEY_TARGETS_OF_EWSR1_FLII_FUSION_UP
3191	HNRNPL	heterogeneous nuclear ribonucleoprotein L																	KINSEY_TARGETS_OF_EWSR1_FLII_FUSION_UP
375	ARF1	ADP-ribosylation factor 1																	KINSEY_TARGETS_OF_EWSR1_FLII_FUSION_UP
55968	NSFL1C	NSFL1 (p97) cofactor (p47)																	KINSEY_TARGETS_OF_EWSR1_FLII_FUSION_UP
81931	ZNF93	zinc finger protein 93																	KINSEY_TARGETS_OF_EWSR1_FLII_FUSION_UP
54332	GDAP1	ganglioside-induced differentiation-associated protein 1																	KINSEY_TARGETS_OF_EWSR1_FLII_FUSION_UP
261729	STEAP2	STEAP family member 2, metalloreductase																	KINSEY_TARGETS_OF_EWSR1_FLII_FUSION_UP
57600	FNIP2	folliculin interacting protein 2																	KINSEY_TARGETS_OF_EWSR1_FLII_FUSION_UP
8334	HIST1H2AC	histone cluster 1, H2ac																			BENPORATH_CYCLING_GENES					CHANG_CYCLING_GENES								MARSON_BOUND_BY_E2F4_UNSTIMULATED
3434	IFIT1	interferon-induced protein with tetratricopeptide repeats 1																			BENPORATH_CYCLING_GENES					CHANG_CYCLING_GENES
7050	TGIF1	TGFB-induced factor homeobox 1																			BENPORATH_CYCLING_GENES									CHICAS_RB1_TARGETS_SENESCENT						BERENJENO_TRANSFORMED_BY_RHOA_UP
56890	MDM1	Mdm1 nuclear protein homolog (mouse)																			BENPORATH_CYCLING_GENES													MARSON_BOUND_BY_E2F4_UNSTIMULATED
5608	MAP2K6	mitogen-activated protein kinase kinase 6																			BENPORATH_CYCLING_GENES																					NUYTTEN_EZH2_TARGETS_DN
9774	BCLAF1	BCL2-associated transcription factor 1																			BENPORATH_CYCLING_GENES																					NUYTTEN_EZH2_TARGETS_DN
23705	CADM1	cell adhesion molecule 1																			BENPORATH_CYCLING_GENES
221037	JMJD1C	jumonji domain containing 1C																			BENPORATH_CYCLING_GENES
7323	UBE2D3	ubiquitin-conjugating enzyme E2D 3																			BENPORATH_CYCLING_GENES
25961	NUDT13	nudix (nucleoside diphosphate linked moiety X)-type motif 13																			BENPORATH_CYCLING_GENES
1117	CHI3L2	chitinase 3-like 2																					RIGGI_EWING_SARCOMA_PROGENITOR_DN		SMID_BREAST_CANCER_BASAL_UP		MCLACHLAN_DENTAL_CARIES_UP				MCLACHLAN_DENTAL_CARIES_DN								SMID_BREAST_CANCER_LUMINAL_B_DN
8613	PPAP2B	phosphatidic acid phosphatase type 2B																					RIGGI_EWING_SARCOMA_PROGENITOR_DN					ZHENG_GLIOBLASTOMA_PLASTICITY_UP							CHICAS_RB1_TARGETS_GROWING				SMID_BREAST_CANCER_LUMINAL_B_DN
5010	CLDN11	claudin 11																					RIGGI_EWING_SARCOMA_PROGENITOR_DN					ZHENG_GLIOBLASTOMA_PLASTICITY_UP							CHICAS_RB1_TARGETS_GROWING							NUYTTEN_EZH2_TARGETS_DN
9208	LRRFIP1	leucine rich repeat (in FLII) interacting protein 1																					RIGGI_EWING_SARCOMA_PROGENITOR_DN					ZHENG_GLIOBLASTOMA_PLASTICITY_UP								BERENJENO_TRANSFORMED_BY_RHOA_UP
9945	GFPT2	glutamine-fructose-6-phosphate transaminase 2																					RIGGI_EWING_SARCOMA_PROGENITOR_DN							CHICAS_RB1_TARGETS_SENESCENT			NUYTTEN_EZH2_TARGETS_UP
5874	RAB27B	RAB27B, member RAS oncogene family																					RIGGI_EWING_SARCOMA_PROGENITOR_DN							CHICAS_RB1_TARGETS_SENESCENT			NUYTTEN_EZH2_TARGETS_UP
6372	CXCL6	chemokine (C-X-C motif) ligand 6 (granulocyte chemotactic protein 2)																					RIGGI_EWING_SARCOMA_PROGENITOR_DN							CHICAS_RB1_TARGETS_SENESCENT						BERENJENO_TRANSFORMED_BY_RHOA_UP
5136	PDE1A	phosphodiesterase 1A, calmodulin-dependent																					RIGGI_EWING_SARCOMA_PROGENITOR_DN									LINDGREN_BLADDER_CANCER_CLUSTER_1_DN
83895	KRTAP1-5	keratin associated protein 1-5																					RIGGI_EWING_SARCOMA_PROGENITOR_DN										NUYTTEN_EZH2_TARGETS_UP
623	BDKRB1	bradykinin receptor B1																					RIGGI_EWING_SARCOMA_PROGENITOR_DN										NUYTTEN_EZH2_TARGETS_UP
147372	CCBE1	collagen and calcium binding EGF domains 1																					RIGGI_EWING_SARCOMA_PROGENITOR_DN												CHICAS_RB1_TARGETS_GROWING
4311	MME	membrane metallo-endopeptidase																					RIGGI_EWING_SARCOMA_PROGENITOR_DN																SMID_BREAST_CANCER_LUMINAL_B_DN
6518	SLC2A5	solute carrier family 2 (facilitated glucose/fructose transporter), member 5																					RIGGI_EWING_SARCOMA_PROGENITOR_DN
4325	MMP16	matrix metallopeptidase 16 (membrane-inserted)																					RIGGI_EWING_SARCOMA_PROGENITOR_DN
5142	PDE4B	phosphodiesterase 4B, cAMP-specific																					RIGGI_EWING_SARCOMA_PROGENITOR_DN
64866	CDCP1	CUB domain containing protein 1																					RIGGI_EWING_SARCOMA_PROGENITOR_DN
3038	HAS3	hyaluronan synthase 3																					RIGGI_EWING_SARCOMA_PROGENITOR_DN
154091	SLC2A12	solute carrier family 2 (facilitated glucose transporter), member 12																					RIGGI_EWING_SARCOMA_PROGENITOR_DN
57562	KIAA1377	KIAA1377																					RIGGI_EWING_SARCOMA_PROGENITOR_DN
1183	CLCN4	chloride channel 4																						CASORELLI_ACUTE_PROMYELOCYTIC_LEUKEMIA_DN	SMID_BREAST_CANCER_BASAL_UP														SMID_BREAST_CANCER_LUMINAL_B_DN
8832	CD84	CD84 molecule																						CASORELLI_ACUTE_PROMYELOCYTIC_LEUKEMIA_DN			MCLACHLAN_DENTAL_CARIES_UP				MCLACHLAN_DENTAL_CARIES_DN
55859	BEX1	brain expressed, X-linked 1																						CASORELLI_ACUTE_PROMYELOCYTIC_LEUKEMIA_DN				ZHENG_GLIOBLASTOMA_PLASTICITY_UP		CHICAS_RB1_TARGETS_SENESCENT							ZHANG_TLX_TARGETS_60HR_DN
3157	HMGCS1	3-hydroxy-3-methylglutaryl-CoA synthase 1 (soluble)																						CASORELLI_ACUTE_PROMYELOCYTIC_LEUKEMIA_DN								LINDGREN_BLADDER_CANCER_CLUSTER_1_DN	NUYTTEN_EZH2_TARGETS_UP
3638	INSIG1	insulin induced gene 1																						CASORELLI_ACUTE_PROMYELOCYTIC_LEUKEMIA_DN								LINDGREN_BLADDER_CANCER_CLUSTER_1_DN
4005	LMO2	LIM domain only 2 (rhombotin-like 1)																						CASORELLI_ACUTE_PROMYELOCYTIC_LEUKEMIA_DN									NUYTTEN_EZH2_TARGETS_UP
230	ALDOC	aldolase C, fructose-bisphosphate																						CASORELLI_ACUTE_PROMYELOCYTIC_LEUKEMIA_DN
6352	CCL5	chemokine (C-C motif) ligand 5																							SMID_BREAST_CANCER_BASAL_UP		MCLACHLAN_DENTAL_CARIES_UP				MCLACHLAN_DENTAL_CARIES_DN								SMID_BREAST_CANCER_LUMINAL_B_DN					GOLDRATH_ANTIGEN_RESPONSE					GRAHAM_CML_QUIESCENT_VS_NORMAL_QUIESCENT_UP
10630	PDPN	podoplanin																							SMID_BREAST_CANCER_BASAL_UP			ZHENG_GLIOBLASTOMA_PLASTICITY_UP											SMID_BREAST_CANCER_LUMINAL_B_DN
1356	CP	ceruloplasmin (ferroxidase)																							SMID_BREAST_CANCER_BASAL_UP			ZHENG_GLIOBLASTOMA_PLASTICITY_UP
6364	CCL20	chemokine (C-C motif) ligand 20																							SMID_BREAST_CANCER_BASAL_UP					CHICAS_RB1_TARGETS_SENESCENT			NUYTTEN_EZH2_TARGETS_UP						SMID_BREAST_CANCER_LUMINAL_B_DN										GRAHAM_CML_QUIESCENT_VS_NORMAL_QUIESCENT_UP
10402	ST3GAL6	ST3 beta-galactoside alpha-2,3-sialyltransferase 6																							SMID_BREAST_CANCER_BASAL_UP								NUYTTEN_EZH2_TARGETS_UP											GOLDRATH_ANTIGEN_RESPONSE
2006	ELN	elastin																							SMID_BREAST_CANCER_BASAL_UP														SMID_BREAST_CANCER_LUMINAL_B_DN
6422	SFRP1	secreted frizzled-related protein 1																							SMID_BREAST_CANCER_BASAL_UP														SMID_BREAST_CANCER_LUMINAL_B_DN
3815	KIT	v-kit Hardy-Zuckerman 4 feline sarcoma viral oncogene homolog																							SMID_BREAST_CANCER_BASAL_UP														SMID_BREAST_CANCER_LUMINAL_B_DN
3861	KRT14	keratin 14																							SMID_BREAST_CANCER_BASAL_UP														SMID_BREAST_CANCER_LUMINAL_B_DN
11240	PADI2	peptidyl arginine deiminase, type II																							SMID_BREAST_CANCER_BASAL_UP														SMID_BREAST_CANCER_LUMINAL_B_DN
3868	KRT16	keratin 16																							SMID_BREAST_CANCER_BASAL_UP														SMID_BREAST_CANCER_LUMINAL_B_DN
2196	FAT2	FAT tumor suppressor homolog 2 (Drosophila)																							SMID_BREAST_CANCER_BASAL_UP
3575	IL7R	interleukin 7 receptor																									MCLACHLAN_DENTAL_CARIES_UP		RUIZ_TNC_TARGETS_DN		MCLACHLAN_DENTAL_CARIES_DN								SMID_BREAST_CANCER_LUMINAL_B_DN
330	BIRC3	baculoviral IAP repeat containing 3																									MCLACHLAN_DENTAL_CARIES_UP			CHICAS_RB1_TARGETS_SENESCENT	MCLACHLAN_DENTAL_CARIES_DN	LINDGREN_BLADDER_CANCER_CLUSTER_1_DN	NUYTTEN_EZH2_TARGETS_UP						SMID_BREAST_CANCER_LUMINAL_B_DN
3569	IL6	interleukin 6 (interferon, beta 2)																									MCLACHLAN_DENTAL_CARIES_UP			CHICAS_RB1_TARGETS_SENESCENT	MCLACHLAN_DENTAL_CARIES_DN		NUYTTEN_EZH2_TARGETS_UP						SMID_BREAST_CANCER_LUMINAL_B_DN
718	C3	complement component 3																									MCLACHLAN_DENTAL_CARIES_UP			CHICAS_RB1_TARGETS_SENESCENT	MCLACHLAN_DENTAL_CARIES_DN								SMID_BREAST_CANCER_LUMINAL_B_DN					GOLDRATH_ANTIGEN_RESPONSE
3553	IL1B	interleukin 1, beta																									MCLACHLAN_DENTAL_CARIES_UP				MCLACHLAN_DENTAL_CARIES_DN		NUYTTEN_EZH2_TARGETS_UP
5880	RAC2	ras-related C3 botulinum toxin substrate 2 (rho family, small GTP binding protein Rac2)																									MCLACHLAN_DENTAL_CARIES_UP				MCLACHLAN_DENTAL_CARIES_DN								SMID_BREAST_CANCER_LUMINAL_B_DN
3929	LBP	lipopolysaccharide binding protein																									MCLACHLAN_DENTAL_CARIES_UP				MCLACHLAN_DENTAL_CARIES_DN								SMID_BREAST_CANCER_LUMINAL_B_DN
11151	CORO1A	coronin, actin binding protein, 1A																									MCLACHLAN_DENTAL_CARIES_UP				MCLACHLAN_DENTAL_CARIES_DN								SMID_BREAST_CANCER_LUMINAL_B_DN
4689	NCF4	neutrophil cytosolic factor 4, 40kDa																									MCLACHLAN_DENTAL_CARIES_UP				MCLACHLAN_DENTAL_CARIES_DN													GOLDRATH_ANTIGEN_RESPONSE
7351	UCP2	uncoupling protein 2 (mitochondrial, proton carrier)																									MCLACHLAN_DENTAL_CARIES_UP				MCLACHLAN_DENTAL_CARIES_DN
6039	RNASE6	ribonuclease, RNase A family, k6																									MCLACHLAN_DENTAL_CARIES_UP				MCLACHLAN_DENTAL_CARIES_DN
64231	MS4A6A	membrane-spanning 4-domains, subfamily A, member 6A																									MCLACHLAN_DENTAL_CARIES_UP				MCLACHLAN_DENTAL_CARIES_DN
8673	VAMP8	vesicle-associated membrane protein 8 (endobrevin)																									MCLACHLAN_DENTAL_CARIES_UP				MCLACHLAN_DENTAL_CARIES_DN
629	CFB	complement factor B																									MCLACHLAN_DENTAL_CARIES_UP				MCLACHLAN_DENTAL_CARIES_DN
3936	LCP1	lymphocyte cytosolic protein 1 (L-plastin)																									MCLACHLAN_DENTAL_CARIES_UP
64093	SMOC1	SPARC related modular calcium binding 1																										ZHENG_GLIOBLASTOMA_PLASTICITY_UP		CHICAS_RB1_TARGETS_SENESCENT						BERENJENO_TRANSFORMED_BY_RHOA_UP
4155	MBP	myelin basic protein																										ZHENG_GLIOBLASTOMA_PLASTICITY_UP
84417	C2orf40	chromosome 2 open reading frame 40																										ZHENG_GLIOBLASTOMA_PLASTICITY_UP
4232	MEST	mesoderm specific transcript homolog (mouse)																											RUIZ_TNC_TARGETS_DN				NUYTTEN_EZH2_TARGETS_UP		CHICAS_RB1_TARGETS_GROWING												BLUM_RESPONSE_TO_SALIRASIB_DN
481	ATP1B1	ATPase, Na+/K+ transporting, beta 1 polypeptide																												CHICAS_RB1_TARGETS_SENESCENT			NUYTTEN_EZH2_TARGETS_UP
84419	C15orf48	chromosome 15 open reading frame 48																												CHICAS_RB1_TARGETS_SENESCENT			NUYTTEN_EZH2_TARGETS_UP
3106	HLA-B	major histocompatibility complex, class I, B																												CHICAS_RB1_TARGETS_SENESCENT			NUYTTEN_EZH2_TARGETS_UP
6563	SLC14A1	solute carrier family 14 (urea transporter), member 1 (Kidd blood group)																												CHICAS_RB1_TARGETS_SENESCENT					CHICAS_RB1_TARGETS_GROWING
8507	ENC1	ectodermal-neural cortex 1 (with BTB-like domain)																												CHICAS_RB1_TARGETS_SENESCENT																	BLUM_RESPONSE_TO_SALIRASIB_DN
51655	RASD1	RAS, dexamethasone-induced 1																												CHICAS_RB1_TARGETS_SENESCENT
11226	GALNT6	UDP-N-acetyl-alpha-D-galactosamine:polypeptide N-acetylgalactosaminyltransferase 6 (GalNAc-T6)																												CHICAS_RB1_TARGETS_SENESCENT
6926	TBX3	T-box 3																												CHICAS_RB1_TARGETS_SENESCENT
3732	CD82	CD82 molecule																												CHICAS_RB1_TARGETS_SENESCENT
79083	MLPH	melanophilin																												CHICAS_RB1_TARGETS_SENESCENT
6249	CLIP1	CAP-GLY domain containing linker protein 1																												CHICAS_RB1_TARGETS_SENESCENT
5452	POU2F2	POU class 2 homeobox 2																												CHICAS_RB1_TARGETS_SENESCENT
89797	NAV2	neuron navigator 2																														LINDGREN_BLADDER_CANCER_CLUSTER_1_DN			CHICAS_RB1_TARGETS_GROWING
5159	PDGFRB	platelet-derived growth factor receptor, beta polypeptide																														LINDGREN_BLADDER_CANCER_CLUSTER_1_DN															BLUM_RESPONSE_TO_SALIRASIB_DN
8728	ADAM19	ADAM metallopeptidase domain 19																														LINDGREN_BLADDER_CANCER_CLUSTER_1_DN
118788	PIK3AP1	phosphoinositide-3-kinase adaptor protein 1																														LINDGREN_BLADDER_CANCER_CLUSTER_1_DN
2052	EPHX1	epoxide hydrolase 1, microsomal (xenobiotic)																														LINDGREN_BLADDER_CANCER_CLUSTER_1_DN
5698	PSMB9	proteasome (prosome, macropain) subunit, beta type, 9 (large multifunctional peptidase 2)																															NUYTTEN_EZH2_TARGETS_UP	MARSON_BOUND_BY_E2F4_UNSTIMULATED
11174	ADAMTS6	ADAM metallopeptidase with thrombospondin type 1 motif, 6																															NUYTTEN_EZH2_TARGETS_UP		CHICAS_RB1_TARGETS_GROWING
7162	TPBG	trophoblast glycoprotein																															NUYTTEN_EZH2_TARGETS_UP													NAKAYAMA_SOFT_TISSUE_TUMORS_PCA2_UP
4043	LRPAP1	low density lipoprotein receptor-related protein associated protein 1																															NUYTTEN_EZH2_TARGETS_UP
5210	PFKFB4	6-phosphofructo-2-kinase/fructose-2,6-biphosphatase 4																															NUYTTEN_EZH2_TARGETS_UP
1291	COL6A1	collagen, type VI, alpha 1																															NUYTTEN_EZH2_TARGETS_UP
4493	MT1E	metallothionein 1E																															NUYTTEN_EZH2_TARGETS_UP
134429	STARD4	StAR-related lipid transfer (START) domain containing 4																															NUYTTEN_EZH2_TARGETS_UP
7097	TLR2	toll-like receptor 2																															NUYTTEN_EZH2_TARGETS_UP
567	B2M	beta-2-microglobulin																															NUYTTEN_EZH2_TARGETS_UP
2252	FGF7	fibroblast growth factor 7																															NUYTTEN_EZH2_TARGETS_UP
9830	TRIM14	tripartite motif containing 14																															NUYTTEN_EZH2_TARGETS_UP
285704	RGMB	RGM domain family, member B																															NUYTTEN_EZH2_TARGETS_UP
387914	SHISA2	shisa homolog 2 (Xenopus laevis)																															NUYTTEN_EZH2_TARGETS_UP
8325	FZD8	frizzled family receptor 8																															NUYTTEN_EZH2_TARGETS_UP
80760	ITIH5	inter-alpha-trypsin inhibitor heavy chain family, member 5																															NUYTTEN_EZH2_TARGETS_UP
5480	PPIC	peptidylprolyl isomerase C (cyclophilin C)																															NUYTTEN_EZH2_TARGETS_UP
9241	NOG	noggin																															NUYTTEN_EZH2_TARGETS_UP
23345	SYNE1	spectrin repeat containing, nuclear envelope 1																															NUYTTEN_EZH2_TARGETS_UP
94240	EPSTI1	epithelial stromal interaction 1 (breast)																															NUYTTEN_EZH2_TARGETS_UP
2250	FGF5	fibroblast growth factor 5																															NUYTTEN_EZH2_TARGETS_UP
4148	MATN3	matrilin 3																															NUYTTEN_EZH2_TARGETS_UP
23767	FLRT3	fibronectin leucine rich transmembrane protein 3																															NUYTTEN_EZH2_TARGETS_UP
5768	QSOX1	quiescin Q6 sulfhydryl oxidase 1																															NUYTTEN_EZH2_TARGETS_UP
92737	DNER	delta/notch-like EGF repeat containing																															NUYTTEN_EZH2_TARGETS_UP
151354	FAM84A	family with sequence similarity 84, member A																															NUYTTEN_EZH2_TARGETS_UP
166785	MMAA	methylmalonic aciduria (cobalamin deficiency) cblA type																															NUYTTEN_EZH2_TARGETS_UP
154664	ABCA13	ATP-binding cassette, sub-family A (ABC1), member 13																															NUYTTEN_EZH2_TARGETS_UP
57194	ATP10A	ATPase, class V, type 10A																																MARSON_BOUND_BY_E2F4_UNSTIMULATED
85450	ITPRIP	inositol 1,4,5-trisphosphate receptor interacting protein																																MARSON_BOUND_BY_E2F4_UNSTIMULATED
10848	PPP1R13L	protein phosphatase 1, regulatory subunit 13 like																																MARSON_BOUND_BY_E2F4_UNSTIMULATED
9352	TXNL1	thioredoxin-like 1																																MARSON_BOUND_BY_E2F4_UNSTIMULATED
23093	TTLL5	tubulin tyrosine ligase-like family, member 5																																MARSON_BOUND_BY_E2F4_UNSTIMULATED
79718	TBL1XR1	transducin (beta)-like 1 X-linked receptor 1																																	CHICAS_RB1_TARGETS_GROWING							NUYTTEN_EZH2_TARGETS_DN
79875	THSD4	thrombospondin, type I, domain containing 4																																	CHICAS_RB1_TARGETS_GROWING
4045	LSAMP	limbic system-associated membrane protein																																	CHICAS_RB1_TARGETS_GROWING
2273	FHL1	four and a half LIM domains 1																																		BERENJENO_TRANSFORMED_BY_RHOA_UP			SMID_BREAST_CANCER_LUMINAL_B_DN
25976	TIPARP	TCDD-inducible poly(ADP-ribose) polymerase																																			ZHANG_TLX_TARGETS_60HR_DN
6934	TCF7L2	transcription factor 7-like 2 (T-cell specific, HMG-box)																																					SMID_BREAST_CANCER_LUMINAL_B_DN			NUYTTEN_EZH2_TARGETS_DN
667	DST	dystonin																																					SMID_BREAST_CANCER_LUMINAL_B_DN
4818	NKG7	natural killer cell group 7 sequence																																					SMID_BREAST_CANCER_LUMINAL_B_DN
1805	DPT	dermatopontin																																					SMID_BREAST_CANCER_LUMINAL_B_DN
10516	FBLN5	fibulin 5																																					SMID_BREAST_CANCER_LUMINAL_B_DN
4223	MEOX2	mesenchyme homeobox 2																																					SMID_BREAST_CANCER_LUMINAL_B_DN
744	MPPED2	metallophosphoesterase domain containing 2																																					SMID_BREAST_CANCER_LUMINAL_B_DN
55959	SULF2	sulfatase 2																																							ZHOU_CELL_CYCLE_GENES_IN_IR_RESPONSE_24HR
221091	LRRN4CL	LRRN4 C-terminal like																																							ZHOU_CELL_CYCLE_GENES_IN_IR_RESPONSE_24HR
55638	SYBU	syntabulin (syntaxin-interacting)																																								NUYTTEN_EZH2_TARGETS_DN
3280	HES1	hairy and enhancer of split 1, (Drosophila)																																								NUYTTEN_EZH2_TARGETS_DN
373	TRIM23	tripartite motif containing 23																																								NUYTTEN_EZH2_TARGETS_DN
4920	ROR2	receptor tyrosine kinase-like orphan receptor 2																																												NAKAYAMA_SOFT_TISSUE_TUMORS_PCA2_UP
10788	IQGAP2	IQ motif containing GTPase activating protein 2																																													BLUM_RESPONSE_TO_SALIRASIB_DN
4929	NR4A2	nuclear receptor subfamily 4, group A, member 2																																													BLUM_RESPONSE_TO_SALIRASIB_DN
129607	CMPK2	cytidine monophosphate (UMP-CMP) kinase 2, mitochondrial																																														GAVIN_FOXP3_TARGETS_CLUSTER_P6
84870	RSPO3	R-spondin 3
51616	TAF9B	TAF9B RNA polymerase II, TATA box binding protein (TBP)-associated factor, 31kDa
9068	ANGPTL1	angiopoietin-like 1
8013	NR4A3	nuclear receptor subfamily 4, group A, member 3
283897	C16orf54	chromosome 16 open reading frame 54
5224	PGAM2	phosphoglycerate mutase 2 (muscle)
7046	TGFBR1	transforming growth factor, beta receptor 1
10231	RCAN2	regulator of calcineurin 2
1511	CTSG	cathepsin G
4496	MT1H	metallothionein 1H
56999	ADAMTS9	ADAM metallopeptidase with thrombospondin type 1 motif, 9
9535	GMFG	glia maturation factor, gamma
3399	ID3	inhibitor of DNA binding 3, dominant negative helix-loop-helix protein
2138	EYA1	eyes absent homolog 1 (Drosophila)
143686	SESN3	sestrin 3
8654	PDE5A	phosphodiesterase 5A, cGMP-specific
6920	TCEA3	transcription elongation factor A (SII), 3
3899	AFF3	AF4/FMR2 family, member 3
26289	AK5	adenylate kinase 5
90853	SPOCD1	SPOC domain containing 1
57724	EPG5	ectopic P-granules autophagy protein 5 homolog (C. elegans)
57568	SIPA1L2	signal-induced proliferation-associated 1 like 2
11075	STMN2	stathmin-like 2
5337	PLD1	phospholipase D1, phosphatidylcholine-specific
694	BTG1	B-cell translocation gene 1, anti-proliferative
84669	USP32	ubiquitin specific peptidase 32
120114	FAT3	FAT tumor suppressor homolog 3 (Drosophila)
344887	LOC344887	NmrA-like family domain containing 1 pseudogene
1102	RCBTB2	regulator of chromosome condensation (RCC1) and BTB (POZ) domain containing protein 2
201562	PTPLB	protein tyrosine phosphatase-like (proline instead of catalytic arginine), member b
1612	DAPK1	death-associated protein kinase 1
83690	CRISPLD1	cysteine-rich secretory protein LCCL domain containing 1
9388	LIPG	lipase, endothelial
64094	SMOC2	SPARC related modular calcium binding 2
84898	PLXDC2	plexin domain containing 2
64407	RGS18	regulator of G-protein signaling 18
8611	PPAP2A	phosphatidic acid phosphatase type 2A
5362	PLXNA2	plexin A2
272	AMPD3	adenosine monophosphate deaminase 3
288	ANK3	ankyrin 3, node of Ranvier (ankyrin G)
5187	PER1	period homolog 1 (Drosophila)
4675	NAP1L3	nucleosome assembly protein 1-like 3
94121	SYTL4	synaptotagmin-like 4
114884	OSBPL10	oxysterol binding protein-like 10
22801	ITGA11	integrin, alpha 11
6616	SNAP25	synaptosomal-associated protein, 25kDa
1991	ELANE	elastase, neutrophil expressed
219699	UNC5B	unc-5 homolog B (C. elegans)
375387	LRRC33	leucine rich repeat containing 33
338773	TMEM119	transmembrane protein 119
140876	FAM65C	family with sequence similarity 65, member C
84727	SPSB2	splA/ryanodine receptor domain and SOCS box containing 2
441054	C4orf47	chromosome 4 open reading frame 47
51306	FAM13B	family with sequence similarity 13, member B
1499	CTNNB1	catenin (cadherin-associated protein), beta 1, 88kDa
9205	ZMYM5	zinc finger, MYM-type 5
23301	EHBP1	EH domain binding protein 1
119548	PNLIPRP3	pancreatic lipase-related protein 3
8076	MFAP5	microfibrillar associated protein 5
79148	MMP28	matrix metallopeptidase 28
81578	COL21A1	collagen, type XXI, alpha 1
1305	COL13A1	collagen, type XIII, alpha 1
7059	THBS3	thrombospondin 3
148113	CILP2	cartilage intermediate layer protein 2
80149	ZC3H12A	zinc finger CCCH-type containing 12A
6622	SNCA	synuclein, alpha (non A4 component of amyloid precursor)
55784	MCTP2	multiple C2 domains, transmembrane 2
9783	RIMS3	regulating synaptic membrane exocytosis 3
11213	IRAK3	interleukin-1 receptor-associated kinase 3
56675	NRIP3	nuclear receptor interacting protein 3
79633	FAT4	FAT tumor suppressor homolog 4 (Drosophila)
79822	ARHGAP28	Rho GTPase activating protein 28
158158	RASEF	RAS and EF-hand domain containing
57690	TNRC6C	trinucleotide repeat containing 6C
64651	CSRNP1	cysteine-serine-rich nuclear protein 1
157638	FAM84B	family with sequence similarity 84, member B
6676	SPAG4	sperm associated antigen 4
79772	MCTP1	multiple C2 domains, transmembrane 1
3290	HSD11B1	hydroxysteroid (11-beta) dehydrogenase 1
55022	PID1	phosphotyrosine interaction domain containing 1
1240	CMKLR1	chemokine-like receptor 1
4693	NDP	Norrie disease (pseudoglioma)
4666	NACA	nascent polypeptide-associated complex alpha subunit
6228	RPS23	ribosomal protein S23
2334	AFF2	AF4/FMR2 family, member 2
150737	TTC30B	tetratricopeptide repeat domain 30B
3880	KRT19	keratin 19
125476	INO80C	INO80 complex subunit C
6445	SGCG	sarcoglycan, gamma (35kDa dystrophin-associated glycoprotein)
84899	TMTC4	transmembrane and tetratricopeptide repeat containing 4
130872	AHSA2	AHA1, activator of heat shock 90kDa protein ATPase homolog 2 (yeast)
284266	SIGLEC15	sialic acid binding Ig-like lectin 15
26157	GIMAP2	GTPase, IMAP family member 2
256691	MAMDC2	MAM domain containing 2
5334	PLCL1	phospholipase C-like 1
5144	PDE4D	phosphodiesterase 4D, cAMP-specific
8650	NUMB	numb homolog (Drosophila)
57466	SCAF4	SR-related CTD-associated factor 4
51569	UFM1	ubiquitin-fold modifier 1
727910	TLCD2	TLC domain containing 2
153769	PPP1R39	protein phosphatase 1, regulatory subunit 39
126820	WDR63	WD repeat domain 63
90007	MIDN	midnolin
349136	WDR86	WD repeat domain 86
114224	PRO2852	uncharacterized protein PRO2852
119587	CPXM2	carboxypeptidase X (M14 family), member 2
5064	PALM	paralemmin
116442	RAB39B	RAB39B, member RAS oncogene family
29798	C2orf27A	chromosome 2 open reading frame 27A
54469	ZFAND6	zinc finger, AN1-type domain 6
151613	TTC14	tetratricopeptide repeat domain 14
57514	ARHGAP31	Rho GTPase activating protein 31
8092	ALX1	ALX homeobox 1
158295	MGC24103	uncharacterized MGC24103
118460	EXOSC6	exosome component 6
6326	SCN2A	sodium channel, voltage-gated, type II, alpha subunit
152815	THAP6	THAP domain containing 6
647190	RPS16P5	ribosomal protein S16 pseudogene 5
154215	NKAIN2	Na+/K+ transporting ATPase interacting 2
387357	THEMIS	thymocyte selection associated
55089	SLC38A4	solute carrier family 38, member 4
81851	KRTAP1-1	keratin associated protein 1-1
3883	KRT33A	keratin 33A
219348	PLAC9	placenta-specific 9
100130938	LOC100130938	uncharacterized LOC100130938
51778	MYOZ2	myozenin 2
57336	ZNF287	zinc finger protein 287
145474	LOC145474	uncharacterized LOC145474
81850	KRTAP1-3	keratin associated protein 1-3
[truncated: 3 more columns]
